# Supplementary material for: Analysis of serum peptidome profiles of non-metastatic and metastatic feline mammary carcinoma using liquid chromatography-tandem mass spectrometry
Source: BMC Vet Res. 2024 Jun 29;20:280. doi: 10.1186/s12917-024-04148-y (PMC11218297; doi:10.1186/s12917-024-04148-y)
Supplement: Supplementary file 1 — Additional file 1: Supplementary Table 1. Protein expression in non-metastatic feline mammary carcinoma (NmFMC) compared with controls. [file 12917_2024_4148_MOESM1_ESM.xlsx]

## Sheet: Sheet1
Supplementary Table S1. Protein expression in non-metastatic feline mammary carcinoma (NmFMC) compared with controls
Protein name	Gene name	Organism	Gene ontology (biological process)	Gene ontology (cellular component)	Gene ontology (GO)	Gene ontology (molecular function)	Peptide	Controls		NmFMC
								Median	IQR*	Median	IQR
DNA-(apurinic or apyrimidinic site) endonuclease (EC 3.1.-.-)	APEX1	Felis catus (Cat) (Felis silvestris catus)	cell redox homeostasis [GO:0045454]; DNA demethylation [GO:0080111]; DNA recombination [GO:0006310]; positive regulation of transcription by RNA polymerase II [GO:0045944]; regulation of apoptotic process [GO:0042981]; regulation of mRNA stability [GO:0043488]; telomere maintenance via base-excision repair [GO:0097698]	centrosome [GO:0005813]; mitochondrion [GO:0005739]; nuclear speck [GO:0016607]; nucleolus [GO:0005730]; perinuclear region of cytoplasm [GO:0048471]	centrosome [GO:0005813]; mitochondrion [GO:0005739]; nuclear speck [GO:0016607]; nucleolus [GO:0005730]; perinuclear region of cytoplasm [GO:0048471]; 3'-5' exonuclease activity [GO:0008408]; chromatin DNA binding [GO:0031490]; damaged DNA binding [GO:0003684]; DNA-(apurinic or apyrimidinic site) endonuclease activity [GO:0003906]; double-stranded DNA exodeoxyribonuclease activity [GO:0008309]; d…	3'-5' exonuclease activity [GO:0008408]; chromatin DNA binding [GO:0031490]; damaged DNA binding [GO:0003684]; DNA-(apurinic or apyrimidinic site) endonuclease activity [GO:0003906]; double-stranded DNA exodeoxyribonuclease activity [GO:0008309]; double-stranded telomeric DNA binding [GO:0003691]; metal ion binding [GO:0046872]; oxidoreductase activity [GO:0016491]; phosphoric diester hydrolase a…	TSPSGKSATLK	0	0	13.4241	2.10408
Zinc finger SWIM-type containing 2	ZSWIM2	Felis catus (Cat) (Felis silvestris catus)	positive regulation of extrinsic apoptotic signaling pathway via death domain receptors [GO:1902043]; protein polyubiquitination [GO:0000209]	NA	protein self-association [GO:0043621]; ubiquitin protein ligase activity [GO:0061630]; zinc ion binding [GO:0008270]; positive regulation of extrinsic apoptotic signaling pathway via death domain receptors [GO:1902043]; protein polyubiquitination [GO:0000209]	protein self-association [GO:0043621]; ubiquitin protein ligase activity [GO:0061630]; zinc ion binding [GO:0008270]	EFAPIKLILEEFK	0	0	13.6864	1.8249
Myosin light chain kinase 2, skeletal/cardiac muscle (EC 2.7.11.18)	MYLK2	Felis catus (Cat) (Felis silvestris catus)	cardiac muscle tissue morphogenesis [GO:0055008]; striated muscle contraction [GO:0006941]	cytoplasm [GO:0005737]	cytoplasm [GO:0005737]; ATP binding [GO:0005524]; myosin light chain binding [GO:0032027]; myosin light chain kinase activity [GO:0004687]; cardiac muscle tissue morphogenesis [GO:0055008]; striated muscle contraction [GO:0006941]	ATP binding [GO:0005524]; myosin light chain binding [GO:0032027]; myosin light chain kinase activity [GO:0004687]	GSPAFLHSPSCPAIISRPEK	0	0	13.5002	2.01491
Solute carrier family 39 member 4	SLC39A4	Felis catus (Cat) (Felis silvestris catus)	cellular response to zinc ion starvation [GO:0034224]	apical plasma membrane [GO:0016324]; cytoplasmic vesicle [GO:0031410]; integral component of membrane [GO:0016021]	apical plasma membrane [GO:0016324]; cytoplasmic vesicle [GO:0031410]; integral component of membrane [GO:0016021]; zinc ion transmembrane transporter activity [GO:0005385]; cellular response to zinc ion starvation [GO:0034224]	zinc ion transmembrane transporter activity [GO:0005385]	QHSGENPNITLAELEALMQR	0	0	12.7391	2.83244
N-acetyltransferase 9 (putative)	NAT9	Felis catus (Cat) (Felis silvestris catus)	protein acetylation [GO:0006473]	NA	N-acetyltransferase activity [GO:0008080]; protein acetylation [GO:0006473]	N-acetyltransferase activity [GO:0008080]	GKGFGTEAVLMMMSYGVSK	0	0	13.3429	3.97226
Sosondowah ankyrin repeat domain family member D	SOWAHD	Felis catus (Cat) (Felis silvestris catus)	NA	NA	NA	NA	DHAAAAAASR	0	0	13.9401	2.42439
Tyrosine-protein kinase (EC 2.7.10.2)	BMX	Felis catus (Cat) (Felis silvestris catus)	adaptive immune response [GO:0002250]; B cell receptor signaling pathway [GO:0050853]; intracellular signal transduction [GO:0035556]; peptidyl-tyrosine autophosphorylation [GO:0038083]	nucleoplasm [GO:0005654]; ruffle membrane [GO:0032587]	nucleoplasm [GO:0005654]; ruffle membrane [GO:0032587]; ATP binding [GO:0005524]; metal ion binding [GO:0046872]; non-membrane spanning protein tyrosine kinase activity [GO:0004715]; protein tyrosine kinase activity [GO:0004713]; transmembrane receptor protein tyrosine kinase activity [GO:0004714]; adaptive immune response [GO:0002250]; B cell receptor signaling pathway [GO:0050853]; intracellula…	ATP binding [GO:0005524]; metal ion binding [GO:0046872]; non-membrane spanning protein tyrosine kinase activity [GO:0004715]; protein tyrosine kinase activity [GO:0004713]; transmembrane receptor protein tyrosine kinase activity [GO:0004714]	APTFPDRVLK	0	9.31651	15.0132	1.18535
Ankyrin repeat and EF-hand domain containing 1	ANKEF1	Felis catus (Cat) (Felis silvestris catus)	NA	NA	NA	NA	NITDCNR	0	0	13.0214	14.0076
Pseudouridine synthase 7 like	PUS7L	Felis catus (Cat) (Felis silvestris catus)	pseudouridine synthesis [GO:0001522]	nucleus [GO:0005634]	nucleus [GO:0005634]; pseudouridine synthase activity [GO:0009982]; RNA binding [GO:0003723]; pseudouridine synthesis [GO:0001522]	pseudouridine synthase activity [GO:0009982]; RNA binding [GO:0003723]	AVTYQAMVVR	0	0	12.8558	13.7328
Sperm tail PG-rich repeat containing 1	STPG1	Felis catus (Cat) (Felis silvestris catus)	NA	NA	NA	NA	GTCTFPSMR	0	0	13.7318	13.8949
GRAM domain containing 4	GRAMD4	Felis catus (Cat) (Felis silvestris catus)	apoptotic process [GO:0006915]	integral component of membrane [GO:0016021]	integral component of membrane [GO:0016021]; apoptotic process [GO:0006915]	NA	MRVGPDLR	15.2893	2.6638	0	0
GDP-fucose transporter 1	SLC35C1	Felis catus (Cat) (Felis silvestris catus)	GDP-fucose import into Golgi lumen [GO:0036085]; lipid glycosylation [GO:0030259]; negative regulation of Notch signaling pathway [GO:0045746]; protein O-linked fucosylation [GO:0036066]	Golgi apparatus [GO:0005794]; integral component of membrane [GO:0016021]	Golgi apparatus [GO:0005794]; integral component of membrane [GO:0016021]; antiporter activity [GO:0015297]; GDP-fucose transmembrane transporter activity [GO:0005457]; GDP-fucose import into Golgi lumen [GO:0036085]; lipid glycosylation [GO:0030259]; negative regulation of Notch signaling pathway [GO:0045746]; protein O-linked fucosylation [GO:0036066]	antiporter activity [GO:0015297]; GDP-fucose transmembrane transporter activity [GO:0005457]	SSMGV	17.5761	0.78446	16.7768	0.41018
RNA helicase (EC 3.6.4.13)	DDX20	Felis catus (Cat) (Felis silvestris catus)	NA	NA	ATP binding [GO:0005524]; hydrolase activity [GO:0016787]; nucleic acid binding [GO:0003676]; RNA helicase activity [GO:0003724]	ATP binding [GO:0005524]; hydrolase activity [GO:0016787]; nucleic acid binding [GO:0003676]; RNA helicase activity [GO:0003724]	IPCLSSFK	0	0	15.0697	2.76809
Secreted phosphoprotein 2 (Secreted phosphoprotein 24)	SPP2	Felis catus (Cat) (Felis silvestris catus)	bone remodeling [GO:0046849]	extracellular region [GO:0005576]; integral component of membrane [GO:0016021]	extracellular region [GO:0005576]; integral component of membrane [GO:0016021]; bone remodeling [GO:0046849]	NA	TGKMETK	0	0	15.0277	16.4757
Unc-5 family C-terminal like	UNC5CL	Felis catus (Cat) (Felis silvestris catus)	NA	integral component of membrane [GO:0016021]	integral component of membrane [GO:0016021]; netrin receptor activity [GO:0005042]	netrin receptor activity [GO:0005042]	FLALAGTGVHGGWQHQMTR	0	0	12.9346	2.78765
Neuron navigator 1	NAV1	Felis catus (Cat) (Felis silvestris catus)	neurogenesis [GO:0022008]	NA	neurogenesis [GO:0022008]	NA	VLDAEPPEMPPCR	0	0	14.9229	1.44933
Dynein light chain Tctex-type 4	DYNLT4	Felis catus (Cat) (Felis silvestris catus)	NA	acrosomal vesicle [GO:0001669]; axoneme [GO:0005930]; microtubule organizing center [GO:0005815]; nucleus [GO:0005634]	acrosomal vesicle [GO:0001669]; axoneme [GO:0005930]; microtubule organizing center [GO:0005815]; nucleus [GO:0005634]	NA	EISPPR	0	0	12.5249	1.82814
Sodium channel protein	SCN11A	Felis catus (Cat) (Felis silvestris catus)	regulation of ion transmembrane transport [GO:0034765]	voltage-gated sodium channel complex [GO:0001518]	voltage-gated sodium channel complex [GO:0001518]; voltage-gated ion channel activity [GO:0005244]; voltage-gated sodium channel activity [GO:0005248]; regulation of ion transmembrane transport [GO:0034765]	voltage-gated ion channel activity [GO:0005244]; voltage-gated sodium channel activity [GO:0005248]	VIVGALLRSVK	0	0	13.9108	2.57508
Cullin 4B	CUL4B	Felis catus (Cat) (Felis silvestris catus)	protein ubiquitination [GO:0016567]; ubiquitin-dependent protein catabolic process [GO:0006511]	cullin-RING ubiquitin ligase complex [GO:0031461]	cullin-RING ubiquitin ligase complex [GO:0031461]; ubiquitin protein ligase binding [GO:0031625]; protein ubiquitination [GO:0016567]; ubiquitin-dependent protein catabolic process [GO:0006511]	ubiquitin protein ligase binding [GO:0031625]	IMIIFR	16.1401	0.65254	15.6785	0.45315
Apolipoprotein A-IV	APOA4	Felis catus (Cat) (Felis silvestris catus)	cholesterol efflux [GO:0033344]; cholesterol homeostasis [GO:0042632]; cholesterol metabolic process [GO:0008203]; hydrogen peroxide catabolic process [GO:0042744]; innate immune response in mucosa [GO:0002227]; leukocyte cell-cell adhesion [GO:0007159]; lipid catabolic process [GO:0016042]; lipoprotein metabolic process [GO:0042157]; negative regulation of plasma lipoprotein oxidation [GO:003444…	cell surface [GO:0009986]; chylomicron [GO:0042627]; high-density lipoprotein particle [GO:0034364]; very-low-density lipoprotein particle [GO:0034361]	cell surface [GO:0009986]; chylomicron [GO:0042627]; high-density lipoprotein particle [GO:0034364]; very-low-density lipoprotein particle [GO:0034361]; antioxidant activity [GO:0016209]; cholesterol transfer activity [GO:0120020]; copper ion binding [GO:0005507]; phosphatidylcholine binding [GO:0031210]; phosphatidylcholine-sterol O-acyltransferase activator activity [GO:0060228]; protein homodi…	antioxidant activity [GO:0016209]; cholesterol transfer activity [GO:0120020]; copper ion binding [GO:0005507]; phosphatidylcholine binding [GO:0031210]; phosphatidylcholine-sterol O-acyltransferase activator activity [GO:0060228]; protein homodimerization activity [GO:0042803]	LTKDSEK	0	0	14.5112	2.66276
Outer dense fiber of sperm tails 3 like 1	ODF3L1	Felis catus (Cat) (Felis silvestris catus)	NA	cytoskeleton [GO:0005856]	cytoskeleton [GO:0005856]	NA	GPGPAK	17.8175	0.78675	16.7527	0.57018
Glucosaminyl (N-acetyl) transferase 4	GCNT4	Felis catus (Cat) (Felis silvestris catus)	homeostasis of number of cells [GO:0048872]; inter-male aggressive behavior [GO:0002121]; kidney morphogenesis [GO:0060993]; thyroid hormone metabolic process [GO:0042403]; tissue morphogenesis [GO:0048729]	Golgi membrane [GO:0000139]; integral component of membrane [GO:0016021]	Golgi membrane [GO:0000139]; integral component of membrane [GO:0016021]; acetylglucosaminyltransferase activity [GO:0008375]; homeostasis of number of cells [GO:0048872]; inter-male aggressive behavior [GO:0002121]; kidney morphogenesis [GO:0060993]; thyroid hormone metabolic process [GO:0042403]; tissue morphogenesis [GO:0048729]	acetylglucosaminyltransferase activity [GO:0008375]	GIYLVEYSLSTSPFVRNR	0	0	13.3352	2.52127
Cadherin like and PC-esterase domain containing 1	CPED1	Felis catus (Cat) (Felis silvestris catus)	NA	NA	NA	NA	MTLTLR	0	0	12.807	13.5182
Abhydrolase domain containing 3, phospholipase	ABHD3	Felis catus (Cat) (Felis silvestris catus)	cellular lipid metabolic process [GO:0044255]; medium-chain fatty acid biosynthetic process [GO:0051792]; medium-chain fatty acid catabolic process [GO:0051793]; phosphatidylcholine metabolic process [GO:0046470]	integral component of membrane [GO:0016021]	integral component of membrane [GO:0016021]; acetylesterase activity [GO:0008126]; acylglycerol lipase activity [GO:0047372]; phospholipase A1 activity [GO:0008970]; phospholipase A2 activity [GO:0004623]; short-chain carboxylesterase activity [GO:0034338]; cellular lipid metabolic process [GO:0044255]; medium-chain fatty acid biosynthetic process [GO:0051792]; medium-chain fatty acid catabolic p…	acetylesterase activity [GO:0008126]; acylglycerol lipase activity [GO:0047372]; phospholipase A1 activity [GO:0008970]; phospholipase A2 activity [GO:0004623]; short-chain carboxylesterase activity [GO:0034338]	MQRLAMDLR	0	0	10.7901	13.8911
Chymotrypsin C	CTRC	Felis catus (Cat) (Felis silvestris catus)	NA	NA	NA	NA	SGTPSWCATTLPSSSWR	0	0	12.9254	13.588
Putative methyltransferase-like protein 21E pseudogene	LOC101085945	Felis catus (Cat) (Felis silvestris catus)	peptidyl-lysine methylation [GO:0018022]; peptidyl-lysine trimethylation [GO:0018023]	cytoplasm [GO:0005737]; cytosol [GO:0005829]	cytoplasm [GO:0005737]; cytosol [GO:0005829]; protein-lysine N-methyltransferase activity [GO:0016279]; peptidyl-lysine methylation [GO:0018022]; peptidyl-lysine trimethylation [GO:0018023]	protein-lysine N-methyltransferase activity [GO:0016279]	KVVAEIMAR	0	0	12.8403	13.8777
60S ribosomal protein L17	NA	Felis catus (Cat) (Felis silvestris catus)	cytoplasmic translation [GO:0002181]	cytosolic large ribosomal subunit [GO:0022625]	cytosolic large ribosomal subunit [GO:0022625]; structural constituent of ribosome [GO:0003735]; cytoplasmic translation [GO:0002181]	structural constituent of ribosome [GO:0003735]	SMHIQKATK	0	0	15.3113	17.1216
V-type proton ATPase subunit a	ATP6V0A2	Felis catus (Cat) (Felis silvestris catus)	cellular iron ion homeostasis [GO:0006879]; cellular response to increased oxygen levels [GO:0036295]; vacuolar acidification [GO:0007035]	acrosomal vesicle [GO:0001669]; integral component of membrane [GO:0016021]; perinuclear region of cytoplasm [GO:0048471]; plasma membrane [GO:0005886]; vacuolar proton-transporting V-type ATPase, V0 domain [GO:0000220]; vacuolar proton-transporting V-type ATPase complex [GO:0016471]	acrosomal vesicle [GO:0001669]; integral component of membrane [GO:0016021]; perinuclear region of cytoplasm [GO:0048471]; plasma membrane [GO:0005886]; vacuolar proton-transporting V-type ATPase complex [GO:0016471]; vacuolar proton-transporting V-type ATPase, V0 domain [GO:0000220]; ATPase binding [GO:0051117]; proton-transporting ATPase activity, rotational mechanism [GO:0046961]; cellular iro…	ATPase binding [GO:0051117]; proton-transporting ATPase activity, rotational mechanism [GO:0046961]	FSDDVA	0	0	13.7684	1.36769
CFAP20 domain containing	CFAP20DC	Felis catus (Cat) (Felis silvestris catus)	NA	NA	NA	NA	ENICQIK	21.8711	1.53287	20.4133	1.7023
RWD domain-containing protein	RWDD2A	Felis catus (Cat) (Felis silvestris catus)	NA	NA	NA	NA	SASMK	17.7843	0.93042	17.0362	0.97107
Phosphoinositide 5-phosphatase (EC 3.1.3.36)	OCRL	Felis catus (Cat) (Felis silvestris catus)	phosphatidylinositol dephosphorylation [GO:0046856]; signal transduction [GO:0007165]	early endosome membrane [GO:0031901]; phagocytic vesicle membrane [GO:0030670]	early endosome membrane [GO:0031901]; phagocytic vesicle membrane [GO:0030670]; inositol phosphate phosphatase activity [GO:0052745]; phosphatidylinositol-4,5-bisphosphate 5-phosphatase activity [GO:0004439]; phosphatidylinositol dephosphorylation [GO:0046856]; signal transduction [GO:0007165]	inositol phosphate phosphatase activity [GO:0052745]; phosphatidylinositol-4,5-bisphosphate 5-phosphatase activity [GO:0004439]	IQGDWTRER	0	0	12.5802	2.58465
PDZ domain containing 2	PDZD2	Felis catus (Cat) (Felis silvestris catus)	NA	centriolar satellite [GO:0034451]; cytosol [GO:0005829]; intracellular membrane-bounded organelle [GO:0043231]; plasma membrane [GO:0005886]	centriolar satellite [GO:0034451]; cytosol [GO:0005829]; intracellular membrane-bounded organelle [GO:0043231]; plasma membrane [GO:0005886]	NA	ESDGLGIQVSGGRGSK	0	8.96258	14.0222	1.54002
Uncharacterized protein	NA	Felis catus (Cat) (Felis silvestris catus)	NA	NA	calcium ion binding [GO:0005509]	calcium ion binding [GO:0005509]	GSPPRPR	15.1677	1.59138	13.3252	1.59995
ETS variant transcription factor 5	ETV5	Felis catus (Cat) (Felis silvestris catus)	cell differentiation [GO:0030154]; cellular response to oxidative stress [GO:0034599]; negative regulation of transcription by RNA polymerase II [GO:0000122]; regulation of transcription by RNA polymerase II [GO:0006357]	nucleoplasm [GO:0005654]; nucleus [GO:0005634]	nucleoplasm [GO:0005654]; nucleus [GO:0005634]; DNA-binding transcription activator activity, RNA polymerase II-specific [GO:0001228]; DNA-binding transcription factor activity, RNA polymerase II-specific [GO:0000981]; RNA polymerase II transcription regulatory region sequence-specific DNA binding [GO:0000977]; cell differentiation [GO:0030154]; cellular response to oxidative stress [GO:0034599];…	DNA-binding transcription activator activity, RNA polymerase II-specific [GO:0001228]; DNA-binding transcription factor activity, RNA polymerase II-specific [GO:0000981]; RNA polymerase II transcription regulatory region sequence-specific DNA binding [GO:0000977]	MVTGGAAGPR	0	0	13.6988	13.9486
Arginyl-tRNA synthetase (EC 6.1.1.19)	RARS2	Felis catus (Cat) (Felis silvestris catus)	arginyl-tRNA aminoacylation [GO:0006420]	cytoplasm [GO:0005737]	cytoplasm [GO:0005737]; arginine-tRNA ligase activity [GO:0004814]; ATP binding [GO:0005524]; arginyl-tRNA aminoacylation [GO:0006420]	arginine-tRNA ligase activity [GO:0004814]; ATP binding [GO:0005524]	YGLNSELFSGLPQKK	0	0	10.9187	6.20389
Actin related protein 1B	ACTR1B	Felis catus (Cat) (Felis silvestris catus)	NA	NA	NA	NA	YPMEHGVVRDWNDMER	0	0	13.7599	14.7912
Leucine rich repeat containing 47	LRRC47	Felis catus (Cat) (Felis silvestris catus)	NA	NA	phenylalanine-tRNA ligase activity [GO:0004826]; RNA binding [GO:0003723]	phenylalanine-tRNA ligase activity [GO:0004826]; RNA binding [GO:0003723]	AAGGR	0	0	13.691	1.51019
ATP synthase subunit beta (EC 7.1.2.2)	ATP5F1B	Felis catus (Cat) (Felis silvestris catus)	angiogenesis [GO:0001525]; cellular response to interleukin-7 [GO:0098761]; lipid metabolic process [GO:0006629]; mitochondrial ATP synthesis coupled proton transport [GO:0042776]; negative regulation of cell adhesion involved in substrate-bound cell migration [GO:0006933]; positive regulation of blood vessel endothelial cell migration [GO:0043536]; regulation of intracellular pH [GO:0051453]	cell surface [GO:0009986]; mitochondrial nucleoid [GO:0042645]; mitochondrial proton-transporting ATP synthase complex [GO:0005753]; plasma membrane [GO:0005886]; proton-transporting ATP synthase complex, catalytic core F(1) [GO:0045261]	cell surface [GO:0009986]; mitochondrial nucleoid [GO:0042645]; mitochondrial proton-transporting ATP synthase complex [GO:0005753]; plasma membrane [GO:0005886]; proton-transporting ATP synthase complex, catalytic core F(1) [GO:0045261]; angiostatin binding [GO:0043532]; ATP binding [GO:0005524]; MHC class I protein binding [GO:0042288]; proton-transporting ATP synthase activity, rotational mech…	angiostatin binding [GO:0043532]; ATP binding [GO:0005524]; MHC class I protein binding [GO:0042288]; proton-transporting ATPase activity, rotational mechanism [GO:0046961]; proton-transporting ATP synthase activity, rotational mechanism [GO:0046933]	IGLFGGAGVGK	0	0	12.4271	3.32588
Olfactory receptor	LOC101096691	Felis catus (Cat) (Felis silvestris catus)	NA	integral component of membrane [GO:0016021]; plasma membrane [GO:0005886]	integral component of membrane [GO:0016021]; plasma membrane [GO:0005886]; G protein-coupled receptor activity [GO:0004930]; olfactory receptor activity [GO:0004984]	G protein-coupled receptor activity [GO:0004930]; olfactory receptor activity [GO:0004984]	EEENYTSASEFILLGLSSQPER	14.5806	0.959468	13.1226	2.11396
AP-2 transcription factor (Activating enhancer-binding protein 2-alpha) (Activator protein 2) (Transcription factor AP-2-alpha)	TFAP2A	Felis catus (Cat) (Felis silvestris catus)	anatomical structure development [GO:0048856]; regulation of cell population proliferation [GO:0042127]; regulation of transcription by RNA polymerase II [GO:0006357]	nucleus [GO:0005634]	nucleus [GO:0005634]; DNA-binding transcription factor activity, RNA polymerase II-specific [GO:0000981]; RNA polymerase II transcription regulatory region sequence-specific DNA binding [GO:0000977]; anatomical structure development [GO:0048856]; regulation of cell population proliferation [GO:0042127]; regulation of transcription by RNA polymerase II [GO:0006357]	DNA-binding transcription factor activity, RNA polymerase II-specific [GO:0000981]; RNA polymerase II transcription regulatory region sequence-specific DNA binding [GO:0000977]	AMDKMYLSNNPNSHTDNSAK	0	0	12.1517	13.1047
Leucine rich repeat containing 4	LRRC4	Felis catus (Cat) (Felis silvestris catus)	NA	integral component of membrane [GO:0016021]	integral component of membrane [GO:0016021]	NA	MQTSLDEVMK	0	0	10.8436	13.0841
Protein TOPAZ1 (Testis- and ovary-specific PAZ domain-containing protein 1)	TOPAZ1	Felis catus (Cat) (Felis silvestris catus)	NA	NA	metal ion binding [GO:0046872]	metal ion binding [GO:0046872]	SMQSSVVK	0	0	13.9923	14.7632
Oxoglutarate dehydrogenase (succinyl-transferring) (EC 1.2.4.2)	OGDHL	Felis catus (Cat) (Felis silvestris catus)	tricarboxylic acid cycle [GO:0006099]	NA	oxoglutarate dehydrogenase (succinyl-transferring) activity [GO:0004591]; thiamine pyrophosphate binding [GO:0030976]; tricarboxylic acid cycle [GO:0006099]	oxoglutarate dehydrogenase (succinyl-transferring) activity [GO:0004591]; thiamine pyrophosphate binding [GO:0030976]	FLQMSNDDSDAYPVFTK	0	0	13.4599	14.2576
Transmembrane protein 143	TMEM143	Felis catus (Cat) (Felis silvestris catus)	NA	integral component of membrane [GO:0016021]; mitochondrion [GO:0005739]	integral component of membrane [GO:0016021]; mitochondrion [GO:0005739]	NA	ALAHLQALTPSIGMYPPPGFPK	0	0	12.1495	13.7825
U-box domain containing 5	UBOX5	Felis catus (Cat) (Felis silvestris catus)	protein polyubiquitination [GO:0000209]	focal adhesion [GO:0005925]; nuclear body [GO:0016604]	focal adhesion [GO:0005925]; nuclear body [GO:0016604]; metal ion binding [GO:0046872]; ubiquitin protein ligase binding [GO:0031625]; ubiquitin-ubiquitin ligase activity [GO:0034450]; protein polyubiquitination [GO:0000209]	metal ion binding [GO:0046872]; ubiquitin protein ligase binding [GO:0031625]; ubiquitin-ubiquitin ligase activity [GO:0034450]	VIDQSTLEK	0	0	13.7482	14.694
Heterogeneous nuclear ribonucleoprotein H2	HNRNPH2	Felis catus (Cat) (Felis silvestris catus)	regulation of RNA splicing [GO:0043484]	cytosol [GO:0005829]; nucleoplasm [GO:0005654]; ribonucleoprotein complex [GO:1990904]	cytosol [GO:0005829]; nucleoplasm [GO:0005654]; ribonucleoprotein complex [GO:1990904]; RNA binding [GO:0003723]; regulation of RNA splicing [GO:0043484]	RNA binding [GO:0003723]	VTGEADVEFATHEDAVAAMAK	0	0	14.3428	15.85
Cellular tumor antigen p53	TP63	Felis catus (Cat) (Felis silvestris catus)	apoptotic process [GO:0006915]; cell cycle [GO:0007049]; developmental process [GO:0032502]; protein tetramerization [GO:0051262]; rhythmic process [GO:0048511]	endoplasmic reticulum [GO:0005783]; microtubule organizing center [GO:0005815]; mitochondrial matrix [GO:0005759]; PML body [GO:0016605]	endoplasmic reticulum [GO:0005783]; microtubule organizing center [GO:0005815]; mitochondrial matrix [GO:0005759]; PML body [GO:0016605]; DNA-binding transcription factor activity [GO:0003700]; metal ion binding [GO:0046872]; transcription regulatory region sequence-specific DNA binding [GO:0000976]; apoptotic process [GO:0006915]; cell cycle [GO:0007049]; developmental process [GO:0032502]; prot…	DNA-binding transcription factor activity [GO:0003700]; metal ion binding [GO:0046872]; transcription regulatory region sequence-specific DNA binding [GO:0000976]	GRETYEMLLK	0	0	13.6422	3.82908
Regulator of G protein signaling 6	RGS6	Felis catus (Cat) (Felis silvestris catus)	G protein-coupled receptor signaling pathway [GO:0007186]; intracellular signal transduction [GO:0035556]; negative regulation of signal transduction [GO:0009968]; positive regulation of GTPase activity [GO:0043547]	NA	GTPase activator activity [GO:0005096]; G protein-coupled receptor signaling pathway [GO:0007186]; intracellular signal transduction [GO:0035556]; negative regulation of signal transduction [GO:0009968]; positive regulation of GTPase activity [GO:0043547]	GTPase activator activity [GO:0005096]	LLAQGS	16.2222	0.92561	14.7902	1.71004
Netrin G1	NTNG1	Felis catus (Cat) (Felis silvestris catus)	NA	NA	NA	NA	LALSTVSSVQVANHKR	0	0	14.5357	1.70691
Serine/arginine repetitive matrix 2	SRRM2	Felis catus (Cat) (Felis silvestris catus)	NA	nucleus [GO:0005634]	nucleus [GO:0005634]; mRNA binding [GO:0003729]	mRNA binding [GO:0003729]	DRSGSSQSTSR	0	10.5078	17.8142	2.42975
Kyphoscoliosis peptidase	KY	Felis catus (Cat) (Felis silvestris catus)	NA	NA	NA	NA	DSNAVSIDMLLIVHSEKR	11.0298	14.3368	15.3006	2.35358
DNA damage-binding protein 1 (Damage-specific DNA-binding protein 1)	DDB1	Felis catus (Cat) (Felis silvestris catus)	DNA repair [GO:0006281]; negative regulation of apoptotic process [GO:0043066]; positive regulation of gluconeogenesis [GO:0045722]; proteasome-mediated ubiquitin-dependent protein catabolic process [GO:0043161]; protein ubiquitination [GO:0016567]; regulation of circadian rhythm [GO:0042752]; Wnt signaling pathway [GO:0016055]	nucleus [GO:0005634]; site of double-strand break [GO:0035861]	nucleus [GO:0005634]; site of double-strand break [GO:0035861]; nucleic acid binding [GO:0003676]; DNA repair [GO:0006281]; negative regulation of apoptotic process [GO:0043066]; positive regulation of gluconeogenesis [GO:0045722]; proteasome-mediated ubiquitin-dependent protein catabolic process [GO:0043161]; protein ubiquitination [GO:0016567]; regulation of circadian rhythm [GO:0042752]; Wnt s…	nucleic acid binding [GO:0003676]	ALVSEWKEPQGK	12.3078	13.779	0	0
Formin 1	FMN1	Felis catus (Cat) (Felis silvestris catus)	actin nucleation [GO:0045010]	actin filament [GO:0005884]	actin filament [GO:0005884]; microtubule binding [GO:0008017]; actin nucleation [GO:0045010]	microtubule binding [GO:0008017]	AGMPLKGHK	0	0	11.9775	14.3923
NHL repeat containing 2	NHLRC2	Felis catus (Cat) (Felis silvestris catus)	NA	NA	NA	NA	NGQIQYSIGGPNPGRK	0	0	10.6492	16.5672
C1q and TNF related 1	C1QTNF1	Felis catus (Cat) (Felis silvestris catus)	negative regulation of platelet aggregation [GO:0090331]; positive regulation of aldosterone secretion [GO:2000860]; positive regulation of cytosolic calcium ion concentration [GO:0007204]; positive regulation of gene expression [GO:0010628]; positive regulation of MAPK cascade [GO:0043410]; positive regulation of protein kinase B signaling [GO:0051897]; regulation of glucose metabolic process [G…	extracellular space [GO:0005615]; integral component of plasma membrane [GO:0005887]	extracellular space [GO:0005615]; integral component of plasma membrane [GO:0005887]; collagen binding [GO:0005518]; identical protein binding [GO:0042802]; negative regulation of platelet aggregation [GO:0090331]; positive regulation of aldosterone secretion [GO:2000860]; positive regulation of cytosolic calcium ion concentration [GO:0007204]; positive regulation of gene expression [GO:0010628];…	collagen binding [GO:0005518]; identical protein binding [GO:0042802]	GHTGPK	16.8528	0.594878	15.9703	1.08088
Ryanodine receptor 2	RYR2	Felis catus (Cat) (Felis silvestris catus)	calcium-mediated signaling using intracellular calcium source [GO:0035584]; cardiac muscle contraction [GO:0060048]; cellular response to caffeine [GO:0071313]; detection of calcium ion [GO:0005513]; establishment of protein localization to endoplasmic reticulum [GO:0072599]; positive regulation of ATPase-coupled calcium transmembrane transporter activity [GO:1901896]; positive regulation of sequ…	calcium channel complex [GO:0034704]; sarcoplasmic reticulum membrane [GO:0033017]; Z disc [GO:0030018]	calcium channel complex [GO:0034704]; sarcoplasmic reticulum membrane [GO:0033017]; Z disc [GO:0030018]; calcium ion binding [GO:0005509]; calcium-induced calcium release activity [GO:0048763]; calmodulin binding [GO:0005516]; identical protein binding [GO:0042802]; protein kinase A catalytic subunit binding [GO:0034236]; protein kinase A regulatory subunit binding [GO:0034237]; ryanodine-sensiti…	calcium-induced calcium release activity [GO:0048763]; calcium ion binding [GO:0005509]; calmodulin binding [GO:0005516]; identical protein binding [GO:0042802]; protein kinase A catalytic subunit binding [GO:0034236]; protein kinase A regulatory subunit binding [GO:0034237]; ryanodine-sensitive calcium-release channel activity [GO:0005219]; suramin binding [GO:0043924]	EAATPEEDTEALEK	15.4307	2.18196	13.4007	1.11641
Lysosomal associated membrane protein 3	LAMP3	Felis catus (Cat) (Felis silvestris catus)	NA	integral component of membrane [GO:0016021]; lysosomal membrane [GO:0005765]	integral component of membrane [GO:0016021]; lysosomal membrane [GO:0005765]	NA	IYQGMKSAMVMFETVVGHSFK	14.7042	1.97364	9.06054	12.9174
Armadillo repeat containing X-linked 4	ARMCX4	Felis catus (Cat) (Felis silvestris catus)	NA	NA	NA	NA	DNPNTMSK	0	0	14.3185	15.0179
Nescient helix-loop-helix 1	NHLH1	Felis catus (Cat) (Felis silvestris catus)	regulation of transcription by RNA polymerase II [GO:0006357]	NA	DNA-binding transcription activator activity, RNA polymerase II-specific [GO:0001228]; DNA-binding transcription factor activity, RNA polymerase II-specific [GO:0000981]; protein dimerization activity [GO:0046983]; RNA polymerase II cis-regulatory region sequence-specific DNA binding [GO:0000978]; regulation of transcription by RNA polymerase II [GO:0006357]	DNA-binding transcription activator activity, RNA polymerase II-specific [GO:0001228]; DNA-binding transcription factor activity, RNA polymerase II-specific [GO:0000981]; protein dimerization activity [GO:0046983]; RNA polymerase II cis-regulatory region sequence-specific DNA binding [GO:0000978]	GLEPGEPGRK	0	0	14.142	14.9836
Regulator of G-protein signaling 2	RGS2	Felis catus (Cat) (Felis silvestris catus)	brown fat cell differentiation [GO:0050873]; cell cycle [GO:0007049]; negative regulation of adenylate cyclase-inhibiting adrenergic receptor signaling pathway involved in heart process [GO:0140194]; negative regulation of cAMP-mediated signaling [GO:0043951]; negative regulation of cardiac muscle hypertrophy [GO:0010614]; negative regulation of MAP kinase activity [GO:0043407]; negative regulati…	cytoplasmic side of plasma membrane [GO:0009898]; cytosol [GO:0005829]; nucleolus [GO:0005730]	cytoplasmic side of plasma membrane [GO:0009898]; cytosol [GO:0005829]; nucleolus [GO:0005730]; G-protein alpha-subunit binding [GO:0001965]; GTPase activator activity [GO:0005096]; brown fat cell differentiation [GO:0050873]; cell cycle [GO:0007049]; negative regulation of adenylate cyclase-inhibiting adrenergic receptor signaling pathway involved in heart process [GO:0140194]; negative regulati…	G-protein alpha-subunit binding [GO:0001965]; GTPase activator activity [GO:0005096]	QSAMFLAVQHDCGSMDK	0	0	15.5254	2.37503
Endoglin	ENG	Felis catus (Cat) (Felis silvestris catus)	angiogenesis [GO:0001525]; atrial cardiac muscle tissue morphogenesis [GO:0055009]; atrioventricular canal morphogenesis [GO:1905222]; branching involved in blood vessel morphogenesis [GO:0001569]; cell migration [GO:0016477]; cell migration involved in endocardial cushion formation [GO:0003273]; central nervous system vasculogenesis [GO:0022009]; dorsal aorta morphogenesis [GO:0035912]; epitheli…	cell surface [GO:0009986]; endothelial microparticle [GO:0072563]; external side of plasma membrane [GO:0009897]; extracellular space [GO:0005615]; integral component of membrane [GO:0016021]; nuclear body [GO:0016604]; receptor complex [GO:0043235]	cell surface [GO:0009986]; endothelial microparticle [GO:0072563]; external side of plasma membrane [GO:0009897]; extracellular space [GO:0005615]; integral component of membrane [GO:0016021]; nuclear body [GO:0016604]; receptor complex [GO:0043235]; BMP binding [GO:0036122]; coreceptor activity [GO:0015026]; galactose binding [GO:0005534]; glycosaminoglycan binding [GO:0005539]; protein homodime…	BMP binding [GO:0036122]; coreceptor activity [GO:0015026]; galactose binding [GO:0005534]; glycosaminoglycan binding [GO:0005539]; protein homodimerization activity [GO:0042803]; transforming growth factor beta-activated receptor activity [GO:0005024]; transforming growth factor beta binding [GO:0050431]; type II transforming growth factor beta receptor binding [GO:0005114]; type I transforming …	GCRLEGVPGHK	0	0	11.8181	13.9414
RING-type E3 ubiquitin transferase (EC 2.3.2.27)	SH3RF3	Felis catus (Cat) (Felis silvestris catus)	apoptotic process [GO:0006915]; positive regulation of JNK cascade [GO:0046330]; protein autoubiquitination [GO:0051865]	NA	metal ion binding [GO:0046872]; ubiquitin protein ligase activity [GO:0061630]; apoptotic process [GO:0006915]; positive regulation of JNK cascade [GO:0046330]; protein autoubiquitination [GO:0051865]	metal ion binding [GO:0046872]; ubiquitin protein ligase activity [GO:0061630]	AAAAAAQSEGDDDRPGER	0	0	14.4449	15.1547
Ring finger protein 213	RNF213	Felis catus (Cat) (Felis silvestris catus)	NA	NA	ATPase activity [GO:0016887]; metal ion binding [GO:0046872]; ubiquitin-protein transferase activity [GO:0004842]	ATPase activity [GO:0016887]; metal ion binding [GO:0046872]; ubiquitin-protein transferase activity [GO:0004842]	DVAKALK	16.7578	1.24466	15.4727	15.8998
Centrosomal protein 85 like	CEP85L	Felis catus (Cat) (Felis silvestris catus)	neuron migration [GO:0001764]	centrosome [GO:0005813]; pericentriolar material [GO:0000242]	centrosome [GO:0005813]; pericentriolar material [GO:0000242]; neuron migration [GO:0001764]	NA	TIGPSCLHDSMEMLK	15.4433	0.854045	0	14.8791
Pre-mRNA processing factor 39	PRPF39	Felis catus (Cat) (Felis silvestris catus)	mRNA 5'-splice site recognition [GO:0000395]	commitment complex [GO:0000243]; U1 snRNP [GO:0005685]; U2-type prespliceosome [GO:0071004]	commitment complex [GO:0000243]; U1 snRNP [GO:0005685]; U2-type prespliceosome [GO:0071004]; mRNA 5'-splice site recognition [GO:0000395]	NA	RHGNMEEAEHLLQDAIK	14.9428	13.4877	0	0
Calcium binding protein 1	CABP1	Felis catus (Cat) (Felis silvestris catus)	NA	NA	calcium ion binding [GO:0005509]	calcium ion binding [GO:0005509]	MGNCVKSPLR	15.2476	0.943023	12.7185	1.12757
Cullin 4A	CUL4A	Felis catus (Cat) (Felis silvestris catus)	protein ubiquitination [GO:0016567]; ubiquitin-dependent protein catabolic process [GO:0006511]	cullin-RING ubiquitin ligase complex [GO:0031461]	cullin-RING ubiquitin ligase complex [GO:0031461]; ubiquitin protein ligase binding [GO:0031625]; protein ubiquitination [GO:0016567]; ubiquitin-dependent protein catabolic process [GO:0006511]	ubiquitin protein ligase binding [GO:0031625]	DMELSKDIMVQFK	13.6041	0.988582	12.0381	1.31496
Phosphate carrier protein, mitochondrial (Phosphate transport protein) (Solute carrier family 25 member 3)	NA	Felis catus (Cat) (Felis silvestris catus)	mitochondrial phosphate ion transmembrane transport [GO:1990547]; phosphate ion transmembrane transport [GO:0035435]	integral component of mitochondrial inner membrane [GO:0031305]	integral component of mitochondrial inner membrane [GO:0031305]; inorganic phosphate transmembrane transporter activity [GO:0005315]; mitochondrial phosphate ion transmembrane transport [GO:1990547]; phosphate ion transmembrane transport [GO:0035435]	inorganic phosphate transmembrane transporter activity [GO:0005315]	GLARGWAPTFLGYSLQGLFK	0	11.3092	13.7133	1.73808
Aspartyl aminopeptidase (EC 3.4.11.21)	DNPEP	Felis catus (Cat) (Felis silvestris catus)	NA	NA	aminopeptidase activity [GO:0004177]; metallopeptidase activity [GO:0008237]; zinc ion binding [GO:0008270]	aminopeptidase activity [GO:0004177]; metallopeptidase activity [GO:0008237]; zinc ion binding [GO:0008270]	VMQVVMTGRAR	0	0	12.324	5.65589
MFNG O-fucosylpeptide 3-beta-N-acetylglucosaminyltransferase	MFNG	Felis catus (Cat) (Felis silvestris catus)	NA	integral component of membrane [GO:0016021]	integral component of membrane [GO:0016021]; transferase activity, transferring glycosyl groups [GO:0016757]	transferase activity, transferring glycosyl groups [GO:0016757]	FVETAALIR	0	0	14.2787	1.10212
Lon protease homolog 2, peroxisomal (EC 3.4.21.-) (Lon protease-like protein 2) (Lon protease 2) (Peroxisomal Lon protease)	LONP2	Felis catus (Cat) (Felis silvestris catus)	protein import into peroxisome matrix [GO:0016558]; protein processing [GO:0016485]; protein quality control for misfolded or incompletely synthesized proteins [GO:0006515]	peroxisomal matrix [GO:0005782]	peroxisomal matrix [GO:0005782]; ATP binding [GO:0005524]; ATP-dependent peptidase activity [GO:0004176]; serine-type endopeptidase activity [GO:0004252]; protein import into peroxisome matrix [GO:0016558]; protein processing [GO:0016485]; protein quality control for misfolded or incompletely synthesized proteins [GO:0006515]	ATP binding [GO:0005524]; ATP-dependent peptidase activity [GO:0004176]; serine-type endopeptidase activity [GO:0004252]	LPLLLTHEGVLLPGSTMR	0	0	13.7279	15.1554
SET and MYND domain containing 1	SMYD1	Felis catus (Cat) (Felis silvestris catus)	chromatin remodeling [GO:0006338]; heart development [GO:0007507]; histone lysine methylation [GO:0034968]; positive regulation of myoblast differentiation [GO:0045663]; positive regulation of myotube differentiation [GO:0010831]; skeletal muscle cell differentiation [GO:0035914]	cytoplasm [GO:0005737]; nucleus [GO:0005634]	cytoplasm [GO:0005737]; nucleus [GO:0005634]; histone-lysine N-methyltransferase activity [GO:0018024]; transcription corepressor activity [GO:0003714]; chromatin remodeling [GO:0006338]; heart development [GO:0007507]; histone lysine methylation [GO:0034968]; positive regulation of myoblast differentiation [GO:0045663]; positive regulation of myotube differentiation [GO:0010831]; skeletal muscle…	histone-lysine N-methyltransferase activity [GO:0018024]; transcription corepressor activity [GO:0003714]	EMIQLSK	14.7277	1.77255	12.556	14.0651
Solute carrier family 41 member 1	SLC41A1	Felis catus (Cat) (Felis silvestris catus)	NA	integral component of membrane [GO:0016021]	integral component of membrane [GO:0016021]; cation transmembrane transporter activity [GO:0008324]	cation transmembrane transporter activity [GO:0008324]	GPAPPSPLK	0	0	14.3966	14.9218
Transmembrane protein 229A	TMEM229A	Felis catus (Cat) (Felis silvestris catus)	NA	integral component of membrane [GO:0016021]	integral component of membrane [GO:0016021]	NA	MAGSDAGGEGR	15.4335	2.18048	13.6851	0.84189
Family with sequence similarity 162 member A	FAM162A	Felis catus (Cat) (Felis silvestris catus)	cellular response to hypoxia [GO:0071456]; neuron apoptotic process [GO:0051402]; positive regulation of release of cytochrome c from mitochondria [GO:0090200]	integral component of membrane [GO:0016021]; mitochondrion [GO:0005739]	integral component of membrane [GO:0016021]; mitochondrion [GO:0005739]; cellular response to hypoxia [GO:0071456]; neuron apoptotic process [GO:0051402]; positive regulation of release of cytochrome c from mitochondria [GO:0090200]	NA	MGSLRSLR	15.1581	0.314415	13.3226	14.6104
Ubiquitination factor E4A	UBE4A	Felis catus (Cat) (Felis silvestris catus)	protein polyubiquitination [GO:0000209]; ubiquitin-dependent ERAD pathway [GO:0030433]	cytoplasm [GO:0005737]; nucleus [GO:0005634]; ubiquitin ligase complex [GO:0000151]	cytoplasm [GO:0005737]; nucleus [GO:0005634]; ubiquitin ligase complex [GO:0000151]; ubiquitin-ubiquitin ligase activity [GO:0034450]; protein polyubiquitination [GO:0000209]; ubiquitin-dependent ERAD pathway [GO:0030433]	ubiquitin-ubiquitin ligase activity [GO:0034450]	ELNDEER	0	0	13.9318	3.16725
RB binding protein 9, serine hydrolase	RBBP9	Felis catus (Cat) (Felis silvestris catus)	NA	nucleoplasm [GO:0005654]	nucleoplasm [GO:0005654]; hydrolase activity [GO:0016787]	hydrolase activity [GO:0016787]	MQSRAPGPAGPAAGR	0	0	12.7242	14.3827
Nucleoporin 214	NUP214	Felis catus (Cat) (Felis silvestris catus)	mRNA export from nucleus [GO:0006406]; protein import into nucleus [GO:0006606]; regulation of cell cycle [GO:0051726]; regulation of nucleocytoplasmic transport [GO:0046822]	cytoplasmic side of nuclear pore [GO:1990876]	cytoplasmic side of nuclear pore [GO:1990876]; nuclear export signal receptor activity [GO:0005049]; structural constituent of nuclear pore [GO:0017056]; mRNA export from nucleus [GO:0006406]; protein import into nucleus [GO:0006606]; regulation of cell cycle [GO:0051726]; regulation of nucleocytoplasmic transport [GO:0046822]	nuclear export signal receptor activity [GO:0005049]; structural constituent of nuclear pore [GO:0017056]	HGAPGPSHPISAPQAAAAAALRR	0	0	0	13.3978
Zinc finger protein 500	ZNF500	Felis catus (Cat) (Felis silvestris catus)	regulation of transcription by RNA polymerase II [GO:0006357]	cytosol [GO:0005829]; nucleoplasm [GO:0005654]	cytosol [GO:0005829]; nucleoplasm [GO:0005654]; DNA-binding transcription factor activity, RNA polymerase II-specific [GO:0000981]; metal ion binding [GO:0046872]; RNA polymerase II cis-regulatory region sequence-specific DNA binding [GO:0000978]; regulation of transcription by RNA polymerase II [GO:0006357]	DNA-binding transcription factor activity, RNA polymerase II-specific [GO:0000981]; metal ion binding [GO:0046872]; RNA polymerase II cis-regulatory region sequence-specific DNA binding [GO:0000978]	EQDRELVGGMTRPEQSLEGGGPR	0	0	0	13.1714
Enhancer of mRNA-decapping protein 3 (YjeF domain-containing protein 1)	EDC3	Felis catus (Cat) (Felis silvestris catus)	deadenylation-independent decapping of nuclear-transcribed mRNA [GO:0031087]; P-body assembly [GO:0033962]	P-body [GO:0000932]	P-body [GO:0000932]; identical protein binding [GO:0042802]; mRNA binding [GO:0003729]; phosphodiesterase decapping endonuclease activity [GO:1990174]; deadenylation-independent decapping of nuclear-transcribed mRNA [GO:0031087]; P-body assembly [GO:0033962]	identical protein binding [GO:0042802]; mRNA binding [GO:0003729]; phosphodiesterase decapping endonuclease activity [GO:1990174]	CLVPEVTFR	0	0	0	16.5116
C4a anaphylatoxin (Complement C4 gamma chain)	LOC101094346	Felis catus (Cat) (Felis silvestris catus)	complement activation, classical pathway [GO:0006958]; inflammatory response [GO:0006954]; innate immune response [GO:0045087]	axon [GO:0030424]; dendrite [GO:0030425]; extracellular space [GO:0005615]; synapse [GO:0045202]	axon [GO:0030424]; dendrite [GO:0030425]; extracellular space [GO:0005615]; synapse [GO:0045202]; endopeptidase inhibitor activity [GO:0004866]; complement activation, classical pathway [GO:0006958]; inflammatory response [GO:0006954]; innate immune response [GO:0045087]	endopeptidase inhibitor activity [GO:0004866]	EDSAHHCIPPWSGMR	0	0	0	13.6223
Ataxin 7 like 2	ATXN7L2	Felis catus (Cat) (Felis silvestris catus)	NA	NA	NA	NA	AAAAMAALERR	0	0	0	14.254
Calcium homeostasis modulator 3	CALHM3	Felis catus (Cat) (Felis silvestris catus)	ATP transport [GO:0015867]; protein heterooligomerization [GO:0051291]; sensory perception of taste [GO:0050909]	basolateral plasma membrane [GO:0016323]; integral component of plasma membrane [GO:0005887]	basolateral plasma membrane [GO:0016323]; integral component of plasma membrane [GO:0005887]; cation channel activity [GO:0005261]; voltage-gated ion channel activity [GO:0005244]; ATP transport [GO:0015867]; protein heterooligomerization [GO:0051291]; sensory perception of taste [GO:0050909]	cation channel activity [GO:0005261]; voltage-gated ion channel activity [GO:0005244]	LSQHTDV	0	0	0	14.8174
F-actin monooxygenase (EC 1.14.13.225)	MICAL2	Felis catus (Cat) (Felis silvestris catus)	actin filament depolymerization [GO:0030042]; positive regulation of transcription via serum response element binding [GO:0010735]	nucleus [GO:0005634]	nucleus [GO:0005634]; actin binding [GO:0003779]; FAD binding [GO:0071949]; metal ion binding [GO:0046872]; monooxygenase activity [GO:0004497]; NADPH:sulfur oxidoreductase activity [GO:0043914]; actin filament depolymerization [GO:0030042]; positive regulation of transcription via serum response element binding [GO:0010735]	actin binding [GO:0003779]; FAD binding [GO:0071949]; metal ion binding [GO:0046872]; monooxygenase activity [GO:0004497]; NADPH:sulfur oxidoreductase activity [GO:0043914]	CPRPEEPTPGPSPPLKR	0	0	0	13.8872
CD22 molecule	CD22	Felis catus (Cat) (Felis silvestris catus)	B cell activation [GO:0042113]; negative regulation of B cell receptor signaling pathway [GO:0050859]; regulation of endocytosis [GO:0030100]	early endosome [GO:0005769]; integral component of membrane [GO:0016021]; recycling endosome [GO:0055037]	early endosome [GO:0005769]; integral component of membrane [GO:0016021]; recycling endosome [GO:0055037]; B cell activation [GO:0042113]; negative regulation of B cell receptor signaling pathway [GO:0050859]; regulation of endocytosis [GO:0030100]	NA	AGKTLPHR	0	0	0	14.0937
ATP binding cassette subfamily A member 5	ABCA5	Felis catus (Cat) (Felis silvestris catus)	cholesterol efflux [GO:0033344]; cholesterol homeostasis [GO:0042632]; cholesterol metabolic process [GO:0008203]; high-density lipoprotein particle remodeling [GO:0034375]; lipid transport [GO:0006869]; negative regulation of macrophage derived foam cell differentiation [GO:0010745]; positive regulation of reverse cholesterol transport [GO:1903064]; regulation of cholesterol efflux [GO:0010874]	Golgi apparatus [GO:0005794]; integral component of membrane [GO:0016021]; intracellular membrane-bounded organelle [GO:0043231]; late endosome [GO:0005770]; lysosome [GO:0005764]	Golgi apparatus [GO:0005794]; integral component of membrane [GO:0016021]; intracellular membrane-bounded organelle [GO:0043231]; late endosome [GO:0005770]; lysosome [GO:0005764]; ATP binding [GO:0005524]; ATPase-coupled transmembrane transporter activity [GO:0042626]; lipid transporter activity [GO:0005319]; cholesterol efflux [GO:0033344]; cholesterol homeostasis [GO:0042632]; cholesterol meta…	ATPase-coupled transmembrane transporter activity [GO:0042626]; ATP binding [GO:0005524]; lipid transporter activity [GO:0005319]	ATAIREVGVWR	0	0	0	14.4301
Cystic fibrosis transmembrane conductance regulator (Fragment)	CFTR	Felis catus (Cat) (Felis silvestris catus)	NA	integral component of membrane [GO:0016021]	integral component of membrane [GO:0016021]; chloride channel activity [GO:0005254]	chloride channel activity [GO:0005254]	MCLARSVLSK	0	0	0	14.485
Cadherin 17	CDH17	Felis catus (Cat) (Felis silvestris catus)	homophilic cell adhesion via plasma membrane adhesion molecules [GO:0007156]	plasma membrane [GO:0005886]	plasma membrane [GO:0005886]; calcium ion binding [GO:0005509]; homophilic cell adhesion via plasma membrane adhesion molecules [GO:0007156]	calcium ion binding [GO:0005509]	ANPPAVTFK	0	0	0	15.0765
Regulator of G-protein signaling 8	RGS8	Felis catus (Cat) (Felis silvestris catus)	G protein-coupled receptor signaling pathway [GO:0007186]; positive regulation of GTPase activity [GO:0043547]	dendrite [GO:0030425]; nucleus [GO:0005634]; perikaryon [GO:0043204]; plasma membrane [GO:0005886]	dendrite [GO:0030425]; nucleus [GO:0005634]; perikaryon [GO:0043204]; plasma membrane [GO:0005886]; GTPase activator activity [GO:0005096]; G protein-coupled receptor signaling pathway [GO:0007186]; positive regulation of GTPase activity [GO:0043547]	GTPase activator activity [GO:0005096]	NMQEPSLTCFDQAQGK	0	0	0	15.6326
FAT atypical cadherin 3	FAT3	Felis catus (Cat) (Felis silvestris catus)	homophilic cell adhesion via plasma membrane adhesion molecules [GO:0007156]	integral component of membrane [GO:0016021]; plasma membrane [GO:0005886]	integral component of membrane [GO:0016021]; plasma membrane [GO:0005886]; calcium ion binding [GO:0005509]; homophilic cell adhesion via plasma membrane adhesion molecules [GO:0007156]	calcium ion binding [GO:0005509]	EAMDSGLHFTQSFYSTSISENNTNITK	0	0	0	15.0658
SKI like proto-oncogene	SKIL	Felis catus (Cat) (Felis silvestris catus)	negative regulation of transcription by RNA polymerase II [GO:0000122]; negative regulation of transforming growth factor beta receptor signaling pathway [GO:0030512]	NA	SMAD binding [GO:0046332]; negative regulation of transcription by RNA polymerase II [GO:0000122]; negative regulation of transforming growth factor beta receptor signaling pathway [GO:0030512]	SMAD binding [GO:0046332]	LDHAEADR	0	0	0	14.4964
Phospholipase D family member 3	PLD3	Felis catus (Cat) (Felis silvestris catus)	myotube differentiation [GO:0014902]; regulation of cytokine production involved in inflammatory response [GO:1900015]	early endosome membrane [GO:0031901]; endoplasmic reticulum membrane [GO:0005789]; Golgi membrane [GO:0000139]; integral component of membrane [GO:0016021]; late endosome membrane [GO:0031902]; lysosomal lumen [GO:0043202]; lysosomal membrane [GO:0005765]	early endosome membrane [GO:0031901]; endoplasmic reticulum membrane [GO:0005789]; Golgi membrane [GO:0000139]; integral component of membrane [GO:0016021]; late endosome membrane [GO:0031902]; lysosomal lumen [GO:0043202]; lysosomal membrane [GO:0005765]; single-stranded DNA 5'-3' exodeoxyribonuclease activity [GO:0045145]; myotube differentiation [GO:0014902]; regulation of cytokine production …	single-stranded DNA 5'-3' exodeoxyribonuclease activity [GO:0045145]	TPSIPSASGPVPPPMAR	0	0	0	14.352
von Willebrand factor	VWF	Felis catus (Cat) (Felis silvestris catus)	blood coagulation [GO:0007596]	extracellular region [GO:0005576]	extracellular region [GO:0005576]; blood coagulation [GO:0007596]	NA	ASSNVVKLQR	0	0	0	16.435
IZUMO family member 3	IZUMO3	Felis catus (Cat) (Felis silvestris catus)	NA	integral component of membrane [GO:0016021]	integral component of membrane [GO:0016021]; protein homodimerization activity [GO:0042803]	protein homodimerization activity [GO:0042803]	MLRVLAVHK	0	0	0	15.6734
Centrosomal protein 57	CEP57	Felis catus (Cat) (Felis silvestris catus)	microtubule anchoring [GO:0034453]	cytoplasm [GO:0005737]	cytoplasm [GO:0005737]; gamma-tubulin binding [GO:0043015]; identical protein binding [GO:0042802]; microtubule binding [GO:0008017]; microtubule anchoring [GO:0034453]	gamma-tubulin binding [GO:0043015]; identical protein binding [GO:0042802]; microtubule binding [GO:0008017]	STSPSHAVVANVQHVLHLMK	0	0	0	14.8405
Angiomotin like 1	AMOTL1	Felis catus (Cat) (Felis silvestris catus)	NA	bicellular tight junction [GO:0005923]; COP9 signalosome [GO:0008180]	bicellular tight junction [GO:0005923]; COP9 signalosome [GO:0008180]; identical protein binding [GO:0042802]	identical protein binding [GO:0042802]	LEMELAAVR	0	0	0	14.8891
RNA-binding protein with serine-rich domain 1	RNPS1	Felis catus (Cat) (Felis silvestris catus)	NA	nuclear speck [GO:0016607]	nuclear speck [GO:0016607]; RNA binding [GO:0003723]	RNA binding [GO:0003723]	LTRNVTK	0	0	0	14.7962
SEC31 homolog A, COPII coat complex component	SEC31A	Felis catus (Cat) (Felis silvestris catus)	COPII-coated vesicle cargo loading [GO:0090110]; endoplasmic reticulum organization [GO:0007029]; intracellular protein transport [GO:0006886]	COPII vesicle coat [GO:0030127]; endoplasmic reticulum exit site [GO:0070971]; endoplasmic reticulum membrane [GO:0005789]	COPII vesicle coat [GO:0030127]; endoplasmic reticulum exit site [GO:0070971]; endoplasmic reticulum membrane [GO:0005789]; structural molecule activity [GO:0005198]; COPII-coated vesicle cargo loading [GO:0090110]; endoplasmic reticulum organization [GO:0007029]; intracellular protein transport [GO:0006886]	structural molecule activity [GO:0005198]	GILAIAWSMADPELLLSCGK	0	0	0	17.3848
Transmembrane protein 132A	TMEM132A	Felis catus (Cat) (Felis silvestris catus)	NA	endoplasmic reticulum [GO:0005783]; Golgi apparatus [GO:0005794]; integral component of membrane [GO:0016021]	endoplasmic reticulum [GO:0005783]; Golgi apparatus [GO:0005794]; integral component of membrane [GO:0016021]	NA	RWEAGGVGDR	0	0	0	16.4824
TBC1 domain family member 2	TBC1D2	Felis catus (Cat) (Felis silvestris catus)	activation of GTPase activity [GO:0090630]; intracellular protein transport [GO:0006886]	cell junction [GO:0030054]; cytoplasmic vesicle [GO:0031410]; cytosol [GO:0005829]; nucleoplasm [GO:0005654]; plasma membrane [GO:0005886]	cell junction [GO:0030054]; cytoplasmic vesicle [GO:0031410]; cytosol [GO:0005829]; nucleoplasm [GO:0005654]; plasma membrane [GO:0005886]; cadherin binding [GO:0045296]; GTPase activator activity [GO:0005096]; activation of GTPase activity [GO:0090630]; intracellular protein transport [GO:0006886]	cadherin binding [GO:0045296]; GTPase activator activity [GO:0005096]	ERALLMK	15.281	0.844855	14.6086	0.59449
Cilia- and flagella-associated protein 206	CFAP206	Felis catus (Cat) (Felis silvestris catus)	regulation of cilium beat frequency [GO:0003356]; regulation of flagellated sperm motility [GO:1901317]; sperm axoneme assembly [GO:0007288]	axoneme [GO:0005930]; ciliary basal body [GO:0036064]	axoneme [GO:0005930]; ciliary basal body [GO:0036064]; regulation of cilium beat frequency [GO:0003356]; regulation of flagellated sperm motility [GO:1901317]; sperm axoneme assembly [GO:0007288]	NA	DASTQSMR	0	0	13.1094	15.013
Chromosome B1 C4orf54 homolog	CB1H4orf54	Felis catus (Cat) (Felis silvestris catus)	NA	NA	NA	NA	ASAQKTPEK	0	0	10.8455	12.9014
Neural cell adhesion molecule 1	NCAM1	Felis catus (Cat) (Felis silvestris catus)	cell adhesion [GO:0007155]	integral component of membrane [GO:0016021]	integral component of membrane [GO:0016021]; cell adhesion [GO:0007155]	NA	DESKEPIVEVR	16.0516	2.58754	13.3294	1.93648
Leucine rich repeat containing 63	LRRC63	Felis catus (Cat) (Felis silvestris catus)	NA	NA	NA	NA	LPKLPLPK	14.7703	15.2384	0	0
Collagen type XIX alpha 1 chain	COL19A1	Felis catus (Cat) (Felis silvestris catus)	extracellular matrix organization [GO:0030198]; skeletal muscle tissue development [GO:0007519]	extracellular matrix [GO:0031012]; extracellular space [GO:0005615]	extracellular matrix [GO:0031012]; extracellular space [GO:0005615]; extracellular matrix structural constituent [GO:0005201]; extracellular matrix organization [GO:0030198]; skeletal muscle tissue development [GO:0007519]	extracellular matrix structural constituent [GO:0005201]	GPPGDIGLPGEHGIPGK	14.7784	14.6692	0	0
Creatine kinase (EC 2.7.3.2)	CKMT2	Felis catus (Cat) (Felis silvestris catus)	phosphocreatine biosynthetic process [GO:0046314]	mitochondrion [GO:0005739]	mitochondrion [GO:0005739]; ATP binding [GO:0005524]; creatine kinase activity [GO:0004111]; kinase activity [GO:0016301]; phosphocreatine biosynthetic process [GO:0046314]	ATP binding [GO:0005524]; creatine kinase activity [GO:0004111]; kinase activity [GO:0016301]	HNNCMAECLTPAIYAKLR	0	12.8427	14.1597	5.89592
Leucine rich repeat protein 1	LRR1	Felis catus (Cat) (Felis silvestris catus)	NA	NA	NA	NA	FPFKMGQLTNLR	0	0	13.1263	13.6333
Ankyrin repeat domain 54	ANKRD54	Felis catus (Cat) (Felis silvestris catus)	NA	NA	NA	NA	CKIPAGR	16.1299	2.73185	0	0
R3H domain containing 1	R3HDM1	Felis catus (Cat) (Felis silvestris catus)	NA	NA	nucleic acid binding [GO:0003676]	nucleic acid binding [GO:0003676]	NETETMK	15.2123	0.673395	14.7201	0.24862
Zinc finger and BTB domain containing 40	ZBTB40	Felis catus (Cat) (Felis silvestris catus)	NA	NA	NA	NA	IFSAPSMLER	0	0	13.7734	15.6807
Polyprenol reductase (EC 1.3.1.22) (EC 1.3.1.94)	SRD5A3	Felis catus (Cat) (Felis silvestris catus)	dolichol biosynthetic process [GO:0019408]; dolichol-linked oligosaccharide biosynthetic process [GO:0006488]; polyprenol catabolic process [GO:0016095]	endoplasmic reticulum [GO:0005783]; endoplasmic reticulum membrane [GO:0005789]; integral component of membrane [GO:0016021]	endoplasmic reticulum [GO:0005783]; endoplasmic reticulum membrane [GO:0005789]; integral component of membrane [GO:0016021]; 3-oxo-5-alpha-steroid 4-dehydrogenase activity [GO:0003865]; cholestenone 5-alpha-reductase activity [GO:0047751]; polyprenol reductase activity [GO:0102389]; dolichol biosynthetic process [GO:0019408]; dolichol-linked oligosaccharide biosynthetic process [GO:0006488]; pol…	3-oxo-5-alpha-steroid 4-dehydrogenase activity [GO:0003865]; cholestenone 5-alpha-reductase activity [GO:0047751]; polyprenol reductase activity [GO:0102389]	NVYVIGKNLLMQAR	0	8.92236	15.5964	2.92137
Phospholipid-transporting ATPase (EC 7.6.2.1)	LOC101086263	Felis catus (Cat) (Felis silvestris catus)	Golgi organization [GO:0007030]	acrosomal vesicle [GO:0001669]; integral component of membrane [GO:0016021]	acrosomal vesicle [GO:0001669]; integral component of membrane [GO:0016021]; ATP binding [GO:0005524]; magnesium ion binding [GO:0000287]; phosphatidylcholine flippase activity [GO:0140345]; phosphatidylethanolamine flippase activity [GO:0090555]; Golgi organization [GO:0007030]	ATP binding [GO:0005524]; magnesium ion binding [GO:0000287]; phosphatidylcholine flippase activity [GO:0140345]; phosphatidylethanolamine flippase activity [GO:0090555]	FTGILTYKGK	0	0	12.7632	14.7278
Chromosome D1 C11orf91 homolog	CD1H11orf91	Felis catus (Cat) (Felis silvestris catus)	NA	NA	NA	NA	LASASHPEELCELEIRIK	0	0	12.5999	14.6127
Glucagon like peptide 2 receptor	GLP2R	Felis catus (Cat) (Felis silvestris catus)	adenylate cyclase-modulating G protein-coupled receptor signaling pathway [GO:0007188]; cell surface receptor signaling pathway [GO:0007166]	integral component of membrane [GO:0016021]; plasma membrane [GO:0005886]	integral component of membrane [GO:0016021]; plasma membrane [GO:0005886]; G protein-coupled peptide receptor activity [GO:0008528]; glucagon receptor activity [GO:0004967]; peptide hormone binding [GO:0017046]; adenylate cyclase-modulating G protein-coupled receptor signaling pathway [GO:0007188]; cell surface receptor signaling pathway [GO:0007166]	glucagon receptor activity [GO:0004967]; G protein-coupled peptide receptor activity [GO:0008528]; peptide hormone binding [GO:0017046]	LLISKLK	0	0	16.1241	16.8048
Non-specific serine/threonine protein kinase (EC 2.7.11.1)	SLK	Felis catus (Cat) (Felis silvestris catus)	NA	NA	ATP binding [GO:0005524]; protein serine kinase activity [GO:0106310]; protein threonine kinase activity [GO:0106311]	ATP binding [GO:0005524]; protein serine kinase activity [GO:0106310]; protein threonine kinase activity [GO:0106311]	EEQEFVQK	15.2675	2.25005	13.2175	2.08779
ADAM metallopeptidase with thrombospondin type 1 motif 13	ADAMTS13	Felis catus (Cat) (Felis silvestris catus)	extracellular matrix organization [GO:0030198]; peptide catabolic process [GO:0043171]	extracellular matrix [GO:0031012]; extracellular space [GO:0005615]	extracellular matrix [GO:0031012]; extracellular space [GO:0005615]; metalloendopeptidase activity [GO:0004222]; extracellular matrix organization [GO:0030198]; peptide catabolic process [GO:0043171]	metalloendopeptidase activity [GO:0004222]	GRNLGGCR	0	0	12.7726	14.0628
Kinocilin	KNCN	Felis catus (Cat) (Felis silvestris catus)	NA	integral component of membrane [GO:0016021]	integral component of membrane [GO:0016021]	NA	SSLSTVSR	15.0122	1.23683	13.8749	1.22399
ANKH inorganic pyrophosphate transport regulator	ANKH	Felis catus (Cat) (Felis silvestris catus)	NA	integral component of membrane [GO:0016021]	integral component of membrane [GO:0016021]; phosphate ion transmembrane transporter activity [GO:0015114]	phosphate ion transmembrane transporter activity [GO:0015114]	ISRPIVNLFVSR	18.6656	2.19019	15.8295	3.23967
Phospholipid-transporting ATPase (EC 7.6.2.1)	ATP9B	Felis catus (Cat) (Felis silvestris catus)	phospholipid transport [GO:0015914]	integral component of membrane [GO:0016021]; trans-Golgi network [GO:0005802]	integral component of membrane [GO:0016021]; trans-Golgi network [GO:0005802]; ATP binding [GO:0005524]; ATPase-coupled intramembrane lipid transporter activity [GO:0140326]; magnesium ion binding [GO:0000287]; phospholipid transport [GO:0015914]	ATPase-coupled intramembrane lipid transporter activity [GO:0140326]; ATP binding [GO:0005524]; magnesium ion binding [GO:0000287]	AAYGWMIMK	0	0	14.1962	16.6084
F-box protein 27	FBXO27	Felis catus (Cat) (Felis silvestris catus)	NA	NA	NA	NA	SLIGAGGR	15.1197	1.45172	13.7028	14.2422
RAB40B, member RAS oncogene family	RAB40B	Felis catus (Cat) (Felis silvestris catus)	intracellular signal transduction [GO:0035556]; protein localization to plasma membrane [GO:0072659]; protein ubiquitination [GO:0016567]; toxin transport [GO:1901998]	endosome [GO:0005768]; nuclear envelope [GO:0005635]; perinuclear region of cytoplasm [GO:0048471]; plasma membrane [GO:0005886]; synaptic vesicle [GO:0008021]	endosome [GO:0005768]; nuclear envelope [GO:0005635]; perinuclear region of cytoplasm [GO:0048471]; plasma membrane [GO:0005886]; synaptic vesicle [GO:0008021]; GTP binding [GO:0005525]; GTPase activity [GO:0003924]; intracellular signal transduction [GO:0035556]; protein localization to plasma membrane [GO:0072659]; protein ubiquitination [GO:0016567]; toxin transport [GO:1901998]	GTPase activity [GO:0003924]; GTP binding [GO:0005525]	HGMDRLWRPSK	0	9.83702	13.973	1.86849
CECR2 histone acetyl-lysine reader	CECR2	Felis catus (Cat) (Felis silvestris catus)	ATP-dependent chromatin remodeling [GO:0043044]	CERF complex [GO:0090537]	CERF complex [GO:0090537]; ATP-dependent chromatin remodeling [GO:0043044]	NA	LPDFEIEELEAALHR	0	8.54839	13.8857	2.95312
Elongator complex protein 1	ELP1	Felis catus (Cat) (Felis silvestris catus)	tRNA wobble base 5-methoxycarbonylmethyl-2-thiouridinylation [GO:0002926]	cytosol [GO:0005829]; elongator holoenzyme complex [GO:0033588]; nucleus [GO:0005634]	cytosol [GO:0005829]; elongator holoenzyme complex [GO:0033588]; nucleus [GO:0005634]; tRNA binding [GO:0000049]; tRNA wobble base 5-methoxycarbonylmethyl-2-thiouridinylation [GO:0002926]	tRNA binding [GO:0000049]	KMETNYQR	15.6375	0.472855	14.8999	0.50202
Separase (EC 3.4.22.49)	ESPL1	Felis catus (Cat) (Felis silvestris catus)	homologous chromosome segregation [GO:0045143]; meiotic chromosome separation [GO:0051307]; meiotic spindle organization [GO:0000212]; mitotic sister chromatid segregation [GO:0000070]	centrosome [GO:0005813]; cytoplasm [GO:0005737]; mitotic spindle [GO:0072686]; nucleus [GO:0005634]	centrosome [GO:0005813]; cytoplasm [GO:0005737]; mitotic spindle [GO:0072686]; nucleus [GO:0005634]; cysteine-type endopeptidase activity [GO:0004197]; homologous chromosome segregation [GO:0045143]; meiotic chromosome separation [GO:0051307]; meiotic spindle organization [GO:0000212]; mitotic sister chromatid segregation [GO:0000070]	cysteine-type endopeptidase activity [GO:0004197]	SKPEVPKAPR	0	0	14.8038	15.9248
SLIT and NTRK like family member 5	SLITRK5	Felis catus (Cat) (Felis silvestris catus)	adult behavior [GO:0030534]; axonogenesis [GO:0007409]; chemical synaptic transmission [GO:0007268]; circulatory system development [GO:0072359]; dendrite morphogenesis [GO:0048813]; grooming behavior [GO:0007625]; positive regulation of synapse assembly [GO:0051965]; regulation of presynapse assembly [GO:1905606]; response to xenobiotic stimulus [GO:0009410]; skin development [GO:0043588]; stria…	integral component of membrane [GO:0016021]; receptor complex [GO:0043235]; synapse [GO:0045202]	integral component of membrane [GO:0016021]; receptor complex [GO:0043235]; synapse [GO:0045202]; adult behavior [GO:0030534]; axonogenesis [GO:0007409]; chemical synaptic transmission [GO:0007268]; circulatory system development [GO:0072359]; dendrite morphogenesis [GO:0048813]; grooming behavior [GO:0007625]; positive regulation of synapse assembly [GO:0051965]; regulation of presynapse assembl…	NA	DLGYSNYGPSIAYQTK	0	10.1109	14.1157	1.22337
Cytohesin 1	CYTH1	Felis catus (Cat) (Felis silvestris catus)	regulation of ARF protein signal transduction [GO:0032012]; regulation of cell adhesion [GO:0030155]	cytoplasm [GO:0005737]; plasma membrane [GO:0005886]	cytoplasm [GO:0005737]; plasma membrane [GO:0005886]; guanyl-nucleotide exchange factor activity [GO:0005085]; regulation of ARF protein signal transduction [GO:0032012]; regulation of cell adhesion [GO:0030155]	guanyl-nucleotide exchange factor activity [GO:0005085]	GIQFLIENGLLK	6.03614	13.2153	14.1884	0.67969
Mitochondrial intermediate peptidase	MIPEP	Felis catus (Cat) (Felis silvestris catus)	peptide metabolic process [GO:0006518]; protein processing involved in protein targeting to mitochondrion [GO:0006627]; proteolysis [GO:0006508]	mitochondrion [GO:0005739]	mitochondrion [GO:0005739]; metal ion binding [GO:0046872]; metalloendopeptidase activity [GO:0004222]; peptide metabolic process [GO:0006518]; protein processing involved in protein targeting to mitochondrion [GO:0006627]; proteolysis [GO:0006508]	metal ion binding [GO:0046872]; metalloendopeptidase activity [GO:0004222]	EPMLMVQGMLQK	0	0	13.4385	16.0985
Calneuron 1	CALN1	Felis catus (Cat) (Felis silvestris catus)	NA	NA	calcium ion binding [GO:0005509]	calcium ion binding [GO:0005509]	GAARQPR	0	0	13.4483	15.0318
Leptin receptor overlapping transcript like 1	LEPROTL1	Felis catus (Cat) (Felis silvestris catus)	NA	integral component of membrane [GO:0016021]	integral component of membrane [GO:0016021]; identical protein binding [GO:0042802]	identical protein binding [GO:0042802]	FAGVCIRER	0	0	12.7073	15.3104
Coagulation factor XIII A chain	F13A1	Felis catus (Cat) (Felis silvestris catus)	blood coagulation, fibrin clot formation [GO:0072378]; peptide cross-linking [GO:0018149]	NA	metal ion binding [GO:0046872]; protein-glutamine gamma-glutamyltransferase activity [GO:0003810]; blood coagulation, fibrin clot formation [GO:0072378]; peptide cross-linking [GO:0018149]	metal ion binding [GO:0046872]; protein-glutamine gamma-glutamyltransferase activity [GO:0003810]	EVGGDGIR	0	0	15.6869	16.3524
Sodium/potassium-transporting ATPase subunit alpha	ATP1A1	Felis catus (Cat) (Felis silvestris catus)	cellular potassium ion homeostasis [GO:0030007]; cellular response to steroid hormone stimulus [GO:0071383]; cellular sodium ion homeostasis [GO:0006883]; membrane repolarization [GO:0086009]; negative regulation of glucocorticoid biosynthetic process [GO:0031947]; negative regulation of heart contraction [GO:0045822]; positive regulation of heart contraction [GO:0045823]; positive regulation of …	apical plasma membrane [GO:0016324]; basolateral plasma membrane [GO:0016323]; lateral plasma membrane [GO:0016328]; organelle membrane [GO:0031090]; postsynaptic density [GO:0014069]; sodium:potassium-exchanging ATPase complex [GO:0005890]; sperm flagellum [GO:0036126]; T-tubule [GO:0030315]	apical plasma membrane [GO:0016324]; basolateral plasma membrane [GO:0016323]; lateral plasma membrane [GO:0016328]; organelle membrane [GO:0031090]; postsynaptic density [GO:0014069]; sodium:potassium-exchanging ATPase complex [GO:0005890]; sperm flagellum [GO:0036126]; T-tubule [GO:0030315]; ATP binding [GO:0005524]; chaperone binding [GO:0051087]; metal ion binding [GO:0046872]; P-type sodium:…	ATP binding [GO:0005524]; chaperone binding [GO:0051087]; metal ion binding [GO:0046872]; phosphatase activity [GO:0016791]; P-type sodium:potassium-exchanging transporter activity [GO:0005391]; steroid hormone binding [GO:1990239]	LSLDELHRK	0	0	14.1986	2.42457
Contactin 1	CNTN1	Felis catus (Cat) (Felis silvestris catus)	neuron projection development [GO:0031175]	membrane [GO:0016020]	membrane [GO:0016020]; neuron projection development [GO:0031175]	NA	KVLEPMPSTAEISTSGAVLK	0	9.59286	14.161	1.32921
Coiled-coil domain containing 186	CCDC186	Felis catus (Cat) (Felis silvestris catus)	NA	NA	NA	NA	AEMDSHK	0	12.6937	15.3064	1.14482
Protein-serine/threonine phosphatase (EC 3.1.3.16)	CTDSPL	Felis catus (Cat) (Felis silvestris catus)	NA	NA	protein serine phosphatase activity [GO:0106306]; protein threonine phosphatase activity [GO:0106307]; RNA polymerase II CTD heptapeptide repeat phosphatase activity [GO:0008420]	protein serine phosphatase activity [GO:0106306]; protein threonine phosphatase activity [GO:0106307]; RNA polymerase II CTD heptapeptide repeat phosphatase activity [GO:0008420]	GAGEK	15.4428	0.68718	16.0379	0.35886
Scm polycomb group protein like 4	SCML4	Felis catus (Cat) (Felis silvestris catus)	NA	nucleus [GO:0005634]	nucleus [GO:0005634]	NA	LVFSLVK	0	0	15.2222	16.4873
Leucine rich repeat and sterile alpha motif containing 1	LRSAM1	Felis catus (Cat) (Felis silvestris catus)	NA	NA	metal ion binding [GO:0046872]	metal ion binding [GO:0046872]	PLFFR	15.8031	17.1635	0	0
GC-rich promoter binding protein 1 like 1	GPBP1L1	Felis catus (Cat) (Felis silvestris catus)	positive regulation of transcription, DNA-templated [GO:0045893]; regulation of transcription, DNA-templated [GO:0006355]; transcription, DNA-templated [GO:0006351]	nucleus [GO:0005634]	nucleus [GO:0005634]; DNA binding [GO:0003677]; RNA binding [GO:0003723]; positive regulation of transcription, DNA-templated [GO:0045893]; regulation of transcription, DNA-templated [GO:0006355]; transcription, DNA-templated [GO:0006351]	DNA binding [GO:0003677]; RNA binding [GO:0003723]	HGEHLPRGDR	0	0	13.0062	13.5815
KIAA1958	KIAA1958	Felis catus (Cat) (Felis silvestris catus)	NA	NA	NA	NA	ILKNAGVGFSITSSTFSSSTK	0	12.3945	14.2895	1.52201
Zinc finger protein 526	ZNF526	Felis catus (Cat) (Felis silvestris catus)	regulation of transcription by RNA polymerase II [GO:0006357]	nucleus [GO:0005634]	nucleus [GO:0005634]; DNA-binding transcription factor activity, RNA polymerase II-specific [GO:0000981]; RNA polymerase II cis-regulatory region sequence-specific DNA binding [GO:0000978]; regulation of transcription by RNA polymerase II [GO:0006357]	DNA-binding transcription factor activity, RNA polymerase II-specific [GO:0000981]; RNA polymerase II cis-regulatory region sequence-specific DNA binding [GO:0000978]	SFASASRLSR	0	13.0991	14.6728	3.39719
Cdc42 effector protein 2 (Binder of Rho GTPases 1)	CDC42EP2	Felis catus (Cat) (Felis silvestris catus)	actin cytoskeleton organization [GO:0030036]; cellular response to interferon-gamma [GO:0071346]; positive regulation of actin filament polymerization [GO:0030838]; positive regulation of GTPase activity [GO:0043547]; positive regulation of pseudopodium assembly [GO:0031274]; regulation of cell shape [GO:0008360]; Rho protein signal transduction [GO:0007266]	cytoplasm [GO:0005737]; cytoskeleton [GO:0005856]; cytosol [GO:0005829]; endomembrane system [GO:0012505]; microtubule cytoskeleton [GO:0015630]; phagocytic vesicle [GO:0045335]; plasma membrane [GO:0005886]	cytoplasm [GO:0005737]; cytoskeleton [GO:0005856]; cytosol [GO:0005829]; endomembrane system [GO:0012505]; microtubule cytoskeleton [GO:0015630]; phagocytic vesicle [GO:0045335]; plasma membrane [GO:0005886]; GTPase activator activity [GO:0005096]; opioid peptide activity [GO:0001515]; small GTPase binding [GO:0031267]; actin cytoskeleton organization [GO:0030036]; cellular response to interferon…	GTPase activator activity [GO:0005096]; opioid peptide activity [GO:0001515]; small GTPase binding [GO:0031267]	LRDLLSSDMISPPLGDFR	0	13.5198	14.5513	1.9723
Phosphoserine aminotransferase (EC 2.6.1.52)	PSAT1	Felis catus (Cat) (Felis silvestris catus)	L-serine biosynthetic process [GO:0006564]	cytoplasm [GO:0005737]; cytosol [GO:0005829]	cytoplasm [GO:0005737]; cytosol [GO:0005829]; identical protein binding [GO:0042802]; O-phospho-L-serine:2-oxoglutarate aminotransferase activity [GO:0004648]; pyridoxal phosphate binding [GO:0030170]; L-serine biosynthetic process [GO:0006564]	identical protein binding [GO:0042802]; O-phospho-L-serine:2-oxoglutarate aminotransferase activity [GO:0004648]; pyridoxal phosphate binding [GO:0030170]	QVVNFGPGPAK	0	0	10.956	14.713
ATP-dependent DNA helicase (EC 3.6.4.12)	RECQL	Felis catus (Cat) (Felis silvestris catus)	DNA duplex unwinding [GO:0032508]; DNA recombination [GO:0006310]; DNA repair [GO:0006281]; DNA unwinding involved in DNA replication [GO:0006268]; double-strand break repair via homologous recombination [GO:0000724]	chromosome [GO:0005694]; cytoplasm [GO:0005737]; nucleoplasm [GO:0005654]	chromosome [GO:0005694]; cytoplasm [GO:0005737]; nucleoplasm [GO:0005654]; 3'-5' DNA helicase activity [GO:0043138]; annealing helicase activity [GO:0036310]; ATP binding [GO:0005524]; four-way junction helicase activity [GO:0009378]; DNA duplex unwinding [GO:0032508]; DNA recombination [GO:0006310]; DNA repair [GO:0006281]; DNA unwinding involved in DNA replication [GO:0006268]; double-strand br…	3'-5' DNA helicase activity [GO:0043138]; annealing helicase activity [GO:0036310]; ATP binding [GO:0005524]; four-way junction helicase activity [GO:0009378]	AHLLNNEAHVITMQVK	15.939	2.21823	0	15.0421
Glutamate metabotropic receptor 1	GRM1	Felis catus (Cat) (Felis silvestris catus)	NA	integral component of membrane [GO:0016021]; plasma membrane [GO:0005886]	integral component of membrane [GO:0016021]; plasma membrane [GO:0005886]; G protein-coupled receptor activity [GO:0004930]	G protein-coupled receptor activity [GO:0004930]	KPGAGNAKK	15.3081	0.887532	14.6081	14.8451
Cullin 1	CUL1	Felis catus (Cat) (Felis silvestris catus)	protein ubiquitination [GO:0016567]; ubiquitin-dependent protein catabolic process [GO:0006511]	cullin-RING ubiquitin ligase complex [GO:0031461]	cullin-RING ubiquitin ligase complex [GO:0031461]; ubiquitin protein ligase binding [GO:0031625]; protein ubiquitination [GO:0016567]; ubiquitin-dependent protein catabolic process [GO:0006511]	ubiquitin protein ligase binding [GO:0031625]	KLLIQAAIVR	13.3921	16.551	17.6439	2.11681
Atypical chemokine receptor 2	ACKR2	Felis catus (Cat) (Felis silvestris catus)	calcium-mediated signaling [GO:0019722]; cell chemotaxis [GO:0060326]; immune response [GO:0006955]; inflammatory response [GO:0006954]; positive regulation of cytosolic calcium ion concentration [GO:0007204]	actin filament [GO:0005884]; cytosol [GO:0005829]; external side of plasma membrane [GO:0009897]; integral component of plasma membrane [GO:0005887]; nuclear membrane [GO:0031965]; nucleoplasm [GO:0005654]	actin filament [GO:0005884]; cytosol [GO:0005829]; external side of plasma membrane [GO:0009897]; integral component of plasma membrane [GO:0005887]; nuclear membrane [GO:0031965]; nucleoplasm [GO:0005654]; C-C chemokine binding [GO:0019957]; C-C chemokine receptor activity [GO:0016493]; scavenger receptor activity [GO:0005044]; calcium-mediated signaling [GO:0019722]; cell chemotaxis [GO:0060326…	C-C chemokine binding [GO:0019957]; C-C chemokine receptor activity [GO:0016493]; scavenger receptor activity [GO:0005044]	KDEVMSFGR	0	13.489	14.5247	5.68386
Receptor interacting serine/threonine kinase 4	RIPK4	Felis catus (Cat) (Felis silvestris catus)	morphogenesis of an epithelium [GO:0002009]; positive regulation of NF-kappaB transcription factor activity [GO:0051092]	cytoplasm [GO:0005737]	cytoplasm [GO:0005737]; ATP binding [GO:0005524]; protein kinase activity [GO:0004672]; morphogenesis of an epithelium [GO:0002009]; positive regulation of NF-kappaB transcription factor activity [GO:0051092]	ATP binding [GO:0005524]; protein kinase activity [GO:0004672]	GRHAK	17.2381	0.958305	16.5245	0.58367
Sodium/calcium exchanger 1 (Na(+)/Ca(2+)-exchange protein 1) (Solute carrier family 8 member 1)	SLC8A1 NCX1	Felis catus (Cat) (Felis silvestris catus)	calcium ion import across plasma membrane [GO:0098703]; calcium ion transmembrane transport [GO:0070588]; cell communication [GO:0007154]; metal ion transport [GO:0030001]; sodium ion transmembrane transport [GO:0035725]	axon [GO:0030424]; integral component of plasma membrane [GO:0005887]; intrinsic component of plasma membrane [GO:0031226]; membrane [GO:0016020]; postsynapse [GO:0098794]; sarcolemma [GO:0042383]	axon [GO:0030424]; integral component of plasma membrane [GO:0005887]; intrinsic component of plasma membrane [GO:0031226]; membrane [GO:0016020]; postsynapse [GO:0098794]; sarcolemma [GO:0042383]; calcium ion binding [GO:0005509]; calcium:sodium antiporter activity [GO:0005432]; calmodulin binding [GO:0005516]; cation:cation antiporter activity [GO:0015491]; calcium ion import across plasma memb…	calcium:sodium antiporter activity [GO:0005432]; calcium ion binding [GO:0005509]; calmodulin binding [GO:0005516]; cation:cation antiporter activity [GO:0015491]	LVEMSEKK	0	#N/A	14.0119	#N/A
Sodium channel protein	SCN8A	Felis catus (Cat) (Felis silvestris catus)	regulation of ion transmembrane transport [GO:0034765]	cytoplasm [GO:0005737]; voltage-gated sodium channel complex [GO:0001518]	cytoplasm [GO:0005737]; voltage-gated sodium channel complex [GO:0001518]; voltage-gated ion channel activity [GO:0005244]; voltage-gated sodium channel activity [GO:0005248]; regulation of ion transmembrane transport [GO:0034765]	voltage-gated ion channel activity [GO:0005244]; voltage-gated sodium channel activity [GO:0005248]	EAEFKAMLEQLK	15.4005	1.79249	12.5446	2.28036
HYDIN axonemal central pair apparatus protein	HYDIN	Felis catus (Cat) (Felis silvestris catus)	NA	cytoplasm [GO:0005737]	cytoplasm [GO:0005737]	NA	LNFSTCPVK	14.2295	16.4653	17.0858	2.89502
Myogenic factor 6	MYF6	Felis catus (Cat) (Felis silvestris catus)	cell differentiation [GO:0030154]; muscle organ development [GO:0007517]; regulation of transcription, DNA-templated [GO:0006355]	nucleus [GO:0005634]	nucleus [GO:0005634]; DNA binding [GO:0003677]; protein dimerization activity [GO:0046983]; cell differentiation [GO:0030154]; muscle organ development [GO:0007517]; regulation of transcription, DNA-templated [GO:0006355]	DNA binding [GO:0003677]; protein dimerization activity [GO:0046983]	TVANPNQR	14.454	1.75951	13.0787	1.92923
Rho-associated protein kinase (EC 2.7.11.1)	ROCK2	Felis catus (Cat) (Felis silvestris catus)	actomyosin structure organization [GO:0031032]; cortical actin cytoskeleton organization [GO:0030866]; embryonic morphogenesis [GO:0048598]; mitotic cytokinesis [GO:0000281]; peptidyl-threonine phosphorylation [GO:0018107]; positive regulation of centrosome duplication [GO:0010825]; regulation of actin cytoskeleton organization [GO:0032956]; regulation of cell junction assembly [GO:1901888]; Rho …	centrosome [GO:0005813]; cytoplasm [GO:0005737]; cytoskeleton [GO:0005856]; plasma membrane [GO:0005886]	centrosome [GO:0005813]; cytoplasm [GO:0005737]; cytoskeleton [GO:0005856]; plasma membrane [GO:0005886]; ATP binding [GO:0005524]; metal ion binding [GO:0046872]; protein serine kinase activity [GO:0106310]; protein serine/threonine kinase activity [GO:0004674]; protein threonine kinase activity [GO:0106311]; Rho-dependent protein serine/threonine kinase activity [GO:0072518]; small GTPase bindi…	ATP binding [GO:0005524]; metal ion binding [GO:0046872]; protein serine/threonine kinase activity [GO:0004674]; protein serine kinase activity [GO:0106310]; protein threonine kinase activity [GO:0106311]; Rho-dependent protein serine/threonine kinase activity [GO:0072518]; small GTPase binding [GO:0031267]	SEAMK	17.2624	4.49466	14.6648	3.9743
Amino acid transporter	SLC1A6	Felis catus (Cat) (Felis silvestris catus)	neurotransmitter uptake [GO:0001504]; regulation of membrane potential [GO:0042391]	glutamatergic synapse [GO:0098978]; Golgi apparatus [GO:0005794]; integral component of presynaptic membrane [GO:0099056]; intermediate filament cytoskeleton [GO:0045111]	glutamatergic synapse [GO:0098978]; Golgi apparatus [GO:0005794]; integral component of presynaptic membrane [GO:0099056]; intermediate filament cytoskeleton [GO:0045111]; L-glutamate transmembrane transporter activity [GO:0005313]; symporter activity [GO:0015293]; neurotransmitter uptake [GO:0001504]; regulation of membrane potential [GO:0042391]	L-glutamate transmembrane transporter activity [GO:0005313]; symporter activity [GO:0015293]	GGNESAM	14.9267	0.636283	13.2054	14.6911
Radial spoke head 14 homolog	RSPH14	Felis catus (Cat) (Felis silvestris catus)	NA	NA	NA	NA	RAAQIAVK	14.1031	12.1779	16.4358	1.85428
Leiomodin 3	LMOD3	Felis catus (Cat) (Felis silvestris catus)	actin filament organization [GO:0007015]; actin nucleation [GO:0045010]; muscle contraction [GO:0006936]; myofibril assembly [GO:0030239]; pointed-end actin filament capping [GO:0051694]; positive regulation of skeletal muscle fiber development [GO:0048743]; skeletal muscle fiber development [GO:0048741]; skeletal muscle thin filament assembly [GO:0030240]; striated muscle contraction [GO:0006941]	cytoskeleton [GO:0005856]; M band [GO:0031430]; myofibril [GO:0030016]; striated muscle thin filament [GO:0005865]	cytoskeleton [GO:0005856]; M band [GO:0031430]; myofibril [GO:0030016]; striated muscle thin filament [GO:0005865]; actin monomer binding [GO:0003785]; tropomyosin binding [GO:0005523]; actin filament organization [GO:0007015]; actin nucleation [GO:0045010]; muscle contraction [GO:0006936]; myofibril assembly [GO:0030239]; pointed-end actin filament capping [GO:0051694]; positive regulation of sk…	actin monomer binding [GO:0003785]; tropomyosin binding [GO:0005523]	KLIAMLENGLGLPPGMWEK	14.3684	15.073	15.3767	0.44515
Phosphodiesterase (EC 3.1.4.-)	PDE6C	Felis catus (Cat) (Felis silvestris catus)	phototransduction, visible light [GO:0007603]; retinal cone cell development [GO:0046549]; signal transduction [GO:0007165]; visual perception [GO:0007601]	NA	3',5'-cyclic-nucleotide phosphodiesterase activity [GO:0004114]; metal ion binding [GO:0046872]; phototransduction, visible light [GO:0007603]; retinal cone cell development [GO:0046549]; signal transduction [GO:0007165]; visual perception [GO:0007601]	3',5'-cyclic-nucleotide phosphodiesterase activity [GO:0004114]; metal ion binding [GO:0046872]	ATEDSGGGSDDKK	13.4398	3.04238	7.7416	12.6276
S1 RNA binding domain 1	SRBD1	Felis catus (Cat) (Felis silvestris catus)	nucleobase-containing compound metabolic process [GO:0006139]	NA	nucleic acid binding [GO:0003676]; nucleobase-containing compound metabolic process [GO:0006139]	nucleic acid binding [GO:0003676]	LKVDEEGNR	0	13.7583	14.6727	2.17947
Tripartite motif 25 (Tripartite motif containing 25)	TRIM25	Felis catus (Cat) (Felis silvestris catus)	cellular response to leukemia inhibitory factor [GO:1990830]; innate immune response [GO:0045087]; negative regulation of viral entry into host cell [GO:0046597]; negative regulation of viral release from host cell [GO:1902187]; positive regulation of I-kappaB kinase/NF-kappaB signaling [GO:0043123]; positive regulation of NF-kappaB transcription factor activity [GO:0051092]; protein monoubiquiti…	cytoplasmic stress granule [GO:0010494]; cytosol [GO:0005829]; nuclear body [GO:0016604]	cytoplasmic stress granule [GO:0010494]; cytosol [GO:0005829]; nuclear body [GO:0016604]; metal ion binding [GO:0046872]; RIG-I binding [GO:0039552]; transcription coactivator activity [GO:0003713]; ubiquitin protein ligase activity [GO:0061630]; cellular response to leukemia inhibitory factor [GO:1990830]; innate immune response [GO:0045087]; negative regulation of viral entry into host cell [GO…	metal ion binding [GO:0046872]; RIG-I binding [GO:0039552]; transcription coactivator activity [GO:0003713]; ubiquitin protein ligase activity [GO:0061630]	VSTKFDNIYQILLK	17.2225	3.19329	14.34	15.4282
DMRT-like domain-containing protein	NA	Felis catus (Cat) (Felis silvestris catus)	regulation of transcription by RNA polymerase II [GO:0006357]	nucleus [GO:0005634]	nucleus [GO:0005634]; regulation of transcription by RNA polymerase II [GO:0006357]	NA	LEAAEALLMLR	16.665	14.5211	0	0
ATP binding cassette subfamily C member 5	ABCC5	Felis catus (Cat) (Felis silvestris catus)	cAMP transport [GO:0070730]; cGMP transport [GO:0070731]; export across plasma membrane [GO:0140115]; folate transmembrane transport [GO:0098838]; heme transmembrane transport [GO:0035351]; transmembrane transport [GO:0055085]	apical plasma membrane [GO:0016324]; basolateral plasma membrane [GO:0016323]; integral component of membrane [GO:0016021]; membrane [GO:0016020]	apical plasma membrane [GO:0016324]; basolateral plasma membrane [GO:0016323]; integral component of membrane [GO:0016021]; membrane [GO:0016020]; ABC-type xenobiotic transporter activity [GO:0008559]; ATP binding [GO:0005524]; ATPase-coupled transmembrane transporter activity [GO:0042626]; efflux transmembrane transporter activity [GO:0015562]; glutathione transmembrane transporter activity [GO:…	ABC-type xenobiotic transporter activity [GO:0008559]; ATPase-coupled transmembrane transporter activity [GO:0042626]; ATP binding [GO:0005524]; efflux transmembrane transporter activity [GO:0015562]; glutathione transmembrane transporter activity [GO:0034634]; heme transmembrane transporter activity [GO:0015232]; purine nucleotide transmembrane transporter activity [GO:0015216]	GAILTMAFKK	0	0	5.93774	15.3742
HBS1-like protein	HBS1L	Felis catus (Cat) (Felis silvestris catus)	regulation of translation [GO:0006417]; translation [GO:0006412]	integral component of membrane [GO:0016021]	integral component of membrane [GO:0016021]; GTP binding [GO:0005525]; GTPase activity [GO:0003924]; regulation of translation [GO:0006417]; translation [GO:0006412]	GTPase activity [GO:0003924]; GTP binding [GO:0005525]	TAKGK	0	0	16.2385	17.137
CAP-Gly domain containing linker protein 3	CLIP3	Felis catus (Cat) (Felis silvestris catus)	fat cell differentiation [GO:0045444]; membrane biogenesis [GO:0044091]; negative regulation of microtubule polymerization [GO:0031115]; peptidyl-L-cysteine S-palmitoylation [GO:0018230]; positive regulation of apoptotic process [GO:0043065]; positive regulation of endocytosis [GO:0045807]; positive regulation of glucose transmembrane transport [GO:0010828]; positive regulation of protein localiz…	early endosome membrane [GO:0031901]; membrane raft [GO:0045121]; plasma membrane [GO:0005886]; recycling endosome membrane [GO:0055038]; trans-Golgi network membrane [GO:0032588]	early endosome membrane [GO:0031901]; membrane raft [GO:0045121]; plasma membrane [GO:0005886]; recycling endosome membrane [GO:0055038]; trans-Golgi network membrane [GO:0032588]; ganglioside binding [GO:0035594]; microtubule binding [GO:0008017]; fat cell differentiation [GO:0045444]; membrane biogenesis [GO:0044091]; negative regulation of microtubule polymerization [GO:0031115]; peptidyl-L-cy…	ganglioside binding [GO:0035594]; microtubule binding [GO:0008017]	TDPAPMAPPLR	0	9.20449	12.8367	1.76453
Ubiquitin carboxyl-terminal hydrolase (EC 3.4.19.12)	USP38	Felis catus (Cat) (Felis silvestris catus)	protein deubiquitination [GO:0016579]; ubiquitin-dependent protein catabolic process [GO:0006511]	NA	thiol-dependent deubiquitinase [GO:0004843]; protein deubiquitination [GO:0016579]; ubiquitin-dependent protein catabolic process [GO:0006511]	thiol-dependent deubiquitinase [GO:0004843]	AAVLTESPCTSEGEK	0	0	11.4463	5.69633
B cell linker	BLNK	Felis catus (Cat) (Felis silvestris catus)	B cell receptor signaling pathway [GO:0050853]; intracellular signal transduction [GO:0035556]; positive regulation of gene expression [GO:0010628]; transmembrane receptor protein tyrosine kinase signaling pathway [GO:0007169]	cytoplasm [GO:0005737]; cytoplasmic ribonucleoprotein granule [GO:0036464]; cytosol [GO:0005829]; plasma membrane [GO:0005886]	cytoplasm [GO:0005737]; cytoplasmic ribonucleoprotein granule [GO:0036464]; cytosol [GO:0005829]; plasma membrane [GO:0005886]; phospholipase binding [GO:0043274]; protein tyrosine kinase binding [GO:1990782]; SH2 domain binding [GO:0042169]; signaling adaptor activity [GO:0035591]; B cell receptor signaling pathway [GO:0050853]; intracellular signal transduction [GO:0035556]; positive regulation…	phospholipase binding [GO:0043274]; protein tyrosine kinase binding [GO:1990782]; SH2 domain binding [GO:0042169]; signaling adaptor activity [GO:0035591]	AGKKPATPLK	16.7241	2.55279	15.1397	3.0826
Methyltransferase like 21A	METTL21A	Felis catus (Cat) (Felis silvestris catus)	peptidyl-lysine methylation [GO:0018022]	cytoplasm [GO:0005737]; cytosol [GO:0005829]	cytoplasm [GO:0005737]; cytosol [GO:0005829]; protein-lysine N-methyltransferase activity [GO:0016279]; peptidyl-lysine methylation [GO:0018022]	protein-lysine N-methyltransferase activity [GO:0016279]	DNDFLAMLER	0	0	14.2333	15.8489
Kelch like family member 29	KLHL29	Felis catus (Cat) (Felis silvestris catus)	NA	NA	NA	NA	QMVGMTQR	0	0	13.8864	14.498
Inositol 1,4,5-triphosphate receptor associated 2	IRAG2	Felis catus (Cat) (Felis silvestris catus)	NA	endoplasmic reticulum membrane [GO:0005789]; integral component of membrane [GO:0016021]	endoplasmic reticulum membrane [GO:0005789]; integral component of membrane [GO:0016021]	NA	LSLGFK	14.8462	0.679292	13.2954	14.3755
Fatty acid desaturase 2-like protein FADS2P1	LOC101085921	Felis catus (Cat) (Felis silvestris catus)	unsaturated fatty acid biosynthetic process [GO:0006636]	endoplasmic reticulum membrane [GO:0005789]; integral component of membrane [GO:0016021]	endoplasmic reticulum membrane [GO:0005789]; integral component of membrane [GO:0016021]; oxidoreductase activity [GO:0016491]; unsaturated fatty acid biosynthetic process [GO:0006636]	oxidoreductase activity [GO:0016491]	VAPLVR	15.2857	13.4419	0	12.2536
WD repeat domain 25	WDR25	Felis catus (Cat) (Felis silvestris catus)	NA	NA	NA	NA	HGSREGPAGHR	0	12.9956	12.8301	1.63337
Glucosidase alpha, neutral C	GANC	Felis catus (Cat) (Felis silvestris catus)	carbohydrate metabolic process [GO:0005975]; N-glycan processing [GO:0006491]	NA	alpha-1,4-glucosidase activity [GO:0004558]; alpha-glucosidase activity [GO:0090599]; carbohydrate binding [GO:0030246]; hydrolase activity, hydrolyzing O-glycosyl compounds [GO:0004553]; carbohydrate metabolic process [GO:0005975]; N-glycan processing [GO:0006491]	alpha-1,4-glucosidase activity [GO:0004558]; alpha-glucosidase activity [GO:0090599]; carbohydrate binding [GO:0030246]; hydrolase activity, hydrolyzing O-glycosyl compounds [GO:0004553]	YTLTQMGPVAAK	0	8.21501	12.4928	3.45516
SR-related CTD associated factor 1	SCAF1	Felis catus (Cat) (Felis silvestris catus)	NA	NA	RNA polymerase II C-terminal domain binding [GO:0099122]	RNA polymerase II C-terminal domain binding [GO:0099122]	EPGPPDK	14.3529	0.852372	13.9086	0.63738
Adhesion G protein-coupled receptor V1	ADGRV1	Felis catus (Cat) (Felis silvestris catus)	cell surface receptor signaling pathway [GO:0007166]; maintenance of animal organ identity [GO:0048496]; negative regulation of adenylate cyclase activity [GO:0007194]; photoreceptor cell maintenance [GO:0045494]; sensory perception of light stimulus [GO:0050953]; sensory perception of sound [GO:0007605]	cell surface [GO:0009986]; cytoplasm [GO:0005737]; integral component of membrane [GO:0016021]; receptor complex [GO:0043235]	cell surface [GO:0009986]; cytoplasm [GO:0005737]; integral component of membrane [GO:0016021]; receptor complex [GO:0043235]; calcium ion binding [GO:0005509]; G protein-coupled receptor activity [GO:0004930]; cell surface receptor signaling pathway [GO:0007166]; maintenance of animal organ identity [GO:0048496]; negative regulation of adenylate cyclase activity [GO:0007194]; photoreceptor cell …	calcium ion binding [GO:0005509]; G protein-coupled receptor activity [GO:0004930]	LVSVEGGAELDPEK	0	0	0	12.0297
Zinc finger protein 420	ZNF420	Felis catus (Cat) (Felis silvestris catus)	regulation of transcription by RNA polymerase II [GO:0006357]	NA	DNA-binding transcription factor activity, RNA polymerase II-specific [GO:0000981]; metal ion binding [GO:0046872]; RNA polymerase II cis-regulatory region sequence-specific DNA binding [GO:0000978]; regulation of transcription by RNA polymerase II [GO:0006357]	DNA-binding transcription factor activity, RNA polymerase II-specific [GO:0000981]; metal ion binding [GO:0046872]; RNA polymerase II cis-regulatory region sequence-specific DNA binding [GO:0000978]	GSELTQHERIHTGEKPYECK	0	0	0	12.7564
Protein kinase C and casein kinase substrate in neurons 3	PACSIN3	Felis catus (Cat) (Felis silvestris catus)	cytoskeleton organization [GO:0007010]; negative regulation of calcium ion transport [GO:0051926]; negative regulation of endocytosis [GO:0045806]; plasma membrane tubulation [GO:0097320]; positive regulation of membrane protein ectodomain proteolysis [GO:0051044]; regulation of endocytosis [GO:0030100]	cytoplasm [GO:0005737]; cytoskeleton [GO:0005856]; cytosol [GO:0005829]; endosome [GO:0005768]; plasma membrane [GO:0005886]	cytoplasm [GO:0005737]; cytoskeleton [GO:0005856]; cytosol [GO:0005829]; endosome [GO:0005768]; plasma membrane [GO:0005886]; calcium channel inhibitor activity [GO:0019855]; cytoskeletal protein binding [GO:0008092]; identical protein binding [GO:0042802]; phospholipid binding [GO:0005543]; cytoskeleton organization [GO:0007010]; negative regulation of calcium ion transport [GO:0051926]; negativ…	calcium channel inhibitor activity [GO:0019855]; cytoskeletal protein binding [GO:0008092]; identical protein binding [GO:0042802]; phospholipid binding [GO:0005543]	GPQYGTLEK	0	0	0	13.6403
Chordin like 2	CHRDL2	Felis catus (Cat) (Felis silvestris catus)	NA	NA	NA	NA	GIFHLIQIKK	0	0	0	12.6821
Olfactory receptor	OR5C1	Felis catus (Cat) (Felis silvestris catus)	NA	integral component of membrane [GO:0016021]; plasma membrane [GO:0005886]	integral component of membrane [GO:0016021]; plasma membrane [GO:0005886]; G protein-coupled receptor activity [GO:0004930]; odorant binding [GO:0005549]; olfactory receptor activity [GO:0004984]	G protein-coupled receptor activity [GO:0004930]; odorant binding [GO:0005549]; olfactory receptor activity [GO:0004984]	MASVFYTLVIPALNPLIYSLRNK	0	0	0	13.4877
Uncharacterized protein	NA	Felis catus (Cat) (Felis silvestris catus)	NA	integral component of plasma membrane [GO:0005887]	integral component of plasma membrane [GO:0005887]; cation channel activity [GO:0005261]	cation channel activity [GO:0005261]	SESIK	0	0	0	13.5023
10-formyltetrahydrofolate dehydrogenase (EC 1.5.1.6)	ALDH1L2	Felis catus (Cat) (Felis silvestris catus)	10-formyltetrahydrofolate catabolic process [GO:0009258]; biosynthetic process [GO:0009058]; one-carbon metabolic process [GO:0006730]	cytoplasm [GO:0005737]	cytoplasm [GO:0005737]; aldehyde dehydrogenase (NAD+) activity [GO:0004029]; formyltetrahydrofolate dehydrogenase activity [GO:0016155]; hydroxymethyl-, formyl- and related transferase activity [GO:0016742]; 10-formyltetrahydrofolate catabolic process [GO:0009258]; biosynthetic process [GO:0009058]; one-carbon metabolic process [GO:0006730]	aldehyde dehydrogenase (NAD+) activity [GO:0004029]; formyltetrahydrofolate dehydrogenase activity [GO:0016155]; hydroxymethyl-, formyl- and related transferase activity [GO:0016742]	MLWLGSQALR	0	0	0	13.3841
Integrin subunit alpha 8	ITGA8	Felis catus (Cat) (Felis silvestris catus)	cell adhesion [GO:0007155]; integrin-mediated signaling pathway [GO:0007229]	integrin complex [GO:0008305]	integrin complex [GO:0008305]; cell adhesion [GO:0007155]; integrin-mediated signaling pathway [GO:0007229]	NA	MVVCDLGNPMVAGTNYSLGLR	0	0	0	13.252
Hydroxysteroid 17-beta dehydrogenase 12	HSD17B12 ALKBH3	Felis catus (Cat) (Felis silvestris catus)	NA	integral component of membrane [GO:0016021]	integral component of membrane [GO:0016021]; oxidoreductase activity [GO:0016491]	oxidoreductase activity [GO:0016491]	ITTNMGKSTR	0	0	0	14.0519
Potassium channel tetramerization domain containing 9	KCTD9	Felis catus (Cat) (Felis silvestris catus)	intracellular signal transduction [GO:0035556]; protein homooligomerization [GO:0051260]	plasma membrane [GO:0005886]	plasma membrane [GO:0005886]; cullin family protein binding [GO:0097602]; identical protein binding [GO:0042802]; protein self-association [GO:0043621]; intracellular signal transduction [GO:0035556]; protein homooligomerization [GO:0051260]	cullin family protein binding [GO:0097602]; identical protein binding [GO:0042802]; protein self-association [GO:0043621]	NGKVVAVYGTLSDLLSVASSK	0	0	0	10.5721
G3BP stress granule assembly factor 2	G3BP2	Felis catus (Cat) (Felis silvestris catus)	innate immune response [GO:0045087]; stress granule assembly [GO:0034063]	cytoplasmic stress granule [GO:0010494]	cytoplasmic stress granule [GO:0010494]; RNA binding [GO:0003723]; innate immune response [GO:0045087]; stress granule assembly [GO:0034063]	RNA binding [GO:0003723]	IIRYPDSHQLFVGNLPHDIDENELK	0	0	0	14.2275
Receptor protein-tyrosine kinase (EC 2.7.10.1)	EGFR	Felis catus (Cat) (Felis silvestris catus)	cell-cell adhesion [GO:0098609]; cellular response to cadmium ion [GO:0071276]; cellular response to estradiol stimulus [GO:0071392]; cellular response to reactive oxygen species [GO:0034614]; negative regulation of apoptotic process [GO:0043066]; negative regulation of cardiocyte differentiation [GO:1905208]; negative regulation of protein catabolic process [GO:0042177]; peptidyl-tyrosine autoph…	basolateral plasma membrane [GO:0016323]; cell junction [GO:0030054]; cell surface [GO:0009986]; early endosome membrane [GO:0031901]; integral component of membrane [GO:0016021]; membrane raft [GO:0045121]; multivesicular body, internal vesicle lumen [GO:0097489]; nucleus [GO:0005634]; perinuclear region of cytoplasm [GO:0048471]; receptor complex [GO:0043235]	basolateral plasma membrane [GO:0016323]; cell junction [GO:0030054]; cell surface [GO:0009986]; early endosome membrane [GO:0031901]; integral component of membrane [GO:0016021]; membrane raft [GO:0045121]; multivesicular body, internal vesicle lumen [GO:0097489]; nucleus [GO:0005634]; perinuclear region of cytoplasm [GO:0048471]; receptor complex [GO:0043235]; actin filament binding [GO:0051015…	actin filament binding [GO:0051015]; ATP binding [GO:0005524]; chromatin binding [GO:0003682]; epidermal growth factor-activated receptor activity [GO:0005006]; identical protein binding [GO:0042802]; kinase binding [GO:0019900]; nitric-oxide synthase regulator activity [GO:0030235]; protein phosphatase binding [GO:0019903]; ubiquitin protein ligase binding [GO:0031625]	MCHLCHSNCTYGCSGPGLEGCATDGPK	0	0	0	14.2714
Heat shock protein family A (Hsp70) member 8	HSPA8	Felis catus (Cat) (Felis silvestris catus)	NA	NA	ATP binding [GO:0005524]; ATPase activity [GO:0016887]	ATPase activity [GO:0016887]; ATP binding [GO:0005524]	SINPDEAVAYGAAVQAAILSGDK	0	0	0	12.8058
Phosphorylase b kinase regulatory subunit	PHKA2	Felis catus (Cat) (Felis silvestris catus)	glycogen metabolic process [GO:0005977]	phosphorylase kinase complex [GO:0005964]; plasma membrane [GO:0005886]	phosphorylase kinase complex [GO:0005964]; plasma membrane [GO:0005886]; calmodulin binding [GO:0005516]; glycogen metabolic process [GO:0005977]	calmodulin binding [GO:0005516]	FAVHVESVLNRVPQPEYR	0	0	0	11.8759
CHK1 checkpoint homolog (EC 2.7.11.1) (Checkpoint kinase-1) (Serine/threonine-protein kinase Chk1)	CHEK1	Felis catus (Cat) (Felis silvestris catus)	apoptotic process involved in development [GO:1902742]; chromatin-mediated maintenance of transcription [GO:0048096]; DNA damage checkpoint [GO:0000077]; DNA repair [GO:0006281]; G2/M transition of mitotic cell cycle [GO:0000086]; inner cell mass cell proliferation [GO:0001833]; intracellular signal transduction [GO:0035556]; nucleus organization [GO:0006997]; protein phosphorylation [GO:0006468]…	chromatin [GO:0000785]; cytoplasm [GO:0005737]; nucleoplasm [GO:0005654]; nucleus [GO:0005634]; replication fork [GO:0005657]	chromatin [GO:0000785]; cytoplasm [GO:0005737]; nucleoplasm [GO:0005654]; nucleus [GO:0005634]; replication fork [GO:0005657]; ATP binding [GO:0005524]; histone kinase activity (H3-T11 specific) [GO:0035402]; protein serine kinase activity [GO:0106310]; protein serine/threonine kinase activity [GO:0004674]; protein threonine kinase activity [GO:0106311]; apoptotic process involved in development …	ATP binding [GO:0005524]; histone kinase activity (H3-T11 specific) [GO:0035402]; protein serine/threonine kinase activity [GO:0004674]; protein serine kinase activity [GO:0106310]; protein threonine kinase activity [GO:0106311]	TEEAVAVK	0	0	0	14.4533
Propanoyl-CoA:carbon dioxide ligase subunit alpha (EC 6.4.1.3) (Propionyl-CoA carboxylase alpha chain, mitochondrial)	PCCA	Felis catus (Cat) (Felis silvestris catus)	lipid catabolic process [GO:0016042]	mitochondrial matrix [GO:0005759]	mitochondrial matrix [GO:0005759]; ATP binding [GO:0005524]; enzyme binding [GO:0019899]; metal ion binding [GO:0046872]; propionyl-CoA carboxylase activity [GO:0004658]; lipid catabolic process [GO:0016042]	ATP binding [GO:0005524]; enzyme binding [GO:0019899]; metal ion binding [GO:0046872]; propionyl-CoA carboxylase activity [GO:0004658]	MQNSMTAGKTGK	0	0	0	14.0067
Calcium release activated channel regulator 2A	CRACR2A	Felis catus (Cat) (Felis silvestris catus)	activation of store-operated calcium channel activity [GO:0032237]; store-operated calcium entry [GO:0002115]	cytoplasm [GO:0005737]	cytoplasm [GO:0005737]; calcium ion binding [GO:0005509]; GTP binding [GO:0005525]; GTPase activity [GO:0003924]; activation of store-operated calcium channel activity [GO:0032237]; store-operated calcium entry [GO:0002115]	calcium ion binding [GO:0005509]; GTPase activity [GO:0003924]; GTP binding [GO:0005525]	DERDICFQK	0	0	0	13.7547
Potassium channel tetramerization domain containing 1	KCTD1	Felis catus (Cat) (Felis silvestris catus)	protein homooligomerization [GO:0051260]	plasma membrane [GO:0005886]	plasma membrane [GO:0005886]; protein homooligomerization [GO:0051260]	NA	LSENTRLATR	0	0	0	14.4472
T-complex 11	TCP11	Felis catus (Cat) (Felis silvestris catus)	protein kinase A signaling [GO:0010737]; regulation of sperm capacitation [GO:1902490]; signal transduction [GO:0007165]	acrosomal vesicle [GO:0001669]; sperm flagellum [GO:0036126]	acrosomal vesicle [GO:0001669]; sperm flagellum [GO:0036126]; protein kinase A signaling [GO:0010737]; regulation of sperm capacitation [GO:1902490]; signal transduction [GO:0007165]	NA	VLPPSSLEGK	0	0	0	15.5086
Coiled-coil domain containing 121	CCDC121	Felis catus (Cat) (Felis silvestris catus)	NA	NA	NA	NA	SEEIEQRR	0	0	0	15.7916
Methyltransferase-like protein (EC 2.1.1.-)	METTL6	Felis catus (Cat) (Felis silvestris catus)	NA	NA	enzyme binding [GO:0019899]; tRNA (cytosine-3-)-methyltransferase activity [GO:0052735]	enzyme binding [GO:0019899]; tRNA (cytosine-3-)-methyltransferase activity [GO:0052735]	DQALMSDFK	0	0	0	16.6077
Ubiquinone biosynthesis monooxygenase COQ6, mitochondrial (EC 1.14.13.-) (Coenzyme Q10 monooxygenase 6)	COQ6	Felis catus (Cat) (Felis silvestris catus)	ubiquinone biosynthetic process [GO:0006744]	cell projection [GO:0042995]; extrinsic component of mitochondrial inner membrane [GO:0031314]; Golgi apparatus [GO:0005794]; mitochondrion [GO:0005739]	cell projection [GO:0042995]; extrinsic component of mitochondrial inner membrane [GO:0031314]; Golgi apparatus [GO:0005794]; mitochondrion [GO:0005739]; FAD binding [GO:0071949]; oxidoreductase activity [GO:0016491]; oxidoreductase activity, acting on paired donors, with incorporation or reduction of molecular oxygen, NAD(P)H as one donor, and incorporation of one atom of oxygen [GO:0016709]; ox…	FAD binding [GO:0071949]; oxidoreductase activity [GO:0016491]; oxidoreductase activity, acting on paired donors, with incorporation or reduction of molecular oxygen, NAD(P)H as one donor, and incorporation of one atom of oxygen [GO:0016709]; oxidoreductase activity, acting on paired donors, with incorporation or reduction of molecular oxygen, reduced flavin or flavoprotein as one donor, and inco…	LALIGDAAHR	13.1414	15.5969	16.8313	2.29707
Phosphatidylinositol transfer protein membrane associated 2	PITPNM2	Felis catus (Cat) (Felis silvestris catus)	NA	cytoplasm [GO:0005737]	cytoplasm [GO:0005737]; metal ion binding [GO:0046872]; phosphatidylcholine binding [GO:0031210]; phosphatidylcholine transporter activity [GO:0008525]; phosphatidylinositol binding [GO:0035091]; phosphatidylinositol transfer activity [GO:0008526]	metal ion binding [GO:0046872]; phosphatidylcholine binding [GO:0031210]; phosphatidylcholine transporter activity [GO:0008525]; phosphatidylinositol binding [GO:0035091]; phosphatidylinositol transfer activity [GO:0008526]	APGSLSHTPSVR	0	0	10.8929	13.0508
BAF nuclear assembly factor 1	BANF1	Felis catus (Cat) (Felis silvestris catus)	chromosome condensation [GO:0030261]; chromosome segregation [GO:0007059]; DNA integration [GO:0015074]; negative regulation of viral genome replication [GO:0045071]	cytosol [GO:0005829]; nucleoplasm [GO:0005654]	cytosol [GO:0005829]; nucleoplasm [GO:0005654]; DNA binding [GO:0003677]; enzyme binding [GO:0019899]; LEM domain binding [GO:0097726]; protein C-terminus binding [GO:0008022]; protein homodimerization activity [GO:0042803]; protein N-terminus binding [GO:0047485]; chromosome condensation [GO:0030261]; chromosome segregation [GO:0007059]; DNA integration [GO:0015074]; negative regulation of viral…	DNA binding [GO:0003677]; enzyme binding [GO:0019899]; LEM domain binding [GO:0097726]; protein C-terminus binding [GO:0008022]; protein homodimerization activity [GO:0042803]; protein N-terminus binding [GO:0047485]	EWCDAFL	0	0	13.6502	14.5332
Uncharacterized protein	NA	Felis catus (Cat) (Felis silvestris catus)	actin filament depolymerization [GO:0030042]; actin filament fragmentation [GO:0030043]; actin filament severing [GO:0051014]; cell motility [GO:0048870]	actin cytoskeleton [GO:0015629]; cytoplasm [GO:0005737]	actin cytoskeleton [GO:0015629]; cytoplasm [GO:0005737]; actin filament binding [GO:0051015]; actin filament depolymerization [GO:0030042]; actin filament fragmentation [GO:0030043]; actin filament severing [GO:0051014]; cell motility [GO:0048870]	actin filament binding [GO:0051015]	QILGS	13.8027	2.17993	12.532	12.8951
Dynein axonemal heavy chain 3	DNAH3	Felis catus (Cat) (Felis silvestris catus)	microtubule-based movement [GO:0007018]	cilium [GO:0005929]; cytoplasm [GO:0005737]; dynein complex [GO:0030286]; microtubule [GO:0005874]	cilium [GO:0005929]; cytoplasm [GO:0005737]; dynein complex [GO:0030286]; microtubule [GO:0005874]; ATP binding [GO:0005524]; ATP-dependent microtubule motor activity, minus-end-directed [GO:0008569]; microtubule-based movement [GO:0007018]	ATP binding [GO:0005524]; ATP-dependent microtubule motor activity, minus-end-directed [GO:0008569]	ETTSNSFGLR	0	15.3169	15.7787	3.87939
Acyl-CoA-binding domain-containing protein 6	ACBD6	Felis catus (Cat) (Felis silvestris catus)	NA	NA	fatty-acyl-CoA binding [GO:0000062]	fatty-acyl-CoA binding [GO:0000062]	HCGAAAAVWR	0	10.204	15.2606	6.05039
Aryl hydrocarbon receptor	AHR	Felis catus (Cat) (Felis silvestris catus)	regulation of transcription by RNA polymerase II [GO:0006357]; rhythmic process [GO:0048511]; xenobiotic metabolic process [GO:0006805]	aryl hydrocarbon receptor complex [GO:0034751]; cytoplasm [GO:0005737]; nucleus [GO:0005634]	aryl hydrocarbon receptor complex [GO:0034751]; cytoplasm [GO:0005737]; nucleus [GO:0005634]; nuclear receptor activity [GO:0004879]; protein dimerization activity [GO:0046983]; transcription regulatory region sequence-specific DNA binding [GO:0000976]; regulation of transcription by RNA polymerase II [GO:0006357]; rhythmic process [GO:0048511]; xenobiotic metabolic process [GO:0006805]	nuclear receptor activity [GO:0004879]; protein dimerization activity [GO:0046983]; transcription regulatory region sequence-specific DNA binding [GO:0000976]	CLLDNSSGFLAMNFQGRLK	15.3945	3.2798	11.6225	13.3388
Chromosome C1 C1orf54 homolog	CC1H1orf54	Felis catus (Cat) (Felis silvestris catus)	NA	NA	NA	NA	SLDGDLGRGIWK	0	0	11.9981	13.2096
Apolipoprotein B receptor	APOBR	Felis catus (Cat) (Felis silvestris catus)	lipid transport [GO:0006869]	NA	lipoprotein particle receptor activity [GO:0030228]; lipid transport [GO:0006869]	lipoprotein particle receptor activity [GO:0030228]	GPHCQPGEGPWDTGLALPTPA	13.7491	14.1526	0	0
Ciliary rootlet coiled-coil, rootletin family member 2	CROCC2	Felis catus (Cat) (Felis silvestris catus)	NA	NA	NA	NA	LARQALQVEMQQLR	0	0	13.8474	14.5231
MOB kinase activator 3B	MOB3B	Felis catus (Cat) (Felis silvestris catus)	NA	NA	NA	NA	AQASLNSGVDLK	12.1835	12.8288	0	0
Kelch-like ECH-associated protein 1	KEAP1	Felis catus (Cat) (Felis silvestris catus)	cellular response to interleukin-4 [GO:0071353]; cellular response to oxidative stress [GO:0034599]; cytoplasmic sequestering of transcription factor [GO:0042994]; in utero embryonic development [GO:0001701]; protein ubiquitination [GO:0016567]; regulation of autophagy [GO:0010506]; regulation of epidermal cell differentiation [GO:0045604]; ubiquitin-dependent protein catabolic process [GO:000651…	actin filament [GO:0005884]; centriolar satellite [GO:0034451]; Cul3-RING ubiquitin ligase complex [GO:0031463]; cytosol [GO:0005829]; endoplasmic reticulum [GO:0005783]; inclusion body [GO:0016234]; midbody [GO:0030496]; nucleoplasm [GO:0005654]	actin filament [GO:0005884]; centriolar satellite [GO:0034451]; Cul3-RING ubiquitin ligase complex [GO:0031463]; cytosol [GO:0005829]; endoplasmic reticulum [GO:0005783]; inclusion body [GO:0016234]; midbody [GO:0030496]; nucleoplasm [GO:0005654]; disordered domain specific binding [GO:0097718]; identical protein binding [GO:0042802]; transcription factor binding [GO:0008134]; cellular response t…	disordered domain specific binding [GO:0097718]; identical protein binding [GO:0042802]; transcription factor binding [GO:0008134]	EQGMEVVSIEGIHPKVMER	0	0	0	12.6816
DEAQ-box RNA dependent ATPase 1	DQX1	Felis catus (Cat) (Felis silvestris catus)	NA	spliceosomal complex [GO:0005681]	spliceosomal complex [GO:0005681]; helicase activity [GO:0004386]; RNA binding [GO:0003723]	helicase activity [GO:0004386]; RNA binding [GO:0003723]	YYELLEQRR	0	0	0	14.3087
RING-type E3 ubiquitin transferase (EC 2.3.2.27)	RMND5A	Felis catus (Cat) (Felis silvestris catus)	NA	cytoplasm [GO:0005737]; nucleoplasm [GO:0005654]; ubiquitin ligase complex [GO:0000151]	cytoplasm [GO:0005737]; nucleoplasm [GO:0005654]; ubiquitin ligase complex [GO:0000151]; metal ion binding [GO:0046872]; ubiquitin protein ligase activity [GO:0061630]	metal ion binding [GO:0046872]; ubiquitin protein ligase activity [GO:0061630]	EMLIAQNSSLEFKLHR	0	0	0	15.4125
Chromosome A1 C1orf35 homolog	CA1H1orf35	Felis catus (Cat) (Felis silvestris catus)	NA	NA	NA	NA	GRDLTWYAK	0	0	0	16.6935
Gigaxonin	GAN	Felis catus (Cat) (Felis silvestris catus)	cytoskeleton organization [GO:0007010]	NA	cytoskeleton organization [GO:0007010]	NA	KIGCYAAMK	6.56761	15.6571	16.7092	2.50084
Otogelin like	OTOGL	Felis catus (Cat) (Felis silvestris catus)	L-arabinose metabolic process [GO:0046373]; sensory perception of sound [GO:0007605]	extracellular matrix [GO:0031012]; extracellular space [GO:0005615]	extracellular matrix [GO:0031012]; extracellular space [GO:0005615]; alpha-L-arabinofuranosidase activity [GO:0046556]; L-arabinose metabolic process [GO:0046373]; sensory perception of sound [GO:0007605]	alpha-L-arabinofuranosidase activity [GO:0046556]	LNLMIPR	14.5325	16.4853	17.0238	1.53993
Transient receptor potential cation channel subfamily A member 1	TRPA1	Felis catus (Cat) (Felis silvestris catus)	cell surface receptor signaling pathway [GO:0007166]; detection of chemical stimulus involved in sensory perception of pain [GO:0050968]; detection of mechanical stimulus involved in sensory perception of pain [GO:0050966]; protein homotetramerization [GO:0051289]; response to cold [GO:0009409]; response to drug [GO:0042493]; response to hydrogen peroxide [GO:0042542]; response to organic cyclic …	integral component of plasma membrane [GO:0005887]; stereocilium bundle [GO:0032421]	integral component of plasma membrane [GO:0005887]; stereocilium bundle [GO:0032421]; calcium-release channel activity [GO:0015278]; identical protein binding [GO:0042802]; temperature-gated cation channel activity [GO:0097604]; cell surface receptor signaling pathway [GO:0007166]; detection of chemical stimulus involved in sensory perception of pain [GO:0050968]; detection of mechanical stimulus…	calcium-release channel activity [GO:0015278]; identical protein binding [GO:0042802]; temperature-gated cation channel activity [GO:0097604]	DAFLEPFLR	0	0	12.1483	14.4985
Large tumor suppressor kinase 1	LATS1	Felis catus (Cat) (Felis silvestris catus)	cellular protein localization [GO:0034613]; cytoplasmic sequestering of protein [GO:0051220]; G1/S transition of mitotic cell cycle [GO:0000082]; G2/M transition of mitotic cell cycle [GO:0000086]; hippo signaling [GO:0035329]; hormone-mediated signaling pathway [GO:0009755]; inner cell mass cell fate commitment [GO:0001827]; inner cell mass cellular morphogenesis [GO:0001828]; intracellular sign…	spindle pole [GO:0000922]	spindle pole [GO:0000922]; ATP binding [GO:0005524]; estrogen receptor binding [GO:0030331]; magnesium ion binding [GO:0000287]; protein kinase binding [GO:0019901]; protein serine/threonine kinase activity [GO:0004674]; cellular protein localization [GO:0034613]; cytoplasmic sequestering of protein [GO:0051220]; G1/S transition of mitotic cell cycle [GO:0000082]; G2/M transition of mitotic cell …	ATP binding [GO:0005524]; estrogen receptor binding [GO:0030331]; magnesium ion binding [GO:0000287]; protein kinase binding [GO:0019901]; protein serine/threonine kinase activity [GO:0004674]	NPPKFGTHHK	0	0	12.679	14.4085
Tyrosine-protein kinase receptor (EC 2.7.10.1)	INSR	Felis catus (Cat) (Felis silvestris catus)	activation of MAPK activity [GO:0000187]; activation of protein kinase B activity [GO:0032148]; glucose homeostasis [GO:0042593]; G protein-coupled receptor signaling pathway [GO:0007186]; heart morphogenesis [GO:0003007]; multicellular organism development [GO:0007275]; positive regulation of cell migration [GO:0030335]; positive regulation of cell population proliferation [GO:0008284]; positive…	axon [GO:0030424]; caveola [GO:0005901]; insulin receptor complex [GO:0005899]; integral component of plasma membrane [GO:0005887]; nuclear envelope [GO:0005635]; nuclear lumen [GO:0031981]; receptor complex [GO:0043235]	axon [GO:0030424]; caveola [GO:0005901]; insulin receptor complex [GO:0005899]; integral component of plasma membrane [GO:0005887]; nuclear envelope [GO:0005635]; nuclear lumen [GO:0031981]; receptor complex [GO:0043235]; amyloid-beta binding [GO:0001540]; ATP binding [GO:0005524]; GTP binding [GO:0005525]; insulin binding [GO:0043559]; insulin receptor substrate binding [GO:0043560]; insulin-act…	amyloid-beta binding [GO:0001540]; ATP binding [GO:0005524]; GTP binding [GO:0005525]; insulin-activated receptor activity [GO:0005009]; insulin binding [GO:0043559]; insulin-like growth factor I binding [GO:0031994]; insulin-like growth factor II binding [GO:0031995]; insulin-like growth factor receptor binding [GO:0005159]; insulin receptor substrate binding [GO:0043560]; phosphatidylinositol 3…	SNDPKSQNHPGWLMR	14.8157	1.19985	13.43	0.87465
Cadherin 7	CDH7	Felis catus (Cat) (Felis silvestris catus)	homophilic cell adhesion via plasma membrane adhesion molecules [GO:0007156]	integral component of membrane [GO:0016021]; plasma membrane [GO:0005886]	integral component of membrane [GO:0016021]; plasma membrane [GO:0005886]; calcium ion binding [GO:0005509]; homophilic cell adhesion via plasma membrane adhesion molecules [GO:0007156]	calcium ion binding [GO:0005509]	DMVGQNGGLSGTTSVTVTLTDVNDNPPRFPR	0	0	8.94119	15.3175
Coiled-coil and C2 domain containing 2B	CC2D2B	Felis catus (Cat) (Felis silvestris catus)	NA	NA	NA	NA	GSDSGR	19.306	0.308232	18.8484	0.53441
Myosin binding protein H like	MYBPHL	Felis catus (Cat) (Felis silvestris catus)	NA	NA	NA	NA	AGTADSQLSWSPSIRPWGR	0	0	14.4896	16.5267
Collagen type XVIII alpha 1 chain	COL18A1	Felis catus (Cat) (Felis silvestris catus)	NA	collagen trimer [GO:0005581]	collagen trimer [GO:0005581]	NA	GSGAHGRAVEAR	0	10.5248	12.6142	4.47648
NSF attachment protein gamma	NAPG	Felis catus (Cat) (Felis silvestris catus)	intracellular protein transport [GO:0006886]; vesicle-mediated transport [GO:0016192]	mitochondrion [GO:0005739]; SNARE complex [GO:0031201]; vacuolar membrane [GO:0005774]	mitochondrion [GO:0005739]; SNARE complex [GO:0031201]; vacuolar membrane [GO:0005774]; soluble NSF attachment protein activity [GO:0005483]; syntaxin binding [GO:0019905]; intracellular protein transport [GO:0006886]; vesicle-mediated transport [GO:0016192]	soluble NSF attachment protein activity [GO:0005483]; syntaxin binding [GO:0019905]	ASMMYLENGTPDTAAMALERAGK	13.6289	4.80634	8.62748	13.003
Receptor protein serine/threonine kinase (EC 2.7.11.30)	ACVR1C	Felis catus (Cat) (Felis silvestris catus)	activin receptor signaling pathway [GO:0032924]; apoptotic nuclear changes [GO:0030262]; cell differentiation [GO:0030154]; cellular response to growth factor stimulus [GO:0071363]; lipid storage [GO:0019915]; negative regulation of chorionic trophoblast cell proliferation [GO:1901383]; negative regulation of insulin secretion [GO:0046676]; negative regulation of trophoblast cell migration [GO:19…	activin receptor complex [GO:0048179]; plasma membrane [GO:0005886]; receptor complex [GO:0043235]	activin receptor complex [GO:0048179]; plasma membrane [GO:0005886]; receptor complex [GO:0043235]; activin receptor activity, type I [GO:0016361]; ATP binding [GO:0005524]; growth factor binding [GO:0019838]; nodal binding [GO:0038100]; protein serine/threonine kinase activity [GO:0004674]; activin receptor signaling pathway [GO:0032924]; apoptotic nuclear changes [GO:0030262]; cell differentiat…	activin receptor activity, type I [GO:0016361]; ATP binding [GO:0005524]; growth factor binding [GO:0019838]; nodal binding [GO:0038100]; protein serine/threonine kinase activity [GO:0004674]	QNVEEPLSECNLVNAGKTLK	14.7239	6.40713	6.96617	13.0422
Zinc finger protein interacting with K protein 1	ZIK1	Felis catus (Cat) (Felis silvestris catus)	regulation of transcription by RNA polymerase II [GO:0006357]	nucleus [GO:0005634]	nucleus [GO:0005634]; DNA-binding transcription factor activity, RNA polymerase II-specific [GO:0000981]; metal ion binding [GO:0046872]; RNA polymerase II cis-regulatory region sequence-specific DNA binding [GO:0000978]; regulation of transcription by RNA polymerase II [GO:0006357]	DNA-binding transcription factor activity, RNA polymerase II-specific [GO:0000981]; metal ion binding [GO:0046872]; RNA polymerase II cis-regulatory region sequence-specific DNA binding [GO:0000978]	KTHLVR	14.5946	16.6392	0	0
Coiled-coil domain containing 157	CCDC157	Felis catus (Cat) (Felis silvestris catus)	NA	NA	NA	NA	QQQESMQAVETKAR	14.7019	16.9724	0	0
BAG cochaperone 5	BAG5	Felis catus (Cat) (Felis silvestris catus)	Golgi organization [GO:0007030]; negative regulation of neuron projection development [GO:0010977]; negative regulation of oxidative stress-induced intrinsic apoptotic signaling pathway [GO:1902176]; negative regulation of proteasomal ubiquitin-dependent protein catabolic process [GO:0032435]; negative regulation of protein ubiquitination [GO:0031397]; protein stabilization [GO:0050821]; regulati…	cytoplasm [GO:0005737]; cytosol [GO:0005829]; inclusion body [GO:0016234]; membrane [GO:0016020]; mitochondrion [GO:0005739]; nucleus [GO:0005634]; perinuclear region of cytoplasm [GO:0048471]	cytoplasm [GO:0005737]; cytosol [GO:0005829]; inclusion body [GO:0016234]; membrane [GO:0016020]; mitochondrion [GO:0005739]; nucleus [GO:0005634]; perinuclear region of cytoplasm [GO:0048471]; adenyl-nucleotide exchange factor activity [GO:0000774]; chaperone binding [GO:0051087]; heat shock protein binding [GO:0031072]; protein kinase binding [GO:0019901]; ubiquitin protein ligase binding [GO:0…	adenyl-nucleotide exchange factor activity [GO:0000774]; chaperone binding [GO:0051087]; heat shock protein binding [GO:0031072]; protein kinase binding [GO:0019901]; ubiquitin protein ligase binding [GO:0031625]	QPSLPLSEDAHPSVAK	0	0	13.9985	2.66118
Protein BEX1	LOC101095084	Felis catus (Cat) (Felis silvestris catus)	signal transduction [GO:0007165]	cytoplasm [GO:0005737]; nucleus [GO:0005634]	cytoplasm [GO:0005737]; nucleus [GO:0005634]; signaling receptor binding [GO:0005102]; signal transduction [GO:0007165]	signaling receptor binding [GO:0005102]	QFSYSLRAVSTDPPHR	14.7843	5.73465	0	14.0505
Protein-serine/threonine kinase (EC 2.7.11.-)	PDK1	Felis catus (Cat) (Felis silvestris catus)	cell population proliferation [GO:0008283]; hypoxia-inducible factor-1alpha signaling pathway [GO:0097411]; intrinsic apoptotic signaling pathway in response to oxidative stress [GO:0008631]; regulation of acetyl-CoA biosynthetic process from pyruvate [GO:0010510]; regulation of glucose metabolic process [GO:0010906]	mitochondrial pyruvate dehydrogenase complex [GO:0005967]	mitochondrial pyruvate dehydrogenase complex [GO:0005967]; ATP binding [GO:0005524]; pyruvate dehydrogenase (acetyl-transferring) kinase activity [GO:0004740]; cell population proliferation [GO:0008283]; hypoxia-inducible factor-1alpha signaling pathway [GO:0097411]; intrinsic apoptotic signaling pathway in response to oxidative stress [GO:0008631]; regulation of acetyl-CoA biosynthetic process f…	ATP binding [GO:0005524]; pyruvate dehydrogenase (acetyl-transferring) kinase activity [GO:0004740]	DGYENAR	16.9098	2.05855	0	14.3227
Cholinergic receptor nicotinic alpha 10 subunit	CHRNA10	Felis catus (Cat) (Felis silvestris catus)	chemical synaptic transmission [GO:0007268]; detection of mechanical stimulus involved in sensory perception of sound [GO:0050910]; inner ear morphogenesis [GO:0042472]; ion transmembrane transport [GO:0034220]; nervous system process [GO:0050877]; positive regulation of cytosolic calcium ion concentration [GO:0007204]; regulation of membrane potential [GO:0042391]; signal transduction [GO:000716…	integral component of plasma membrane [GO:0005887]; neuron projection [GO:0043005]; postsynaptic membrane [GO:0045211]; synapse [GO:0045202]	integral component of plasma membrane [GO:0005887]; neuron projection [GO:0043005]; postsynaptic membrane [GO:0045211]; synapse [GO:0045202]; acetylcholine-gated cation-selective channel activity [GO:0022848]; neurotransmitter receptor activity [GO:0030594]; transmembrane signaling receptor activity [GO:0004888]; chemical synaptic transmission [GO:0007268]; detection of mechanical stimulus involv…	acetylcholine-gated cation-selective channel activity [GO:0022848]; neurotransmitter receptor activity [GO:0030594]; transmembrane signaling receptor activity [GO:0004888]	HDGAVR	15.6094	0.51001	15.0397	0.74284
Receptor protein-tyrosine kinase (EC 2.7.10.1)	TIE1	Felis catus (Cat) (Felis silvestris catus)	angiogenesis [GO:0001525]; multicellular organism development [GO:0007275]; positive regulation of angiogenesis [GO:0045766]; positive regulation of kinase activity [GO:0033674]; transmembrane receptor protein tyrosine kinase signaling pathway [GO:0007169]	integral component of plasma membrane [GO:0005887]; receptor complex [GO:0043235]	integral component of plasma membrane [GO:0005887]; receptor complex [GO:0043235]; ATP binding [GO:0005524]; transmembrane receptor protein tyrosine kinase activity [GO:0004714]; angiogenesis [GO:0001525]; multicellular organism development [GO:0007275]; positive regulation of angiogenesis [GO:0045766]; positive regulation of kinase activity [GO:0033674]; transmembrane receptor protein tyrosine k…	ATP binding [GO:0005524]; transmembrane receptor protein tyrosine kinase activity [GO:0004714]	NVLVGENLASK	0	16.3816	0	0
Hepatic and glial cell adhesion molecule	HEPACAM	Felis catus (Cat) (Felis silvestris catus)	NA	integral component of membrane [GO:0016021]	integral component of membrane [GO:0016021]	NA	CGQADTLPR	0	15.3514	0	0
Ras protein specific guanine nucleotide releasing factor 1	RASGRF1	Felis catus (Cat) (Felis silvestris catus)	activation of GTPase activity [GO:0090630]; cell population proliferation [GO:0008283]; neuron projection development [GO:0031175]; regulation of neuronal synaptic plasticity [GO:0048168]; regulation of NMDA receptor activity [GO:2000310]; regulation of Rac protein signal transduction [GO:0035020]; regulation of Rho protein signal transduction [GO:0035023]; response to endoplasmic reticulum stres…	cytosol [GO:0005829]; growth cone [GO:0030426]	cytosol [GO:0005829]; growth cone [GO:0030426]; glutamate receptor binding [GO:0035254]; guanyl-nucleotide exchange factor activity [GO:0005085]; activation of GTPase activity [GO:0090630]; cell population proliferation [GO:0008283]; neuron projection development [GO:0031175]; regulation of neuronal synaptic plasticity [GO:0048168]; regulation of NMDA receptor activity [GO:2000310]; regulation of…	glutamate receptor binding [GO:0035254]; guanyl-nucleotide exchange factor activity [GO:0005085]	SLELLFASGQNSK	0	18.7913	0	0
Netrin receptor UNC5	UNC5C	Felis catus (Cat) (Felis silvestris catus)	anterior/posterior axon guidance [GO:0033564]; apoptotic process [GO:0006915]; axon guidance [GO:0007411]; brain development [GO:0007420]; chemorepulsion of axon [GO:0061643]; dorsal root ganglion development [GO:1990791]; positive regulation of apoptotic process [GO:0043065]; regulation of cell migration [GO:0030334]	dendrite [GO:0030425]; filopodium [GO:0030175]; growth cone [GO:0030426]; integral component of membrane [GO:0016021]; lamellipodium [GO:0030027]; neuronal cell body [GO:0043025]; plasma membrane [GO:0005886]	dendrite [GO:0030425]; filopodium [GO:0030175]; growth cone [GO:0030426]; integral component of membrane [GO:0016021]; lamellipodium [GO:0030027]; neuronal cell body [GO:0043025]; plasma membrane [GO:0005886]; netrin receptor activity [GO:0005042]; netrin receptor activity involved in chemorepulsion [GO:0005043]; protein kinase binding [GO:0019901]; tubulin binding [GO:0015631]; anterior/posterio…	netrin receptor activity [GO:0005042]; netrin receptor activity involved in chemorepulsion [GO:0005043]; protein kinase binding [GO:0019901]; tubulin binding [GO:0015631]	GHDWRMLAHK	0	0	0	13.3099
RNA helicase (EC 3.6.4.13)	DDX24	Felis catus (Cat) (Felis silvestris catus)	NA	nucleolus [GO:0005730]	nucleolus [GO:0005730]; ATP binding [GO:0005524]; hydrolase activity [GO:0016787]; nucleic acid binding [GO:0003676]; RNA helicase activity [GO:0003724]	ATP binding [GO:0005524]; hydrolase activity [GO:0016787]; nucleic acid binding [GO:0003676]; RNA helicase activity [GO:0003724]	AQAVSGDEEGESSSSKK	0	0	0	14.5497
Sulfotransferase (EC 2.8.2.-)	SULT6B1	Felis catus (Cat) (Felis silvestris catus)	sulfation [GO:0051923]	cytoplasm [GO:0005737]	cytoplasm [GO:0005737]; sulfotransferase activity [GO:0008146]; sulfation [GO:0051923]	sulfotransferase activity [GO:0008146]	QFMKGQVSWGSYFDFAINWNK	15.0618	3.20296	11.0862	13.9667
CKLF like MARVEL transmembrane domain containing 5	CMTM5	Felis catus (Cat) (Felis silvestris catus)	negative regulation of myoblast differentiation [GO:0045662]	integral component of membrane [GO:0016021]	integral component of membrane [GO:0016021]; negative regulation of myoblast differentiation [GO:0045662]	NA	TEMAPRTTQGECPCSGER	0	0	14.2146	16.5136
Scribble planar cell polarity protein	SCRIB	Felis catus (Cat) (Felis silvestris catus)	auditory receptor cell stereocilium organization [GO:0060088]; cell-cell adhesion [GO:0098609]; cell migration [GO:0016477]; cochlear nucleus development [GO:0021747]; establishment of T cell polarity [GO:0001768]; establishment or maintenance of epithelial cell apical/basal polarity [GO:0045197]; mammary gland duct morphogenesis [GO:0060603]; negative regulation of activated T cell proliferation…	adherens junction [GO:0005912]; basolateral plasma membrane [GO:0016323]; cell-cell contact zone [GO:0044291]; cell junction [GO:0030054]; immunological synapse [GO:0001772]; myelin sheath abaxonal region [GO:0035748]; postsynaptic density [GO:0014069]; presynapse [GO:0098793]	adherens junction [GO:0005912]; basolateral plasma membrane [GO:0016323]; cell junction [GO:0030054]; cell-cell contact zone [GO:0044291]; immunological synapse [GO:0001772]; myelin sheath abaxonal region [GO:0035748]; postsynaptic density [GO:0014069]; presynapse [GO:0098793]; auditory receptor cell stereocilium organization [GO:0060088]; cell migration [GO:0016477]; cell-cell adhesion [GO:00986…	NA	TLAATPGAGSTQR	0	8.74532	13.3235	3.0037
Periphilin 1	PPHLN1	Felis catus (Cat) (Felis silvestris catus)	negative regulation of transcription, DNA-templated [GO:0045892]	NA	negative regulation of transcription, DNA-templated [GO:0045892]	NA	TKEIEQVYR	14.8522	2.23893	12.4539	13.7747
Dimethylaniline monooxygenase [N-oxide-forming] (EC 1.14.13.8)	NA	Felis catus (Cat) (Felis silvestris catus)	NA	endoplasmic reticulum membrane [GO:0005789]	endoplasmic reticulum membrane [GO:0005789]; flavin adenine dinucleotide binding [GO:0050660]; monooxygenase activity [GO:0004497]; N,N-dimethylaniline monooxygenase activity [GO:0004499]; NADP binding [GO:0050661]	flavin adenine dinucleotide binding [GO:0050660]; monooxygenase activity [GO:0004497]; N,N-dimethylaniline monooxygenase activity [GO:0004499]; NADP binding [GO:0050661]	VLIKSDVR	0	0	15.6792	16.7469
ADAM metallopeptidase with thrombospondin type 1 motif 3	ADAMTS3	Felis catus (Cat) (Felis silvestris catus)	collagen biosynthetic process [GO:0032964]; extracellular matrix organization [GO:0030198]; in utero embryonic development [GO:0001701]; positive regulation of vascular endothelial growth factor signaling pathway [GO:1900748]; protein processing [GO:0016485]; vascular endothelial growth factor production [GO:0010573]	extracellular matrix [GO:0031012]; extracellular space [GO:0005615]	extracellular matrix [GO:0031012]; extracellular space [GO:0005615]; metal ion binding [GO:0046872]; metalloendopeptidase activity [GO:0004222]; collagen biosynthetic process [GO:0032964]; extracellular matrix organization [GO:0030198]; in utero embryonic development [GO:0001701]; positive regulation of vascular endothelial growth factor signaling pathway [GO:1900748]; protein processing [GO:0016…	metal ion binding [GO:0046872]; metalloendopeptidase activity [GO:0004222]	GTFTRTPR	14.5584	2.41499	13.3704	13.7375
Leucine rich repeat containing 27	LRRC27	Felis catus (Cat) (Felis silvestris catus)	NA	NA	NA	NA	FQGTTPLKEMSPAAR	0	0	13.7765	14.8113
Threonine synthase like 1	THNSL1	Felis catus (Cat) (Felis silvestris catus)	NA	NA	NA	NA	EWKSLVGATYVER	16.3136	1.42017	13.8756	5.36578
Serine protease 56	PRSS56	Felis catus (Cat) (Felis silvestris catus)	camera-type eye development [GO:0043010]	NA	serine-type endopeptidase activity [GO:0004252]; camera-type eye development [GO:0043010]	serine-type endopeptidase activity [GO:0004252]	AGLGGQHVVFGGLVGLEPATMAR	14.704	5.03781	13.0067	2.18464
Inositol-pentakisphosphate 2-kinase	BICD2	Felis catus (Cat) (Felis silvestris catus)	microtubule anchoring at microtubule organizing center [GO:0072393]; microtubule-based movement [GO:0007018]; protein localization to Golgi apparatus [GO:0034067]; protein localization to organelle [GO:0033365]; regulation of microtubule cytoskeleton organization [GO:0070507]; retrograde vesicle-mediated transport, Golgi to endoplasmic reticulum [GO:0006890]	cytosol [GO:0005829]; Golgi apparatus [GO:0005794]	cytosol [GO:0005829]; Golgi apparatus [GO:0005794]; cytoskeletal anchor activity [GO:0008093]; dynactin binding [GO:0034452]; dynein complex binding [GO:0070840]; dynein light intermediate chain binding [GO:0051959]; microtubule anchoring at microtubule organizing center [GO:0072393]; microtubule-based movement [GO:0007018]; protein localization to Golgi apparatus [GO:0034067]; protein localizati…	cytoskeletal anchor activity [GO:0008093]; dynactin binding [GO:0034452]; dynein complex binding [GO:0070840]; dynein light intermediate chain binding [GO:0051959]	EESLIQESASK	0	12.6586	13.314	2.75869
Organic solute carrier partner 1	OSCP1	Felis catus (Cat) (Felis silvestris catus)	NA	NA	NA	NA	GDDLLAMMDGL	0	10.0263	13.5152	3.59071
Chloride channel protein	CLCN7	Felis catus (Cat) (Felis silvestris catus)	NA	integral component of membrane [GO:0016021]; intracellular membrane-bounded organelle [GO:0043231]; nucleoplasm [GO:0005654]	integral component of membrane [GO:0016021]; intracellular membrane-bounded organelle [GO:0043231]; nucleoplasm [GO:0005654]; chloride transmembrane transporter activity [GO:0015108]; voltage-gated chloride channel activity [GO:0005247]	chloride transmembrane transporter activity [GO:0015108]; voltage-gated chloride channel activity [GO:0005247]	SNMGLVRR	0	9.96977	14.4384	1.63005
DnaJ heat shock protein family (Hsp40) member C5 gamma	DNAJC5G	Felis catus (Cat) (Felis silvestris catus)	NA	NA	NA	NA	ISLPGQETK	0	0	14.7509	14.9609
EF-hand domain-containing protein	NA	Felis catus (Cat) (Felis silvestris catus)	NA	NA	calcium ion binding [GO:0005509]	calcium ion binding [GO:0005509]	GGVSK	0	11.8477	12.6266	0.86924
Rho GTPase activating protein 18	ARHGAP18	Felis catus (Cat) (Felis silvestris catus)	regulation of actin filament polymerization [GO:0030833]; regulation of small GTPase mediated signal transduction [GO:0051056]; signal transduction [GO:0007165]	cytoplasm [GO:0005737]	cytoplasm [GO:0005737]; GTPase activator activity [GO:0005096]; regulation of actin filament polymerization [GO:0030833]; regulation of small GTPase mediated signal transduction [GO:0051056]; signal transduction [GO:0007165]	GTPase activator activity [GO:0005096]	SRGDDAPLLNFR	0	0	14.2932	1.71601
Adrenocorticotropic hormone (Beta-LPH) (Beta-endorphin) (Corticotropin) (Corticotropin-like intermediary peptide) (Corticotropin-lipotropin) (Gamma-LPH) (Gamma-MSH) (Lipotropin beta) (Lipotropin gamma) (Melanocyte-stimulating hormone alpha) (Melanocyte-stimulating hormone beta) (Melanotropin alpha) (Melanotropin beta) (Melanotropin gamma) (Met-enkephalin) (NPP) (Pro-opiomelanocortin)	POMC	Felis catus (Cat) (Felis silvestris catus)	cell-cell signaling [GO:0007267]; cellular pigmentation [GO:0033059]; generation of precursor metabolites and energy [GO:0006091]; glucose homeostasis [GO:0042593]; negative regulation of tumor necrosis factor production [GO:0032720]; neuropeptide signaling pathway [GO:0007218]; positive regulation of transcription by RNA polymerase II [GO:0045944]; regulation of appetite [GO:0032098]; regulation…	extracellular space [GO:0005615]; secretory granule [GO:0030141]	extracellular space [GO:0005615]; secretory granule [GO:0030141]; G protein-coupled receptor binding [GO:0001664]; hormone activity [GO:0005179]; type 1 melanocortin receptor binding [GO:0070996]; type 3 melanocortin receptor binding [GO:0031781]; type 4 melanocortin receptor binding [GO:0031782]; cell-cell signaling [GO:0007267]; cellular pigmentation [GO:0033059]; generation of precursor metabo…	G protein-coupled receptor binding [GO:0001664]; hormone activity [GO:0005179]; type 1 melanocortin receptor binding [GO:0070996]; type 3 melanocortin receptor binding [GO:0031781]; type 4 melanocortin receptor binding [GO:0031782]	RYGGFMTSEK	0	0	12.5465	2.52069
Insulin like growth factor 2 mRNA binding protein 2	IGF2BP2	Felis catus (Cat) (Felis silvestris catus)	mRNA transport [GO:0051028]; nervous system development [GO:0007399]; regulation of gene expression [GO:0010468]; regulation of RNA metabolic process [GO:0051252]	cytoplasm [GO:0005737]; cytosol [GO:0005829]; nucleus [GO:0005634]	cytoplasm [GO:0005737]; cytosol [GO:0005829]; nucleus [GO:0005634]; mRNA 3'-UTR binding [GO:0003730]; mRNA binding [GO:0003729]; mRNA transport [GO:0051028]; nervous system development [GO:0007399]; regulation of gene expression [GO:0010468]; regulation of RNA metabolic process [GO:0051252]	mRNA 3'-UTR binding [GO:0003730]; mRNA binding [GO:0003729]	IAPAEGPDVSERMVIITGPPEAQFK	0	0	15.5791	17.2268
TTK protein kinase	TTK	Felis catus (Cat) (Felis silvestris catus)	chromosome separation [GO:0051304]	NA	ATP binding [GO:0005524]; protein serine/threonine/tyrosine kinase activity [GO:0004712]; chromosome separation [GO:0051304]	ATP binding [GO:0005524]; protein serine/threonine/tyrosine kinase activity [GO:0004712]	EPLMSDEK	15.0895	0.95092	14.3982	0.30159
SLIT-ROBO Rho GTPase activating protein 3	SRGAP3	Felis catus (Cat) (Felis silvestris catus)	negative regulation of cell migration [GO:0030336]; signal transduction [GO:0007165]	cytoplasm [GO:0005737]	cytoplasm [GO:0005737]; negative regulation of cell migration [GO:0030336]; signal transduction [GO:0007165]	NA	MRRPRPLSVCSHK	7.25676	16.3878	16.8353	0.4968
DNA-directed RNA polymerase III subunit RPC6 (RNA polymerase III subunit C6)	POLR3F	Felis catus (Cat) (Felis silvestris catus)	positive regulation of innate immune response [GO:0045089]; positive regulation of interferon-beta production [GO:0032728]; transcription by RNA polymerase III [GO:0006383]	RNA polymerase III complex [GO:0005666]	RNA polymerase III complex [GO:0005666]; DNA-directed 5'-3' RNA polymerase activity [GO:0003899]; double-stranded DNA binding [GO:0003690]; positive regulation of innate immune response [GO:0045089]; positive regulation of interferon-beta production [GO:0032728]; transcription by RNA polymerase III [GO:0006383]	DNA-directed 5'-3' RNA polymerase activity [GO:0003899]; double-stranded DNA binding [GO:0003690]	MKGSDNQEK	13.2634	13.8406	14.1952	1.69207
Ubiquitinyl hydrolase 1 (EC 3.4.19.12)	VCPIP1	Felis catus (Cat) (Felis silvestris catus)	endoplasmic reticulum membrane fusion [GO:0016320]; Golgi reassembly [GO:0090168]; protein-DNA covalent cross-linking repair [GO:0106300]; protein K11-linked deubiquitination [GO:0035871]; protein K48-linked deubiquitination [GO:0071108]; protein ubiquitination [GO:0016567]; regulation of protein localization to chromatin [GO:1905634]	cytoplasm [GO:0005737]; nucleus [GO:0005634]	cytoplasm [GO:0005737]; nucleus [GO:0005634]; thiol-dependent deubiquitinase [GO:0004843]; endoplasmic reticulum membrane fusion [GO:0016320]; Golgi reassembly [GO:0090168]; protein K11-linked deubiquitination [GO:0035871]; protein K48-linked deubiquitination [GO:0071108]; protein ubiquitination [GO:0016567]; protein-DNA covalent cross-linking repair [GO:0106300]; regulation of protein localizati…	thiol-dependent deubiquitinase [GO:0004843]	EELNMSK	12.5702	13.763	13.779	1.72117
ER lipid raft associated 1	ERLIN1	Felis catus (Cat) (Felis silvestris catus)	peptide metabolic process [GO:0006518]; protein processing [GO:0016485]	extracellular space [GO:0005615]	extracellular space [GO:0005615]; metallocarboxypeptidase activity [GO:0004181]; zinc ion binding [GO:0008270]; peptide metabolic process [GO:0006518]; protein processing [GO:0016485]	metallocarboxypeptidase activity [GO:0004181]; zinc ion binding [GO:0008270]	VLFAFPHSLPEVNFHLKR	12.3862	16.0647	17.2983	3.17643
Contactin 3	CNTN3	Felis catus (Cat) (Felis silvestris catus)	NA	NA	NA	NA	LDQYYSEMLI	0	7.41256	11.5392	4.94923
Olfactory receptor	LOC111557757	Felis catus (Cat) (Felis silvestris catus)	NA	integral component of membrane [GO:0016021]; plasma membrane [GO:0005886]	integral component of membrane [GO:0016021]; plasma membrane [GO:0005886]; G protein-coupled receptor activity [GO:0004930]; olfactory receptor activity [GO:0004984]	G protein-coupled receptor activity [GO:0004930]; olfactory receptor activity [GO:0004984]	NRDMMGALGR	0	14.8028	15.0852	1.6123
RAS protein activator like 1	RASAL1	Felis catus (Cat) (Felis silvestris catus)	cellular response to calcium ion [GO:0071277]; intracellular signal transduction [GO:0035556]; negative regulation of Ras protein signal transduction [GO:0046580]; positive regulation of dendrite extension [GO:1903861]; positive regulation of GTPase activity [GO:0043547]	cytosol [GO:0005829]; plasma membrane [GO:0005886]	cytosol [GO:0005829]; plasma membrane [GO:0005886]; GTPase activator activity [GO:0005096]; metal ion binding [GO:0046872]; phospholipid binding [GO:0005543]; cellular response to calcium ion [GO:0071277]; intracellular signal transduction [GO:0035556]; negative regulation of Ras protein signal transduction [GO:0046580]; positive regulation of dendrite extension [GO:1903861]; positive regulation …	GTPase activator activity [GO:0005096]; metal ion binding [GO:0046872]; phospholipid binding [GO:0005543]	AVERVDEGAFQLPHVMQVMAQDGAGALR	12.6705	5.68803	14.6133	1.19437
Protein-ribulosamine 3-kinase (EC 2.7.1.172)	FN3K	Felis catus (Cat) (Felis silvestris catus)	epithelial cell differentiation [GO:0030855]; fructosamine metabolic process [GO:0030389]; protein deglycation [GO:0036525]	NA	fructosamine-3-kinase activity [GO:0030387]; kinase activity [GO:0016301]; protein-ribulosamine 3-kinase activity [GO:0102193]; epithelial cell differentiation [GO:0030855]; fructosamine metabolic process [GO:0030389]; protein deglycation [GO:0036525]	fructosamine-3-kinase activity [GO:0030387]; kinase activity [GO:0016301]; protein-ribulosamine 3-kinase activity [GO:0102193]	IPKAPGFDR	16.0781	16.9208	18.0019	2.1387
Tetratricopeptide repeat protein 39B-like	LOC101096974	Felis catus (Cat) (Felis silvestris catus)	cholesterol homeostasis [GO:0042632]; negative regulation of cholesterol storage [GO:0010887]; regulation of cholesterol efflux [GO:0010874]; regulation of cholesterol metabolic process [GO:0090181]	NA	cholesterol homeostasis [GO:0042632]; negative regulation of cholesterol storage [GO:0010887]; regulation of cholesterol efflux [GO:0010874]; regulation of cholesterol metabolic process [GO:0090181]	NA	AHIALEQIAK	0	0	0	13.4824
Coiled-coil domain containing 66	CCDC66	Felis catus (Cat) (Felis silvestris catus)	cilium assembly [GO:0060271]; detection of light stimulus involved in visual perception [GO:0050908]; microtubule bundle formation [GO:0001578]; regulation of protein localization to cilium [GO:1903564]	cell junction [GO:0030054]; centriolar satellite [GO:0034451]; ciliary basal body [GO:0036064]; cilium [GO:0005929]; cytosol [GO:0005829]; Flemming body [GO:0090543]; microtubule [GO:0005874]; photoreceptor inner segment [GO:0001917]	cell junction [GO:0030054]; centriolar satellite [GO:0034451]; ciliary basal body [GO:0036064]; cilium [GO:0005929]; cytosol [GO:0005829]; Flemming body [GO:0090543]; microtubule [GO:0005874]; photoreceptor inner segment [GO:0001917]; microtubule binding [GO:0008017]; protein homodimerization activity [GO:0042803]; cilium assembly [GO:0060271]; detection of light stimulus involved in visual perce…	microtubule binding [GO:0008017]; protein homodimerization activity [GO:0042803]	GHDTSGLIKNLGGHGLDDVSDK	0	0	0	15.4694
Crystallin beta-gamma domain containing 3	CRYBG3	Felis catus (Cat) (Felis silvestris catus)	lens development in camera-type eye [GO:0002088]; visual perception [GO:0007601]	NA	carbohydrate binding [GO:0030246]; structural constituent of eye lens [GO:0005212]; lens development in camera-type eye [GO:0002088]; visual perception [GO:0007601]	carbohydrate binding [GO:0030246]; structural constituent of eye lens [GO:0005212]	GLPGQSNKNTLFTMSEVGK	0	0	0	13.4712
DEAH-box helicase 32 (putative)	DHX32	Felis catus (Cat) (Felis silvestris catus)	NA	spliceosomal complex [GO:0005681]	spliceosomal complex [GO:0005681]; ATP binding [GO:0005524]; helicase activity [GO:0004386]; RNA binding [GO:0003723]	ATP binding [GO:0005524]; helicase activity [GO:0004386]; RNA binding [GO:0003723]	DILHQVMDHLSPMSTMKK	0	0	0	17.3495
MCC regulator of WNT signaling pathway	MCC	Felis catus (Cat) (Felis silvestris catus)	NA	NA	NA	NA	ALELKLSTR	0	0	0	16.0989
Olfactory receptor	NA	Felis catus (Cat) (Felis silvestris catus)	NA	integral component of membrane [GO:0016021]; plasma membrane [GO:0005886]	integral component of membrane [GO:0016021]; plasma membrane [GO:0005886]; G protein-coupled receptor activity [GO:0004930]; olfactory receptor activity [GO:0004984]	G protein-coupled receptor activity [GO:0004930]; olfactory receptor activity [GO:0004984]	LGAAVMMR	15.04	0.693075	14.0866	1.23745
Cyclin G2	CCNG2	Felis catus (Cat) (Felis silvestris catus)	mitotic cell cycle phase transition [GO:0044772]; regulation of cyclin-dependent protein serine/threonine kinase activity [GO:0000079]	cyclin-dependent protein kinase holoenzyme complex [GO:0000307]; cytoplasm [GO:0005737]; nucleus [GO:0005634]	cyclin-dependent protein kinase holoenzyme complex [GO:0000307]; cytoplasm [GO:0005737]; nucleus [GO:0005634]; cyclin-dependent protein serine/threonine kinase regulator activity [GO:0016538]; mitotic cell cycle phase transition [GO:0044772]; regulation of cyclin-dependent protein serine/threonine kinase activity [GO:0000079]	cyclin-dependent protein serine/threonine kinase regulator activity [GO:0016538]	KDLGAEYLAGR	16.5658	5.39648	13.762	2.16334
Acetyl-CoA carboxylase 1 (EC 6.4.1.2)	ACACA	Felis catus (Cat) (Felis silvestris catus)	fatty acid biosynthetic process [GO:0006633]; malonyl-CoA biosynthetic process [GO:2001295]	NA	acetyl-CoA carboxylase activity [GO:0003989]; ATP binding [GO:0005524]; metal ion binding [GO:0046872]; fatty acid biosynthetic process [GO:0006633]; malonyl-CoA biosynthetic process [GO:2001295]	acetyl-CoA carboxylase activity [GO:0003989]; ATP binding [GO:0005524]; metal ion binding [GO:0046872]	ATLVEHGIR	0	0	16.2144	18.2208
Catsper channel auxiliary subunit zeta	CATSPERZ	Felis catus (Cat) (Felis silvestris catus)	flagellated sperm motility [GO:0030317]; sperm capacitation [GO:0048240]	CatSper complex [GO:0036128]; sperm principal piece [GO:0097228]	CatSper complex [GO:0036128]; sperm principal piece [GO:0097228]; flagellated sperm motility [GO:0030317]; sperm capacitation [GO:0048240]	NA	TEIEMSSSESSLNILK	0	0	12.316	16.5641
Testis expressed 264, ER-phagy receptor	TEX264	Felis catus (Cat) (Felis silvestris catus)	NA	NA	NA	NA	WPREPSTPEK	0	11.2521	14.3309	3.33416
Anaphase-promoting complex subunit 1	ANAPC1	Felis catus (Cat) (Felis silvestris catus)	anaphase-promoting complex-dependent catabolic process [GO:0031145]; cell division [GO:0051301]; metaphase/anaphase transition of mitotic cell cycle [GO:0007091]; protein K11-linked ubiquitination [GO:0070979]	anaphase-promoting complex [GO:0005680]	anaphase-promoting complex [GO:0005680]; molecular adaptor activity [GO:0060090]; anaphase-promoting complex-dependent catabolic process [GO:0031145]; cell division [GO:0051301]; metaphase/anaphase transition of mitotic cell cycle [GO:0007091]; protein K11-linked ubiquitination [GO:0070979]	molecular adaptor activity [GO:0060090]	MPVRALLR	0	0	13.5686	5.84787
Short transmembrane mitochondrial protein 1	STMP1	Felis catus (Cat) (Felis silvestris catus)	NA	mitochondrial respirasome [GO:0005746]	mitochondrial respirasome [GO:0005746]	NA	KPTAGSALGPR	5.44742	15.9385	17.4869	4.32514
LSM10, U7 small nuclear RNA associated	LSM10	Felis catus (Cat) (Felis silvestris catus)	positive regulation of G1/S transition of mitotic cell cycle [GO:1900087]	Cajal body [GO:0015030]; U7 snRNP [GO:0005683]	Cajal body [GO:0015030]; U7 snRNP [GO:0005683]; histone pre-mRNA DCP binding [GO:0071208]; U7 snRNA binding [GO:0071209]; positive regulation of G1/S transition of mitotic cell cycle [GO:1900087]	histone pre-mRNA DCP binding [GO:0071208]; U7 snRNA binding [GO:0071209]	LANVTYTDR	0	17.006	18.9148	2.6264
Syntaxin binding protein 4	STXBP4	Felis catus (Cat) (Felis silvestris catus)	cellular response to DNA damage stimulus [GO:0006974]; cellular response to interferon-gamma [GO:0071346]; insulin receptor signaling pathway [GO:0008286]; positive regulation of cell cycle G1/S phase transition [GO:1902808]; positive regulation of keratinocyte proliferation [GO:0010838]; protein stabilization [GO:0050821]; protein targeting [GO:0006605]; regulation of glucose transmembrane trans…	phagocytic vesicle [GO:0045335]	phagocytic vesicle [GO:0045335]; syntaxin binding [GO:0019905]; cellular response to DNA damage stimulus [GO:0006974]; cellular response to interferon-gamma [GO:0071346]; insulin receptor signaling pathway [GO:0008286]; positive regulation of cell cycle G1/S phase transition [GO:1902808]; positive regulation of keratinocyte proliferation [GO:0010838]; protein stabilization [GO:0050821]; protein t…	syntaxin binding [GO:0019905]	DPAFQMITVTK	14.0064	10.8775	0	13.6207
Proteasome 26S subunit, non-ATPase 12	PSMD12	Felis catus (Cat) (Felis silvestris catus)	proteasome-mediated ubiquitin-dependent protein catabolic process [GO:0043161]	cytoplasm [GO:0005737]; nuclear proteasome complex [GO:0031595]; proteasome regulatory particle, lid subcomplex [GO:0008541]	cytoplasm [GO:0005737]; nuclear proteasome complex [GO:0031595]; proteasome regulatory particle, lid subcomplex [GO:0008541]; proteasome-mediated ubiquitin-dependent protein catabolic process [GO:0043161]	NA	ISGDKK	0	14.1868	14.5329	0.6309
Growth factor receptor bound protein 2	GRB2	Felis catus (Cat) (Felis silvestris catus)	NA	endosome [GO:0005768]; Golgi apparatus [GO:0005794]	endosome [GO:0005768]; Golgi apparatus [GO:0005794]	NA	AKAEEMLSK	17.1351	3.19391	12.9352	15.0771
Zinc finger and BTB domain containing 49	ZBTB49	Felis catus (Cat) (Felis silvestris catus)	NA	NA	NA	NA	SHTGG	20.4354	0.168955	20.6289	0.19692
Leucine rich repeat and Ig domain containing 4	LINGO4	Felis catus (Cat) (Felis silvestris catus)	NA	extracellular matrix [GO:0031012]; extracellular space [GO:0005615]; integral component of membrane [GO:0016021]	extracellular matrix [GO:0031012]; extracellular space [GO:0005615]; integral component of membrane [GO:0016021]	NA	HLSFLRVLDLSQNPISAIPAR	0	8.53571	11.9462	4.9055
BCL2 associated X, apoptosis regulator	BAX	Felis catus (Cat) (Felis silvestris catus)	apoptotic process [GO:0006915]; positive regulation of apoptotic process [GO:0043065]	integral component of membrane [GO:0016021]	integral component of membrane [GO:0016021]; apoptotic process [GO:0006915]; positive regulation of apoptotic process [GO:0043065]	NA	GGGPTSSEQIMKTGALLLQGMIAAVDTDSPR	0	9.16685	15.7917	2.11511
Proprotein convertase subtilisin/kexin type 6	PCSK6	Felis catus (Cat) (Felis silvestris catus)	NA	NA	serine-type endopeptidase activity [GO:0004252]	serine-type endopeptidase activity [GO:0004252]	ISISHPR	15.8273	0.620708	15.0085	0.63674
Angio associated migratory cell protein	AAMP	Felis catus (Cat) (Felis silvestris catus)	NA	cytosol [GO:0005829]; intercellular bridge [GO:0045171]; microtubule cytoskeleton [GO:0015630]	cytosol [GO:0005829]; intercellular bridge [GO:0045171]; microtubule cytoskeleton [GO:0015630]	NA	PPPPCR	15.4152	0.356695	14.9732	1.10829
HIVEP zinc finger 3	HIVEP3	Felis catus (Cat) (Felis silvestris catus)	positive regulation of transcription, DNA-templated [GO:0045893]; regulation of transcription by RNA polymerase II [GO:0006357]; skeletal muscle cell differentiation [GO:0035914]	nucleus [GO:0005634]	nucleus [GO:0005634]; DNA-binding transcription factor activity, RNA polymerase II-specific [GO:0000981]; RNA polymerase II cis-regulatory region sequence-specific DNA binding [GO:0000978]; positive regulation of transcription, DNA-templated [GO:0045893]; regulation of transcription by RNA polymerase II [GO:0006357]; skeletal muscle cell differentiation [GO:0035914]	DNA-binding transcription factor activity, RNA polymerase II-specific [GO:0000981]; RNA polymerase II cis-regulatory region sequence-specific DNA binding [GO:0000978]	TPANPAASAASPLDR	7.81942	17.17	0	0
XPA, DNA damage recognition and repair factor	XPA	Felis catus (Cat) (Felis silvestris catus)	nucleotide-excision repair, DNA incision [GO:0033683]; protein localization to nucleus [GO:0034504]; UV protection [GO:0009650]	DNA replication factor A complex [GO:0005662]; intercellular bridge [GO:0045171]; nucleoplasm [GO:0005654]	DNA replication factor A complex [GO:0005662]; intercellular bridge [GO:0045171]; nucleoplasm [GO:0005654]; damaged DNA binding [GO:0003684]; metal ion binding [GO:0046872]; protein domain specific binding [GO:0019904]; protein homodimerization activity [GO:0042803]; sequence-specific double-stranded DNA binding [GO:1990837]; nucleotide-excision repair, DNA incision [GO:0033683]; protein localiza…	damaged DNA binding [GO:0003684]; metal ion binding [GO:0046872]; protein domain specific binding [GO:0019904]; protein homodimerization activity [GO:0042803]; sequence-specific double-stranded DNA binding [GO:1990837]	IKILSQIK	0	0	14.625	16.0525
Transcription elongation factor spt6	SUPT6H	Felis catus (Cat) (Felis silvestris catus)	blastocyst formation [GO:0001825]; chromatin maintenance [GO:0070827]; mRNA transcription by RNA polymerase II [GO:0042789]; negative regulation of histone H3-K27 methylation [GO:0061086]; nucleosome organization [GO:0034728]; positive regulation of transcription elongation from RNA polymerase II promoter [GO:0032968]; regulation of isotype switching [GO:0045191]; regulation of mRNA export from n…	transcriptionally active chromatin [GO:0035327]; transcription elongation factor complex [GO:0008023]	transcription elongation factor complex [GO:0008023]; transcriptionally active chromatin [GO:0035327]; DNA binding [GO:0003677]; histone binding [GO:0042393]; nucleosome binding [GO:0031491]; blastocyst formation [GO:0001825]; chromatin maintenance [GO:0070827]; mRNA transcription by RNA polymerase II [GO:0042789]; negative regulation of histone H3-K27 methylation [GO:0061086]; nucleosome organiz…	DNA binding [GO:0003677]; histone binding [GO:0042393]; nucleosome binding [GO:0031491]	MAEQWLQEK	0	13.3753	14.9476	7.58649
Solute carrier family 22 member 6	SLC22A6	Felis catus (Cat) (Felis silvestris catus)	alpha-ketoglutarate transport [GO:0015742]; organic anion transport [GO:0015711]; renal tubular secretion [GO:0097254]	basolateral plasma membrane [GO:0016323]; integral component of plasma membrane [GO:0005887]	basolateral plasma membrane [GO:0016323]; integral component of plasma membrane [GO:0005887]; inorganic anion exchanger activity [GO:0005452]; sodium-independent organic anion transmembrane transporter activity [GO:0015347]; alpha-ketoglutarate transport [GO:0015742]; organic anion transport [GO:0015711]; renal tubular secretion [GO:0097254]	inorganic anion exchanger activity [GO:0005452]; sodium-independent organic anion transmembrane transporter activity [GO:0015347]	QTGLGMGSTMAR	0	0	13.1538	8.67834
cGMP-dependent protein kinase (EC 2.7.11.12)	PRKG2	Felis catus (Cat) (Felis silvestris catus)	NA	NA	ATP binding [GO:0005524]; cGMP binding [GO:0030553]; cGMP-dependent protein kinase activity [GO:0004692]; protein serine kinase activity [GO:0106310]; protein threonine kinase activity [GO:0106311]	ATP binding [GO:0005524]; cGMP binding [GO:0030553]; cGMP-dependent protein kinase activity [GO:0004692]; protein serine kinase activity [GO:0106310]; protein threonine kinase activity [GO:0106311]	ALSLEMIQLK	0	0	15.188	2.03178
*IQR = interquartile range
