# Supplementary material for: Analysis of serum peptidome profiles of non-metastatic and metastatic feline mammary carcinoma using liquid chromatography-tandem mass spectrometry
Source: BMC Vet Res. 2024 Jun 29;20:280. doi: 10.1186/s12917-024-04148-y (PMC11218297; doi:10.1186/s12917-024-04148-y)
Supplement: Supplementary file 2 — Additional file 2: Supplementary Table 2. Protein expression in metastatic feline mammary carcinoma (mFMC) compared with controls. [file 12917_2024_4148_MOESM2_ESM.xlsx]

## Sheet: Sheet1
Supplementary Table S2. Protein expression in metastatic feline mammary carcinoma (mFMC) compared with controls
Protein name	Gene name	Organism	Gene ontology (biological process)	Gene ontology (cellular component)	Gene ontology (GO)	Gene ontology (molecular function)	Peptide	Controls		mFMC
								Median	IQR*	Median	IQR
Myosin light chain kinase 2, skeletal/cardiac muscle (EC 2.7.11.18)	MYLK2	Felis catus (Cat) (Felis silvestris catus)	cardiac muscle tissue morphogenesis [GO:0055008]; striated muscle contraction [GO:0006941]	cytoplasm [GO:0005737]	cytoplasm [GO:0005737]; ATP binding [GO:0005524]; myosin light chain binding [GO:0032027]; myosin light chain kinase activity [GO:0004687]; cardiac muscle tissue morphogenesis [GO:0055008]; striated muscle contraction [GO:0006941]	ATP binding [GO:0005524]; myosin light chain binding [GO:0032027]; myosin light chain kinase activity [GO:0004687]	GSPAFLHSPSCPAIISRPEK	0	0	13.1636	2.14777
Solute carrier family 39 member 4	SLC39A4	Felis catus (Cat) (Felis silvestris catus)	cellular response to zinc ion starvation [GO:0034224]	apical plasma membrane [GO:0016324]; cytoplasmic vesicle [GO:0031410]; integral component of membrane [GO:0016021]	apical plasma membrane [GO:0016324]; cytoplasmic vesicle [GO:0031410]; integral component of membrane [GO:0016021]; zinc ion transmembrane transporter activity [GO:0005385]; cellular response to zinc ion starvation [GO:0034224]	zinc ion transmembrane transporter activity [GO:0005385]	QHSGENPNITLAELEALMQR	0	0	12.1612	2.4366
Sperm tail PG-rich repeat containing 1	STPG1	Felis catus (Cat) (Felis silvestris catus)	NA	NA	NA	NA	GTCTFPSMR	0	0	14.1128	2.17547
Secreted phosphoprotein 2 (Secreted phosphoprotein 24)	SPP2	Felis catus (Cat) (Felis silvestris catus)	bone remodeling [GO:0046849]	extracellular region [GO:0005576]; integral component of membrane [GO:0016021]	extracellular region [GO:0005576]; integral component of membrane [GO:0016021]; bone remodeling [GO:0046849]	NA	TGKMETK	0	0	15.7959	3.4495
Sodium channel protein	SCN11A	Felis catus (Cat) (Felis silvestris catus)	regulation of ion transmembrane transport [GO:0034765]	voltage-gated sodium channel complex [GO:0001518]	voltage-gated sodium channel complex [GO:0001518]; voltage-gated ion channel activity [GO:0005244]; voltage-gated sodium channel activity [GO:0005248]; regulation of ion transmembrane transport [GO:0034765]	voltage-gated ion channel activity [GO:0005244]; voltage-gated sodium channel activity [GO:0005248]	VIVGALLRSVK	0	0	14.0454	2.76357
Zinc finger SWIM-type containing 2	ZSWIM2	Felis catus (Cat) (Felis silvestris catus)	positive regulation of extrinsic apoptotic signaling pathway via death domain receptors [GO:1902043]; protein polyubiquitination [GO:0000209]	NA	protein self-association [GO:0043621]; ubiquitin protein ligase activity [GO:0061630]; zinc ion binding [GO:0008270]; positive regulation of extrinsic apoptotic signaling pathway via death domain receptors [GO:1902043]; protein polyubiquitination [GO:0000209]	protein self-association [GO:0043621]; ubiquitin protein ligase activity [GO:0061630]; zinc ion binding [GO:0008270]	EFAPIKLILEEFK	0	0	14.0347	2.72097
Ankyrin repeat and EF-hand domain containing 1	ANKEF1	Felis catus (Cat) (Felis silvestris catus)	NA	NA	NA	NA	NITDCNR	0	0	13.7983	1.87425
Dynein light chain Tctex-type 4	DYNLT4	Felis catus (Cat) (Felis silvestris catus)	NA	acrosomal vesicle [GO:0001669]; axoneme [GO:0005930]; microtubule organizing center [GO:0005815]; nucleus [GO:0005634]	acrosomal vesicle [GO:0001669]; axoneme [GO:0005930]; microtubule organizing center [GO:0005815]; nucleus [GO:0005634]	NA	EISPPR	0	0	12.6775	2.64377
ETS variant transcription factor 5	ETV5	Felis catus (Cat) (Felis silvestris catus)	cell differentiation [GO:0030154]; cellular response to oxidative stress [GO:0034599]; negative regulation of transcription by RNA polymerase II [GO:0000122]; regulation of transcription by RNA polymerase II [GO:0006357]	nucleoplasm [GO:0005654]; nucleus [GO:0005634]	nucleoplasm [GO:0005654]; nucleus [GO:0005634]; DNA-binding transcription activator activity, RNA polymerase II-specific [GO:0001228]; DNA-binding transcription factor activity, RNA polymerase II-specific [GO:0000981]; RNA polymerase II transcription regulatory region sequence-specific DNA binding [GO:0000977]; cell differentiation [GO:0030154]; cellular response to oxidative stress [GO:0034599];…	DNA-binding transcription activator activity, RNA polymerase II-specific [GO:0001228]; DNA-binding transcription factor activity, RNA polymerase II-specific [GO:0000981]; RNA polymerase II transcription regulatory region sequence-specific DNA binding [GO:0000977]	MVTGGAAGPR	0	0	13.9924	1.79483
Sosondowah ankyrin repeat domain family member D	SOWAHD	Felis catus (Cat) (Felis silvestris catus)	NA	NA	NA	NA	DHAAAAAASR	0	0	14.6849	4.36157
Pseudouridine synthase 7 like	PUS7L	Felis catus (Cat) (Felis silvestris catus)	pseudouridine synthesis [GO:0001522]	nucleus [GO:0005634]	nucleus [GO:0005634]; pseudouridine synthase activity [GO:0009982]; RNA binding [GO:0003723]; pseudouridine synthesis [GO:0001522]	pseudouridine synthase activity [GO:0009982]; RNA binding [GO:0003723]	AVTYQAMVVR	0	0	13.2621	11.0578
60S ribosomal protein L17	NA	Felis catus (Cat) (Felis silvestris catus)	cytoplasmic translation [GO:0002181]	cytosolic large ribosomal subunit [GO:0022625]	cytosolic large ribosomal subunit [GO:0022625]; structural constituent of ribosome [GO:0003735]; cytoplasmic translation [GO:0002181]	structural constituent of ribosome [GO:0003735]	SMHIQKATK	0	0	15.7845	9.87655
Leucine rich repeat containing 4	LRRC4	Felis catus (Cat) (Felis silvestris catus)	NA	integral component of membrane [GO:0016021]	integral component of membrane [GO:0016021]	NA	MQTSLDEVMK	0	0	13.8859	11.5506
Phosphoserine aminotransferase (EC 2.6.1.52)	PSAT1	Felis catus (Cat) (Felis silvestris catus)	L-serine biosynthetic process [GO:0006564]	cytoplasm [GO:0005737]; cytosol [GO:0005829]	cytoplasm [GO:0005737]; cytosol [GO:0005829]; identical protein binding [GO:0042802]; O-phospho-L-serine:2-oxoglutarate aminotransferase activity [GO:0004648]; pyridoxal phosphate binding [GO:0030170]; L-serine biosynthetic process [GO:0006564]	identical protein binding [GO:0042802]; O-phospho-L-serine:2-oxoglutarate aminotransferase activity [GO:0004648]; pyridoxal phosphate binding [GO:0030170]	QVVNFGPGPAK	0	0	13.7341	2.51464
Neuron navigator 1	NAV1	Felis catus (Cat) (Felis silvestris catus)	neurogenesis [GO:0022008]	NA	neurogenesis [GO:0022008]	NA	VLDAEPPEMPPCR	0	0	14.5827	0.65344
RWD domain-containing protein	RWDD2A	Felis catus (Cat) (Felis silvestris catus)	NA	NA	NA	NA	SASMK	17.7843	0.93042	16.9345	0.69768
Cellular tumor antigen p53	TP63	Felis catus (Cat) (Felis silvestris catus)	apoptotic process [GO:0006915]; cell cycle [GO:0007049]; developmental process [GO:0032502]; protein tetramerization [GO:0051262]; rhythmic process [GO:0048511]	endoplasmic reticulum [GO:0005783]; microtubule organizing center [GO:0005815]; mitochondrial matrix [GO:0005759]; PML body [GO:0016605]	endoplasmic reticulum [GO:0005783]; microtubule organizing center [GO:0005815]; mitochondrial matrix [GO:0005759]; PML body [GO:0016605]; DNA-binding transcription factor activity [GO:0003700]; metal ion binding [GO:0046872]; transcription regulatory region sequence-specific DNA binding [GO:0000976]; apoptotic process [GO:0006915]; cell cycle [GO:0007049]; developmental process [GO:0032502]; prot…	DNA-binding transcription factor activity [GO:0003700]; metal ion binding [GO:0046872]; transcription regulatory region sequence-specific DNA binding [GO:0000976]	GRETYEMLLK	0	0	14.5567	5.58568
Actin related protein 1B	ACTR1B	Felis catus (Cat) (Felis silvestris catus)	NA	NA	NA	NA	YPMEHGVVRDWNDMER	0	0	13.2598	8.3769
V-type proton ATPase subunit a	ATP6V0A2	Felis catus (Cat) (Felis silvestris catus)	cellular iron ion homeostasis [GO:0006879]; cellular response to increased oxygen levels [GO:0036295]; vacuolar acidification [GO:0007035]	acrosomal vesicle [GO:0001669]; integral component of membrane [GO:0016021]; perinuclear region of cytoplasm [GO:0048471]; plasma membrane [GO:0005886]; vacuolar proton-transporting V-type ATPase, V0 domain [GO:0000220]; vacuolar proton-transporting V-type ATPase complex [GO:0016471]	acrosomal vesicle [GO:0001669]; integral component of membrane [GO:0016021]; perinuclear region of cytoplasm [GO:0048471]; plasma membrane [GO:0005886]; vacuolar proton-transporting V-type ATPase complex [GO:0016471]; vacuolar proton-transporting V-type ATPase, V0 domain [GO:0000220]; ATPase binding [GO:0051117]; proton-transporting ATPase activity, rotational mechanism [GO:0046961]; cellular iro…	ATPase binding [GO:0051117]; proton-transporting ATPase activity, rotational mechanism [GO:0046961]	FSDDVA	0	0	14.0184	1.26044
Abhydrolase domain containing 3, phospholipase	ABHD3	Felis catus (Cat) (Felis silvestris catus)	cellular lipid metabolic process [GO:0044255]; medium-chain fatty acid biosynthetic process [GO:0051792]; medium-chain fatty acid catabolic process [GO:0051793]; phosphatidylcholine metabolic process [GO:0046470]	integral component of membrane [GO:0016021]	integral component of membrane [GO:0016021]; acetylesterase activity [GO:0008126]; acylglycerol lipase activity [GO:0047372]; phospholipase A1 activity [GO:0008970]; phospholipase A2 activity [GO:0004623]; short-chain carboxylesterase activity [GO:0034338]; cellular lipid metabolic process [GO:0044255]; medium-chain fatty acid biosynthetic process [GO:0051792]; medium-chain fatty acid catabolic p…	acetylesterase activity [GO:0008126]; acylglycerol lipase activity [GO:0047372]; phospholipase A1 activity [GO:0008970]; phospholipase A2 activity [GO:0004623]; short-chain carboxylesterase activity [GO:0034338]	MQRLAMDLR	0	0	12.9691	14.7695
U-box domain containing 5	UBOX5	Felis catus (Cat) (Felis silvestris catus)	protein polyubiquitination [GO:0000209]	focal adhesion [GO:0005925]; nuclear body [GO:0016604]	focal adhesion [GO:0005925]; nuclear body [GO:0016604]; metal ion binding [GO:0046872]; ubiquitin protein ligase binding [GO:0031625]; ubiquitin-ubiquitin ligase activity [GO:0034450]; protein polyubiquitination [GO:0000209]	metal ion binding [GO:0046872]; ubiquitin protein ligase binding [GO:0031625]; ubiquitin-ubiquitin ligase activity [GO:0034450]	VIDQSTLEK	0	0	13.5336	14.498
Scm polycomb group protein like 4	SCML4	Felis catus (Cat) (Felis silvestris catus)	NA	nucleus [GO:0005634]	nucleus [GO:0005634]	NA	LVFSLVK	0	0	15.6131	1.73512
Glucosaminyl (N-acetyl) transferase 4	GCNT4	Felis catus (Cat) (Felis silvestris catus)	homeostasis of number of cells [GO:0048872]; inter-male aggressive behavior [GO:0002121]; kidney morphogenesis [GO:0060993]; thyroid hormone metabolic process [GO:0042403]; tissue morphogenesis [GO:0048729]	Golgi membrane [GO:0000139]; integral component of membrane [GO:0016021]	Golgi membrane [GO:0000139]; integral component of membrane [GO:0016021]; acetylglucosaminyltransferase activity [GO:0008375]; homeostasis of number of cells [GO:0048872]; inter-male aggressive behavior [GO:0002121]; kidney morphogenesis [GO:0060993]; thyroid hormone metabolic process [GO:0042403]; tissue morphogenesis [GO:0048729]	acetylglucosaminyltransferase activity [GO:0008375]	GIYLVEYSLSTSPFVRNR	0	0	13.509	3.06835
Calneuron 1	CALN1	Felis catus (Cat) (Felis silvestris catus)	NA	NA	calcium ion binding [GO:0005509]	calcium ion binding [GO:0005509]	GAARQPR	0	0	13.2444	2.39717
ATP synthase subunit beta (EC 7.1.2.2)	ATP5F1B	Felis catus (Cat) (Felis silvestris catus)	angiogenesis [GO:0001525]; cellular response to interleukin-7 [GO:0098761]; lipid metabolic process [GO:0006629]; mitochondrial ATP synthesis coupled proton transport [GO:0042776]; negative regulation of cell adhesion involved in substrate-bound cell migration [GO:0006933]; positive regulation of blood vessel endothelial cell migration [GO:0043536]; regulation of intracellular pH [GO:0051453]	cell surface [GO:0009986]; mitochondrial nucleoid [GO:0042645]; mitochondrial proton-transporting ATP synthase complex [GO:0005753]; plasma membrane [GO:0005886]; proton-transporting ATP synthase complex, catalytic core F(1) [GO:0045261]	cell surface [GO:0009986]; mitochondrial nucleoid [GO:0042645]; mitochondrial proton-transporting ATP synthase complex [GO:0005753]; plasma membrane [GO:0005886]; proton-transporting ATP synthase complex, catalytic core F(1) [GO:0045261]; angiostatin binding [GO:0043532]; ATP binding [GO:0005524]; MHC class I protein binding [GO:0042288]; proton-transporting ATP synthase activity, rotational mech…	angiostatin binding [GO:0043532]; ATP binding [GO:0005524]; MHC class I protein binding [GO:0042288]; proton-transporting ATPase activity, rotational mechanism [GO:0046961]; proton-transporting ATP synthase activity, rotational mechanism [GO:0046933]	IGLFGGAGVGK	0	0	14.0428	2.26953
Leptin receptor overlapping transcript like 1	LEPROTL1	Felis catus (Cat) (Felis silvestris catus)	NA	integral component of membrane [GO:0016021]	integral component of membrane [GO:0016021]; identical protein binding [GO:0042802]	identical protein binding [GO:0042802]	FAGVCIRER	0	0	14.0062	4.10038
Membrane bound transcription factor peptidase, site 1	MBTPS1 SLC38A8	Felis catus (Cat) (Felis silvestris catus)	lipid metabolic process [GO:0006629]; lysosome organization [GO:0007040]; protein import into nucleus [GO:0006606]; regulation of vesicle-mediated transport [GO:0060627]	Golgi apparatus [GO:0005794]; Golgi stack [GO:0005795]; integral component of membrane [GO:0016021]	Golgi apparatus [GO:0005794]; Golgi stack [GO:0005795]; integral component of membrane [GO:0016021]; serine-type endopeptidase activity [GO:0004252]; lipid metabolic process [GO:0006629]; lysosome organization [GO:0007040]; protein import into nucleus [GO:0006606]; regulation of vesicle-mediated transport [GO:0060627]	serine-type endopeptidase activity [GO:0004252]	RVLWDQYHNLR	0	0	13.9808	1.38959
Solute carrier family 41 member 1	SLC41A1	Felis catus (Cat) (Felis silvestris catus)	NA	integral component of membrane [GO:0016021]	integral component of membrane [GO:0016021]; cation transmembrane transporter activity [GO:0008324]	cation transmembrane transporter activity [GO:0008324]	GPAPPSPLK	0	0	14.2194	1.8045
Lon protease homolog 2, peroxisomal (EC 3.4.21.-) (Lon protease-like protein 2) (Lon protease 2) (Peroxisomal Lon protease)	LONP2	Felis catus (Cat) (Felis silvestris catus)	protein import into peroxisome matrix [GO:0016558]; protein processing [GO:0016485]; protein quality control for misfolded or incompletely synthesized proteins [GO:0006515]	peroxisomal matrix [GO:0005782]	peroxisomal matrix [GO:0005782]; ATP binding [GO:0005524]; ATP-dependent peptidase activity [GO:0004176]; serine-type endopeptidase activity [GO:0004252]; protein import into peroxisome matrix [GO:0016558]; protein processing [GO:0016485]; protein quality control for misfolded or incompletely synthesized proteins [GO:0006515]	ATP binding [GO:0005524]; ATP-dependent peptidase activity [GO:0004176]; serine-type endopeptidase activity [GO:0004252]	LPLLLTHEGVLLPGSTMR	0	0	14.0548	8.98372
Fanconi-associated nuclease (EC 3.1.4.1)	FAN1	Felis catus (Cat) (Felis silvestris catus)	interstrand cross-link repair [GO:0036297]	nucleus [GO:0005634]	nucleus [GO:0005634]; DNA binding [GO:0003677]; metal ion binding [GO:0046872]; phosphodiesterase I activity [GO:0004528]; interstrand cross-link repair [GO:0036297]	DNA binding [GO:0003677]; metal ion binding [GO:0046872]; phosphodiesterase I activity [GO:0004528]	QMVWLHELQK	0	0	13.3537	1.52209
Cadherin like and PC-esterase domain containing 1	CPED1	Felis catus (Cat) (Felis silvestris catus)	NA	NA	NA	NA	MTLTLR	0	0	12.7015	13.9906
Oxoglutarate dehydrogenase (succinyl-transferring) (EC 1.2.4.2)	OGDHL	Felis catus (Cat) (Felis silvestris catus)	tricarboxylic acid cycle [GO:0006099]	NA	oxoglutarate dehydrogenase (succinyl-transferring) activity [GO:0004591]; thiamine pyrophosphate binding [GO:0030976]; tricarboxylic acid cycle [GO:0006099]	oxoglutarate dehydrogenase (succinyl-transferring) activity [GO:0004591]; thiamine pyrophosphate binding [GO:0030976]	FLQMSNDDSDAYPVFTK	0	0	13.2312	14.651
C4a anaphylatoxin (Complement C4 gamma chain)	LOC101094346	Felis catus (Cat) (Felis silvestris catus)	complement activation, classical pathway [GO:0006958]; inflammatory response [GO:0006954]; innate immune response [GO:0045087]	axon [GO:0030424]; dendrite [GO:0030425]; extracellular space [GO:0005615]; synapse [GO:0045202]	axon [GO:0030424]; dendrite [GO:0030425]; extracellular space [GO:0005615]; synapse [GO:0045202]; endopeptidase inhibitor activity [GO:0004866]; complement activation, classical pathway [GO:0006958]; inflammatory response [GO:0006954]; innate immune response [GO:0045087]	endopeptidase inhibitor activity [GO:0004866]	EDSAHHCIPPWSGMR	0	0	13.3208	15.0725
Centrosomal protein 57	CEP57	Felis catus (Cat) (Felis silvestris catus)	microtubule anchoring [GO:0034453]	cytoplasm [GO:0005737]	cytoplasm [GO:0005737]; gamma-tubulin binding [GO:0043015]; identical protein binding [GO:0042802]; microtubule binding [GO:0008017]; microtubule anchoring [GO:0034453]	gamma-tubulin binding [GO:0043015]; identical protein binding [GO:0042802]; microtubule binding [GO:0008017]	STSPSHAVVANVQHVLHLMK	0	0	14.1871	15.8146
Phosphodiesterase (EC 3.1.4.-)	PDE10A	Felis catus (Cat) (Felis silvestris catus)	signal transduction [GO:0007165]	NA	3',5'-cyclic-nucleotide phosphodiesterase activity [GO:0004114]; metal ion binding [GO:0046872]; signal transduction [GO:0007165]	3',5'-cyclic-nucleotide phosphodiesterase activity [GO:0004114]; metal ion binding [GO:0046872]	FNREVDLYTGYTTR	0	0	13.684	1.76997
DEAH-box helicase 32 (putative)	DHX32	Felis catus (Cat) (Felis silvestris catus)	NA	spliceosomal complex [GO:0005681]	spliceosomal complex [GO:0005681]; ATP binding [GO:0005524]; helicase activity [GO:0004386]; RNA binding [GO:0003723]	ATP binding [GO:0005524]; helicase activity [GO:0004386]; RNA binding [GO:0003723]	DILHQVMDHLSPMSTMKK	0	0	13.5146	16.1654
Nuclear receptor subfamily 1 group D member 2	NR1D2	Felis catus (Cat) (Felis silvestris catus)	cell differentiation [GO:0030154]; circadian behavior [GO:0048512]; energy homeostasis [GO:0097009]; hormone-mediated signaling pathway [GO:0009755]; lipid homeostasis [GO:0055088]; negative regulation of inflammatory response [GO:0050728]; negative regulation of transcription by RNA polymerase II [GO:0000122]; positive regulation of transcription by RNA polymerase II [GO:0045944]; regulation of …	cytoplasm [GO:0005737]; nucleoplasm [GO:0005654]	cytoplasm [GO:0005737]; nucleoplasm [GO:0005654]; DNA-binding transcription repressor activity, RNA polymerase II-specific [GO:0001227]; nuclear receptor activity [GO:0004879]; RNA polymerase II cis-regulatory region sequence-specific DNA binding [GO:0000978]; zinc ion binding [GO:0008270]; cell differentiation [GO:0030154]; circadian behavior [GO:0048512]; energy homeostasis [GO:0097009]; hormon…	DNA-binding transcription repressor activity, RNA polymerase II-specific [GO:0001227]; nuclear receptor activity [GO:0004879]; RNA polymerase II cis-regulatory region sequence-specific DNA binding [GO:0000978]; zinc ion binding [GO:0008270]	SHSGVTKFSGMVLLCK	0	0	13.6464	2.19305
Transient receptor potential cation channel subfamily A member 1	TRPA1	Felis catus (Cat) (Felis silvestris catus)	cell surface receptor signaling pathway [GO:0007166]; detection of chemical stimulus involved in sensory perception of pain [GO:0050968]; detection of mechanical stimulus involved in sensory perception of pain [GO:0050966]; protein homotetramerization [GO:0051289]; response to cold [GO:0009409]; response to drug [GO:0042493]; response to hydrogen peroxide [GO:0042542]; response to organic cyclic …	integral component of plasma membrane [GO:0005887]; stereocilium bundle [GO:0032421]	integral component of plasma membrane [GO:0005887]; stereocilium bundle [GO:0032421]; calcium-release channel activity [GO:0015278]; identical protein binding [GO:0042802]; temperature-gated cation channel activity [GO:0097604]; cell surface receptor signaling pathway [GO:0007166]; detection of chemical stimulus involved in sensory perception of pain [GO:0050968]; detection of mechanical stimulus…	calcium-release channel activity [GO:0015278]; identical protein binding [GO:0042802]; temperature-gated cation channel activity [GO:0097604]	DAFLEPFLR	0	0	13.5046	2.28787
Chromosome D1 C11orf91 homolog	CD1H11orf91	Felis catus (Cat) (Felis silvestris catus)	NA	NA	NA	NA	LASASHPEELCELEIRIK	0	0	13.8027	14.6888
Coiled-coil domain containing 186	CCDC186	Felis catus (Cat) (Felis silvestris catus)	NA	NA	NA	NA	AEMDSHK	0	12.6937	15.3445	1.09791
Leucine rich repeat containing 27	LRRC27	Felis catus (Cat) (Felis silvestris catus)	NA	NA	NA	NA	FQGTTPLKEMSPAAR	0	0	13.4685	2.16921
Armadillo repeat containing X-linked 4	ARMCX4	Felis catus (Cat) (Felis silvestris catus)	NA	NA	NA	NA	DNPNTMSK	0	0	13.4766	1.65262
Leucine rich repeat protein 1	LRR1	Felis catus (Cat) (Felis silvestris catus)	NA	NA	NA	NA	FPFKMGQLTNLR	0	0	11.1232	9.91845
Myb/SANT DNA binding domain containing 2	MSANTD2	Felis catus (Cat) (Felis silvestris catus)	NA	NA	NA	NA	YQQLEGAGTVFGSKAPGPAMYER	0	0	13.2794	5.59129
Putative methyltransferase-like protein 21E pseudogene	LOC101085945	Felis catus (Cat) (Felis silvestris catus)	peptidyl-lysine methylation [GO:0018022]; peptidyl-lysine trimethylation [GO:0018023]	cytoplasm [GO:0005737]; cytosol [GO:0005829]	cytoplasm [GO:0005737]; cytosol [GO:0005829]; protein-lysine N-methyltransferase activity [GO:0016279]; peptidyl-lysine methylation [GO:0018022]; peptidyl-lysine trimethylation [GO:0018023]	protein-lysine N-methyltransferase activity [GO:0016279]	KVVAEIMAR	0	0	13.6055	13.9396
IZUMO family member 3	IZUMO3	Felis catus (Cat) (Felis silvestris catus)	NA	integral component of membrane [GO:0016021]	integral component of membrane [GO:0016021]; protein homodimerization activity [GO:0042803]	protein homodimerization activity [GO:0042803]	MLRVLAVHK	0	0	13.8194	15.7901
CD22 molecule	CD22	Felis catus (Cat) (Felis silvestris catus)	B cell activation [GO:0042113]; negative regulation of B cell receptor signaling pathway [GO:0050859]; regulation of endocytosis [GO:0030100]	early endosome [GO:0005769]; integral component of membrane [GO:0016021]; recycling endosome [GO:0055037]	early endosome [GO:0005769]; integral component of membrane [GO:0016021]; recycling endosome [GO:0055037]; B cell activation [GO:0042113]; negative regulation of B cell receptor signaling pathway [GO:0050859]; regulation of endocytosis [GO:0030100]	NA	AGKTLPHR	0	0	12.8519	15.4626
Enhancer of mRNA-decapping protein 3 (YjeF domain-containing protein 1)	EDC3	Felis catus (Cat) (Felis silvestris catus)	deadenylation-independent decapping of nuclear-transcribed mRNA [GO:0031087]; P-body assembly [GO:0033962]	P-body [GO:0000932]	P-body [GO:0000932]; identical protein binding [GO:0042802]; mRNA binding [GO:0003729]; phosphodiesterase decapping endonuclease activity [GO:1990174]; deadenylation-independent decapping of nuclear-transcribed mRNA [GO:0031087]; P-body assembly [GO:0033962]	identical protein binding [GO:0042802]; mRNA binding [GO:0003729]; phosphodiesterase decapping endonuclease activity [GO:1990174]	CLVPEVTFR	0	0	13.7019	16.7653
Phospholipase D family member 3	PLD3	Felis catus (Cat) (Felis silvestris catus)	myotube differentiation [GO:0014902]; regulation of cytokine production involved in inflammatory response [GO:1900015]	early endosome membrane [GO:0031901]; endoplasmic reticulum membrane [GO:0005789]; Golgi membrane [GO:0000139]; integral component of membrane [GO:0016021]; late endosome membrane [GO:0031902]; lysosomal lumen [GO:0043202]; lysosomal membrane [GO:0005765]	early endosome membrane [GO:0031901]; endoplasmic reticulum membrane [GO:0005789]; Golgi membrane [GO:0000139]; integral component of membrane [GO:0016021]; late endosome membrane [GO:0031902]; lysosomal lumen [GO:0043202]; lysosomal membrane [GO:0005765]; single-stranded DNA 5'-3' exodeoxyribonuclease activity [GO:0045145]; myotube differentiation [GO:0014902]; regulation of cytokine production …	single-stranded DNA 5'-3' exodeoxyribonuclease activity [GO:0045145]	TPSIPSASGPVPPPMAR	0	0	13.6083	14.859
Angiomotin like 1	AMOTL1	Felis catus (Cat) (Felis silvestris catus)	NA	bicellular tight junction [GO:0005923]; COP9 signalosome [GO:0008180]	bicellular tight junction [GO:0005923]; COP9 signalosome [GO:0008180]; identical protein binding [GO:0042802]	identical protein binding [GO:0042802]	LEMELAAVR	0	0	12.8325	15.1958
Ataxin 7 like 2	ATXN7L2	Felis catus (Cat) (Felis silvestris catus)	NA	NA	NA	NA	AAAAMAALERR	0	0	11.6404	15.0193
Calcium homeostasis modulator 3	CALHM3	Felis catus (Cat) (Felis silvestris catus)	ATP transport [GO:0015867]; protein heterooligomerization [GO:0051291]; sensory perception of taste [GO:0050909]	basolateral plasma membrane [GO:0016323]; integral component of plasma membrane [GO:0005887]	basolateral plasma membrane [GO:0016323]; integral component of plasma membrane [GO:0005887]; cation channel activity [GO:0005261]; voltage-gated ion channel activity [GO:0005244]; ATP transport [GO:0015867]; protein heterooligomerization [GO:0051291]; sensory perception of taste [GO:0050909]	cation channel activity [GO:0005261]; voltage-gated ion channel activity [GO:0005244]	LSQHTDV	0	0	12.6165	14.7375
Cystic fibrosis transmembrane conductance regulator (Fragment)	CFTR	Felis catus (Cat) (Felis silvestris catus)	NA	integral component of membrane [GO:0016021]	integral component of membrane [GO:0016021]; chloride channel activity [GO:0005254]	chloride channel activity [GO:0005254]	MCLARSVLSK	0	0	11.812	16.0822
DNA-(apurinic or apyrimidinic site) endonuclease (EC 3.1.-.-)	APEX1	Felis catus (Cat) (Felis silvestris catus)	cell redox homeostasis [GO:0045454]; DNA demethylation [GO:0080111]; DNA recombination [GO:0006310]; positive regulation of transcription by RNA polymerase II [GO:0045944]; regulation of apoptotic process [GO:0042981]; regulation of mRNA stability [GO:0043488]; telomere maintenance via base-excision repair [GO:0097698]	centrosome [GO:0005813]; mitochondrion [GO:0005739]; nuclear speck [GO:0016607]; nucleolus [GO:0005730]; perinuclear region of cytoplasm [GO:0048471]	centrosome [GO:0005813]; mitochondrion [GO:0005739]; nuclear speck [GO:0016607]; nucleolus [GO:0005730]; perinuclear region of cytoplasm [GO:0048471]; 3'-5' exonuclease activity [GO:0008408]; chromatin DNA binding [GO:0031490]; damaged DNA binding [GO:0003684]; DNA-(apurinic or apyrimidinic site) endonuclease activity [GO:0003906]; double-stranded DNA exodeoxyribonuclease activity [GO:0008309]; d…	3'-5' exonuclease activity [GO:0008408]; chromatin DNA binding [GO:0031490]; damaged DNA binding [GO:0003684]; DNA-(apurinic or apyrimidinic site) endonuclease activity [GO:0003906]; double-stranded DNA exodeoxyribonuclease activity [GO:0008309]; double-stranded telomeric DNA binding [GO:0003691]; metal ion binding [GO:0046872]; oxidoreductase activity [GO:0016491]; phosphoric diester hydrolase a…	TSPSGKSATLK	0	0	12.0652	14.2652
Mitochondrial intermediate peptidase	MIPEP	Felis catus (Cat) (Felis silvestris catus)	peptide metabolic process [GO:0006518]; protein processing involved in protein targeting to mitochondrion [GO:0006627]; proteolysis [GO:0006508]	mitochondrion [GO:0005739]	mitochondrion [GO:0005739]; metal ion binding [GO:0046872]; metalloendopeptidase activity [GO:0004222]; peptide metabolic process [GO:0006518]; protein processing involved in protein targeting to mitochondrion [GO:0006627]; proteolysis [GO:0006508]	metal ion binding [GO:0046872]; metalloendopeptidase activity [GO:0004222]	EPMLMVQGMLQK	0	0	13.4133	3.32454
GDP-fucose transporter 1	SLC35C1	Felis catus (Cat) (Felis silvestris catus)	GDP-fucose import into Golgi lumen [GO:0036085]; lipid glycosylation [GO:0030259]; negative regulation of Notch signaling pathway [GO:0045746]; protein O-linked fucosylation [GO:0036066]	Golgi apparatus [GO:0005794]; integral component of membrane [GO:0016021]	Golgi apparatus [GO:0005794]; integral component of membrane [GO:0016021]; antiporter activity [GO:0015297]; GDP-fucose transmembrane transporter activity [GO:0005457]; GDP-fucose import into Golgi lumen [GO:0036085]; lipid glycosylation [GO:0030259]; negative regulation of Notch signaling pathway [GO:0045746]; protein O-linked fucosylation [GO:0036066]	antiporter activity [GO:0015297]; GDP-fucose transmembrane transporter activity [GO:0005457]	SSMGV	17.5761	0.78446	16.8459	0.722405
Centrosomal protein 85 like	CEP85L	Felis catus (Cat) (Felis silvestris catus)	neuron migration [GO:0001764]	centrosome [GO:0005813]; pericentriolar material [GO:0000242]	centrosome [GO:0005813]; pericentriolar material [GO:0000242]; neuron migration [GO:0001764]	NA	TIGPSCLHDSMEMLK	15.4433	0.854045	0	14.4777
RNA helicase (EC 3.6.4.13)	DDX20	Felis catus (Cat) (Felis silvestris catus)	NA	NA	ATP binding [GO:0005524]; hydrolase activity [GO:0016787]; nucleic acid binding [GO:0003676]; RNA helicase activity [GO:0003724]	ATP binding [GO:0005524]; hydrolase activity [GO:0016787]; nucleic acid binding [GO:0003676]; RNA helicase activity [GO:0003724]	IPCLSSFK	0	0	13.9103	15.5156
Unc-5 family C-terminal like	UNC5CL	Felis catus (Cat) (Felis silvestris catus)	NA	integral component of membrane [GO:0016021]	integral component of membrane [GO:0016021]; netrin receptor activity [GO:0005042]	netrin receptor activity [GO:0005042]	FLALAGTGVHGGWQHQMTR	0	0	14.39	9.93063
Apolipoprotein A-IV	APOA4	Felis catus (Cat) (Felis silvestris catus)	cholesterol efflux [GO:0033344]; cholesterol homeostasis [GO:0042632]; cholesterol metabolic process [GO:0008203]; hydrogen peroxide catabolic process [GO:0042744]; innate immune response in mucosa [GO:0002227]; leukocyte cell-cell adhesion [GO:0007159]; lipid catabolic process [GO:0016042]; lipoprotein metabolic process [GO:0042157]; negative regulation of plasma lipoprotein oxidation [GO:003444…	cell surface [GO:0009986]; chylomicron [GO:0042627]; high-density lipoprotein particle [GO:0034364]; very-low-density lipoprotein particle [GO:0034361]	cell surface [GO:0009986]; chylomicron [GO:0042627]; high-density lipoprotein particle [GO:0034364]; very-low-density lipoprotein particle [GO:0034361]; antioxidant activity [GO:0016209]; cholesterol transfer activity [GO:0120020]; copper ion binding [GO:0005507]; phosphatidylcholine binding [GO:0031210]; phosphatidylcholine-sterol O-acyltransferase activator activity [GO:0060228]; protein homodi…	antioxidant activity [GO:0016209]; cholesterol transfer activity [GO:0120020]; copper ion binding [GO:0005507]; phosphatidylcholine binding [GO:0031210]; phosphatidylcholine-sterol O-acyltransferase activator activity [GO:0060228]; protein homodimerization activity [GO:0042803]	LTKDSEK	0	0	13.166	10.0577
Proline dehydrogenase (EC 1.5.5.2)	LOC101100421	Felis catus (Cat) (Felis silvestris catus)	proline catabolic process [GO:0006562]	NA	proline dehydrogenase activity [GO:0004657]; proline catabolic process [GO:0006562]	proline dehydrogenase activity [GO:0004657]	ALENSGVMKGAWR	0	0	13.4246	8.84417
ArfGAP with RhoGAP domain, ankyrin repeat and PH domain 3	ARAP3	Felis catus (Cat) (Felis silvestris catus)	positive regulation of GTPase activity [GO:0043547]; signal transduction [GO:0007165]	cytoplasm [GO:0005737]; ruffle [GO:0001726]	cytoplasm [GO:0005737]; ruffle [GO:0001726]; GTPase activator activity [GO:0005096]; phosphatidylinositol-3,4,5-trisphosphate binding [GO:0005547]; phosphatidylinositol-3,4-bisphosphate binding [GO:0043325]; positive regulation of GTPase activity [GO:0043547]; signal transduction [GO:0007165]	GTPase activator activity [GO:0005096]; phosphatidylinositol-3,4,5-trisphosphate binding [GO:0005547]; phosphatidylinositol-3,4-bisphosphate binding [GO:0043325]	VSPTLTAEELTNQVLEMR	0	0	13.5423	1.61373
Ryanodine receptor 2	RYR2	Felis catus (Cat) (Felis silvestris catus)	calcium-mediated signaling using intracellular calcium source [GO:0035584]; cardiac muscle contraction [GO:0060048]; cellular response to caffeine [GO:0071313]; detection of calcium ion [GO:0005513]; establishment of protein localization to endoplasmic reticulum [GO:0072599]; positive regulation of ATPase-coupled calcium transmembrane transporter activity [GO:1901896]; positive regulation of sequ…	calcium channel complex [GO:0034704]; sarcoplasmic reticulum membrane [GO:0033017]; Z disc [GO:0030018]	calcium channel complex [GO:0034704]; sarcoplasmic reticulum membrane [GO:0033017]; Z disc [GO:0030018]; calcium ion binding [GO:0005509]; calcium-induced calcium release activity [GO:0048763]; calmodulin binding [GO:0005516]; identical protein binding [GO:0042802]; protein kinase A catalytic subunit binding [GO:0034236]; protein kinase A regulatory subunit binding [GO:0034237]; ryanodine-sensiti…	calcium-induced calcium release activity [GO:0048763]; calcium ion binding [GO:0005509]; calmodulin binding [GO:0005516]; identical protein binding [GO:0042802]; protein kinase A catalytic subunit binding [GO:0034236]; protein kinase A regulatory subunit binding [GO:0034237]; ryanodine-sensitive calcium-release channel activity [GO:0005219]; suramin binding [GO:0043924]	EAATPEEDTEALEK	15.4307	2.18196	14.085	8.97507
Myocardial zonula adherens protein	MYZAP	Felis catus (Cat) (Felis silvestris catus)	intracellular signal transduction [GO:0035556]	NA	intracellular signal transduction [GO:0035556]	NA	DVRATLEK	0	0	13.8831	2.17718
Sorting nexin-30	SNX30	Felis catus (Cat) (Felis silvestris catus)	protein transport [GO:0015031]	cytoplasm [GO:0005737]	cytoplasm [GO:0005737]; phosphatidylinositol binding [GO:0035091]; protein transport [GO:0015031]	phosphatidylinositol binding [GO:0035091]	NIQYYEKCLMAWESIIPLLQEKPEANA	0	0	13.1459	10.3354
Solute carrier family 22 member 6	SLC22A6	Felis catus (Cat) (Felis silvestris catus)	alpha-ketoglutarate transport [GO:0015742]; organic anion transport [GO:0015711]; renal tubular secretion [GO:0097254]	basolateral plasma membrane [GO:0016323]; integral component of plasma membrane [GO:0005887]	basolateral plasma membrane [GO:0016323]; integral component of plasma membrane [GO:0005887]; inorganic anion exchanger activity [GO:0005452]; sodium-independent organic anion transmembrane transporter activity [GO:0015347]; alpha-ketoglutarate transport [GO:0015742]; organic anion transport [GO:0015711]; renal tubular secretion [GO:0097254]	inorganic anion exchanger activity [GO:0005452]; sodium-independent organic anion transmembrane transporter activity [GO:0015347]	QTGLGMGSTMAR	0	0	13.6978	2.44105
Glycine receptor alpha 2	GLRA2	Felis catus (Cat) (Felis silvestris catus)	cellular response to amino acid stimulus [GO:0071230]; cellular response to ethanol [GO:0071361]; cellular response to zinc ion [GO:0071294]; chemical synaptic transmission [GO:0007268]; chloride transmembrane transport [GO:1902476]; ion transmembrane transport [GO:0034220]; nervous system process [GO:0050877]; neuropeptide signaling pathway [GO:0007218]; regulation of membrane potential [GO:0042…	chloride channel complex [GO:0034707]; glycinergic synapse [GO:0098690]; integral component of plasma membrane [GO:0005887]; neuron projection [GO:0043005]; postsynaptic membrane [GO:0045211]; synapse [GO:0045202]	chloride channel complex [GO:0034707]; glycinergic synapse [GO:0098690]; integral component of plasma membrane [GO:0005887]; neuron projection [GO:0043005]; postsynaptic membrane [GO:0045211]; synapse [GO:0045202]; extracellularly glycine-gated chloride channel activity [GO:0016934]; glycine binding [GO:0016594]; glycine-gated chloride ion channel activity [GO:0022852]; neurotransmitter receptor …	extracellularly glycine-gated chloride channel activity [GO:0016934]; glycine binding [GO:0016594]; glycine-gated chloride ion channel activity [GO:0022852]; neurotransmitter receptor activity [GO:0030594]; transmembrane signaling receptor activity [GO:0004888]; transmitter-gated ion channel activity involved in regulation of postsynaptic membrane potential [GO:1904315]	DADAIK	15.0495	0.76077	13.9424	8.3318
Phosphoinositide 5-phosphatase (EC 3.1.3.36)	OCRL	Felis catus (Cat) (Felis silvestris catus)	phosphatidylinositol dephosphorylation [GO:0046856]; signal transduction [GO:0007165]	early endosome membrane [GO:0031901]; phagocytic vesicle membrane [GO:0030670]	early endosome membrane [GO:0031901]; phagocytic vesicle membrane [GO:0030670]; inositol phosphate phosphatase activity [GO:0052745]; phosphatidylinositol-4,5-bisphosphate 5-phosphatase activity [GO:0004439]; phosphatidylinositol dephosphorylation [GO:0046856]; signal transduction [GO:0007165]	inositol phosphate phosphatase activity [GO:0052745]; phosphatidylinositol-4,5-bisphosphate 5-phosphatase activity [GO:0004439]	IQGDWTRER	0	0	12.6301	2.41637
Calcium dependent secretion activator 2	CADPS2	Felis catus (Cat) (Felis silvestris catus)	dense core granule exocytosis [GO:1990504]; protein transport [GO:0015031]; synaptic vesicle exocytosis [GO:0016079]	cytoplasmic vesicle [GO:0031410]; presynapse [GO:0098793]	cytoplasmic vesicle [GO:0031410]; presynapse [GO:0098793]; metal ion binding [GO:0046872]; dense core granule exocytosis [GO:1990504]; protein transport [GO:0015031]; synaptic vesicle exocytosis [GO:0016079]	metal ion binding [GO:0046872]	LDHAFLFR	0	0	14.3078	9.17005
Olfactory receptor	LOC101089699	Felis catus (Cat) (Felis silvestris catus)	NA	integral component of membrane [GO:0016021]; plasma membrane [GO:0005886]	integral component of membrane [GO:0016021]; plasma membrane [GO:0005886]; G protein-coupled receptor activity [GO:0004930]; olfactory receptor activity [GO:0004984]	G protein-coupled receptor activity [GO:0004930]; olfactory receptor activity [GO:0004984]	IVTLFYSVVTPLLNPVIYSLR	0	0	11.3839	15.2291
RB binding protein 9, serine hydrolase	RBBP9	Felis catus (Cat) (Felis silvestris catus)	NA	nucleoplasm [GO:0005654]	nucleoplasm [GO:0005654]; hydrolase activity [GO:0016787]	hydrolase activity [GO:0016787]	MQSRAPGPAGPAAGR	0	0	12.3065	14.4985
Leucine rich pentatricopeptide repeat containing	LRPPRC	Felis catus (Cat) (Felis silvestris catus)	negative regulation of mitochondrial RNA catabolic process [GO:0000961]; regulation of mitochondrial translation [GO:0070129]	condensed nuclear chromosome [GO:0000794]; microtubule [GO:0005874]; mitochondrial nucleoid [GO:0042645]; perinuclear region of cytoplasm [GO:0048471]; ribonucleoprotein complex [GO:1990904]	condensed nuclear chromosome [GO:0000794]; microtubule [GO:0005874]; mitochondrial nucleoid [GO:0042645]; perinuclear region of cytoplasm [GO:0048471]; ribonucleoprotein complex [GO:1990904]; beta-tubulin binding [GO:0048487]; RNA binding [GO:0003723]; single-stranded DNA binding [GO:0003697]; ubiquitin protein ligase binding [GO:0031625]; negative regulation of mitochondrial RNA catabolic proces…	beta-tubulin binding [GO:0048487]; RNA binding [GO:0003723]; single-stranded DNA binding [GO:0003697]; ubiquitin protein ligase binding [GO:0031625]	LHAAPFLPAAR	0	0	13.0171	3.12622
FERM, ARH/RhoGEF and pleckstrin domain protein 2	FARP2	Felis catus (Cat) (Felis silvestris catus)	NA	cytoskeleton [GO:0005856]	cytoskeleton [GO:0005856]; cytoskeletal protein binding [GO:0008092]; guanyl-nucleotide exchange factor activity [GO:0005085]	cytoskeletal protein binding [GO:0008092]; guanyl-nucleotide exchange factor activity [GO:0005085]	VGWAVVAGGGGRR	0	0	12.4196	2.2761
Non-specific serine/threonine protein kinase (EC 2.7.11.1)	MARK2	Felis catus (Cat) (Felis silvestris catus)	NA	dendrite [GO:0030425]	dendrite [GO:0030425]; ATP binding [GO:0005524]; protein serine kinase activity [GO:0106310]; protein threonine kinase activity [GO:0106311]	ATP binding [GO:0005524]; protein serine kinase activity [GO:0106310]; protein threonine kinase activity [GO:0106311]	EEFREAKPR	0	0	13.6896	1.96474
Transcription activation suppressor family member 2	TASOR2	Felis catus (Cat) (Felis silvestris catus)	NA	NA	NA	NA	QSSGLETGLPPR	0	0	12.6418	11.3325
Chromosome B4 C12orf45 homolog	CB4H12orf45	Felis catus (Cat) (Felis silvestris catus)	NA	NA	NA	NA	KTSTLQTVR	0	0	14.7802	3.79674
Olfactory receptor	LOC101096691	Felis catus (Cat) (Felis silvestris catus)	NA	integral component of membrane [GO:0016021]; plasma membrane [GO:0005886]	integral component of membrane [GO:0016021]; plasma membrane [GO:0005886]; G protein-coupled receptor activity [GO:0004930]; olfactory receptor activity [GO:0004984]	G protein-coupled receptor activity [GO:0004930]; olfactory receptor activity [GO:0004984]	EEENYTSASEFILLGLSSQPER	14.5806	0.959468	12.859	2.11831
Sodium/calcium exchanger 1 (Na(+)/Ca(2+)-exchange protein 1) (Solute carrier family 8 member 1)	SLC8A1 NCX1	Felis catus (Cat) (Felis silvestris catus)	calcium ion import across plasma membrane [GO:0098703]; calcium ion transmembrane transport [GO:0070588]; cell communication [GO:0007154]; metal ion transport [GO:0030001]; sodium ion transmembrane transport [GO:0035725]	axon [GO:0030424]; integral component of plasma membrane [GO:0005887]; intrinsic component of plasma membrane [GO:0031226]; membrane [GO:0016020]; postsynapse [GO:0098794]; sarcolemma [GO:0042383]	axon [GO:0030424]; integral component of plasma membrane [GO:0005887]; intrinsic component of plasma membrane [GO:0031226]; membrane [GO:0016020]; postsynapse [GO:0098794]; sarcolemma [GO:0042383]; calcium ion binding [GO:0005509]; calcium:sodium antiporter activity [GO:0005432]; calmodulin binding [GO:0005516]; cation:cation antiporter activity [GO:0015491]; calcium ion import across plasma memb…	calcium:sodium antiporter activity [GO:0005432]; calcium ion binding [GO:0005509]; calmodulin binding [GO:0005516]; cation:cation antiporter activity [GO:0015491]	LVEMSEKK	0	#N/A	14.4004	#N/A
Contactin 3	CNTN3	Felis catus (Cat) (Felis silvestris catus)	NA	NA	NA	NA	LDQYYSEMLI	0	7.41256	12.6998	2.67488
ADAM metallopeptidase with thrombospondin type 1 motif 13	ADAMTS13	Felis catus (Cat) (Felis silvestris catus)	extracellular matrix organization [GO:0030198]; peptide catabolic process [GO:0043171]	extracellular matrix [GO:0031012]; extracellular space [GO:0005615]	extracellular matrix [GO:0031012]; extracellular space [GO:0005615]; metalloendopeptidase activity [GO:0004222]; extracellular matrix organization [GO:0030198]; peptide catabolic process [GO:0043171]	metalloendopeptidase activity [GO:0004222]	GRNLGGCR	0	0	13.8784	10.1531
BAF nuclear assembly factor 1	BANF1	Felis catus (Cat) (Felis silvestris catus)	chromosome condensation [GO:0030261]; chromosome segregation [GO:0007059]; DNA integration [GO:0015074]; negative regulation of viral genome replication [GO:0045071]	cytosol [GO:0005829]; nucleoplasm [GO:0005654]	cytosol [GO:0005829]; nucleoplasm [GO:0005654]; DNA binding [GO:0003677]; enzyme binding [GO:0019899]; LEM domain binding [GO:0097726]; protein C-terminus binding [GO:0008022]; protein homodimerization activity [GO:0042803]; protein N-terminus binding [GO:0047485]; chromosome condensation [GO:0030261]; chromosome segregation [GO:0007059]; DNA integration [GO:0015074]; negative regulation of viral…	DNA binding [GO:0003677]; enzyme binding [GO:0019899]; LEM domain binding [GO:0097726]; protein C-terminus binding [GO:0008022]; protein homodimerization activity [GO:0042803]; protein N-terminus binding [GO:0047485]	EWCDAFL	0	0	13.4396	8.06579
Tubulin beta chain	TUBB3	Felis catus (Cat) (Felis silvestris catus)	axon guidance [GO:0007411]; dorsal root ganglion development [GO:1990791]; microtubule cytoskeleton organization [GO:0000226]; mitotic cell cycle [GO:0000278]	cell periphery [GO:0071944]; cytoplasm [GO:0005737]; dendrite [GO:0030425]; filopodium [GO:0030175]; growth cone [GO:0030426]; lamellipodium [GO:0030027]; microtubule [GO:0005874]; neuronal cell body [GO:0043025]	cell periphery [GO:0071944]; cytoplasm [GO:0005737]; dendrite [GO:0030425]; filopodium [GO:0030175]; growth cone [GO:0030426]; lamellipodium [GO:0030027]; microtubule [GO:0005874]; neuronal cell body [GO:0043025]; GTP binding [GO:0005525]; GTPase activity [GO:0003924]; netrin receptor binding [GO:1990890]; structural constituent of cytoskeleton [GO:0005200]; axon guidance [GO:0007411]; dorsal roo…	GTPase activity [GO:0003924]; GTP binding [GO:0005525]; netrin receptor binding [GO:1990890]; structural constituent of cytoskeleton [GO:0005200]	GLKMSSTFIGNSTAIQELFK	0	0	12.5763	14.0594
LBH domain containing 1	LBHD1	Felis catus (Cat) (Felis silvestris catus)	NA	NA	NA	NA	ANITLSGK	15.5335	0.97488	14.8409	0.527405
Coiled-coil domain containing 66	CCDC66	Felis catus (Cat) (Felis silvestris catus)	cilium assembly [GO:0060271]; detection of light stimulus involved in visual perception [GO:0050908]; microtubule bundle formation [GO:0001578]; regulation of protein localization to cilium [GO:1903564]	cell junction [GO:0030054]; centriolar satellite [GO:0034451]; ciliary basal body [GO:0036064]; cilium [GO:0005929]; cytosol [GO:0005829]; Flemming body [GO:0090543]; microtubule [GO:0005874]; photoreceptor inner segment [GO:0001917]	cell junction [GO:0030054]; centriolar satellite [GO:0034451]; ciliary basal body [GO:0036064]; cilium [GO:0005929]; cytosol [GO:0005829]; Flemming body [GO:0090543]; microtubule [GO:0005874]; photoreceptor inner segment [GO:0001917]; microtubule binding [GO:0008017]; protein homodimerization activity [GO:0042803]; cilium assembly [GO:0060271]; detection of light stimulus involved in visual perce…	microtubule binding [GO:0008017]; protein homodimerization activity [GO:0042803]	GHDTSGLIKNLGGHGLDDVSDK	0	0	12.877	15.3102
Protein TOPAZ1 (Testis- and ovary-specific PAZ domain-containing protein 1)	TOPAZ1	Felis catus (Cat) (Felis silvestris catus)	NA	NA	metal ion binding [GO:0046872]	metal ion binding [GO:0046872]	SMQSSVVK	0	0	13.4888	14.9495
SKI like proto-oncogene	SKIL	Felis catus (Cat) (Felis silvestris catus)	negative regulation of transcription by RNA polymerase II [GO:0000122]; negative regulation of transforming growth factor beta receptor signaling pathway [GO:0030512]	NA	SMAD binding [GO:0046332]; negative regulation of transcription by RNA polymerase II [GO:0000122]; negative regulation of transforming growth factor beta receptor signaling pathway [GO:0030512]	SMAD binding [GO:0046332]	LDHAEADR	0	0	13.9146	15.4752
FAT atypical cadherin 3	FAT3	Felis catus (Cat) (Felis silvestris catus)	homophilic cell adhesion via plasma membrane adhesion molecules [GO:0007156]	integral component of membrane [GO:0016021]; plasma membrane [GO:0005886]	integral component of membrane [GO:0016021]; plasma membrane [GO:0005886]; calcium ion binding [GO:0005509]; homophilic cell adhesion via plasma membrane adhesion molecules [GO:0007156]	calcium ion binding [GO:0005509]	EAMDSGLHFTQSFYSTSISENNTNITK	0	0	12.7739	14.1226
Pericentriolar material 1	PCM1	Felis catus (Cat) (Felis silvestris catus)	cilium assembly [GO:0060271]; microtubule anchoring at centrosome [GO:0034454]; protein localization to centrosome [GO:0071539]	centrosome [GO:0005813]	centrosome [GO:0005813]; cilium assembly [GO:0060271]; microtubule anchoring at centrosome [GO:0034454]; protein localization to centrosome [GO:0071539]	NA	VQLFSKMR	0	0	14.0505	15.7874
KIAA0408 ortholog	SOGA3	Felis catus (Cat) (Felis silvestris catus)	regulation of autophagy [GO:0010506]	extracellular space [GO:0005615]	extracellular space [GO:0005615]; regulation of autophagy [GO:0010506]	NA	LPWTCISSGR	0	0	8.53364	14.4568
Endoribonuclease Dicer (EC 3.1.26.3)	DICER1	Felis catus (Cat) (Felis silvestris catus)	gene silencing by RNA [GO:0031047]; RNA processing [GO:0006396]	NA	ATP binding [GO:0005524]; helicase activity [GO:0004386]; ribonuclease III activity [GO:0004525]; RNA binding [GO:0003723]; gene silencing by RNA [GO:0031047]; RNA processing [GO:0006396]	ATP binding [GO:0005524]; helicase activity [GO:0004386]; ribonuclease III activity [GO:0004525]; RNA binding [GO:0003723]	SEGPCLGAPGVR	0	11.5058	13.4774	2.2557
CFAP20 domain containing	CFAP20DC	Felis catus (Cat) (Felis silvestris catus)	NA	NA	NA	NA	ENICQIK	21.8711	1.53287	20.8399	0.81135
RING-type E3 ubiquitin transferase (EC 2.3.2.27)	SH3RF3	Felis catus (Cat) (Felis silvestris catus)	apoptotic process [GO:0006915]; positive regulation of JNK cascade [GO:0046330]; protein autoubiquitination [GO:0051865]	NA	metal ion binding [GO:0046872]; ubiquitin protein ligase activity [GO:0061630]; apoptotic process [GO:0006915]; positive regulation of JNK cascade [GO:0046330]; protein autoubiquitination [GO:0051865]	metal ion binding [GO:0046872]; ubiquitin protein ligase activity [GO:0061630]	AAAAAAQSEGDDDRPGER	0	0	13.683	15.1506
Crystallin beta-gamma domain containing 3	CRYBG3	Felis catus (Cat) (Felis silvestris catus)	lens development in camera-type eye [GO:0002088]; visual perception [GO:0007601]	NA	carbohydrate binding [GO:0030246]; structural constituent of eye lens [GO:0005212]; lens development in camera-type eye [GO:0002088]; visual perception [GO:0007601]	carbohydrate binding [GO:0030246]; structural constituent of eye lens [GO:0005212]	GLPGQSNKNTLFTMSEVGK	0	0	12.0232	13.9924
Cation channel sperm associated 3	CATSPER3	Felis catus (Cat) (Felis silvestris catus)	tetrahydrobiopterin biosynthetic process [GO:0006729]	integral component of membrane [GO:0016021]	integral component of membrane [GO:0016021]; 4-alpha-hydroxytetrahydrobiopterin dehydratase activity [GO:0008124]; ion channel activity [GO:0005216]; tetrahydrobiopterin biosynthetic process [GO:0006729]	4-alpha-hydroxytetrahydrobiopterin dehydratase activity [GO:0008124]; ion channel activity [GO:0005216]	LMQTQK	0	0	13.2192	4.04385
Tyrosine-protein kinase (EC 2.7.10.2)	BMX	Felis catus (Cat) (Felis silvestris catus)	adaptive immune response [GO:0002250]; B cell receptor signaling pathway [GO:0050853]; intracellular signal transduction [GO:0035556]; peptidyl-tyrosine autophosphorylation [GO:0038083]	nucleoplasm [GO:0005654]; ruffle membrane [GO:0032587]	nucleoplasm [GO:0005654]; ruffle membrane [GO:0032587]; ATP binding [GO:0005524]; metal ion binding [GO:0046872]; non-membrane spanning protein tyrosine kinase activity [GO:0004715]; protein tyrosine kinase activity [GO:0004713]; transmembrane receptor protein tyrosine kinase activity [GO:0004714]; adaptive immune response [GO:0002250]; B cell receptor signaling pathway [GO:0050853]; intracellula…	ATP binding [GO:0005524]; metal ion binding [GO:0046872]; non-membrane spanning protein tyrosine kinase activity [GO:0004715]; protein tyrosine kinase activity [GO:0004713]; transmembrane receptor protein tyrosine kinase activity [GO:0004714]	APTFPDRVLK	0	9.31651	13.8663	2.23243
ATP binding cassette subfamily C member 5	ABCC5	Felis catus (Cat) (Felis silvestris catus)	cAMP transport [GO:0070730]; cGMP transport [GO:0070731]; export across plasma membrane [GO:0140115]; folate transmembrane transport [GO:0098838]; heme transmembrane transport [GO:0035351]; transmembrane transport [GO:0055085]	apical plasma membrane [GO:0016324]; basolateral plasma membrane [GO:0016323]; integral component of membrane [GO:0016021]; membrane [GO:0016020]	apical plasma membrane [GO:0016324]; basolateral plasma membrane [GO:0016323]; integral component of membrane [GO:0016021]; membrane [GO:0016020]; ABC-type xenobiotic transporter activity [GO:0008559]; ATP binding [GO:0005524]; ATPase-coupled transmembrane transporter activity [GO:0042626]; efflux transmembrane transporter activity [GO:0015562]; glutathione transmembrane transporter activity [GO:…	ABC-type xenobiotic transporter activity [GO:0008559]; ATPase-coupled transmembrane transporter activity [GO:0042626]; ATP binding [GO:0005524]; efflux transmembrane transporter activity [GO:0015562]; glutathione transmembrane transporter activity [GO:0034634]; heme transmembrane transporter activity [GO:0015232]; purine nucleotide transmembrane transporter activity [GO:0015216]	GAILTMAFKK	0	0	13.857	16.4859
RNA helicase (EC 3.6.4.13)	DDX24	Felis catus (Cat) (Felis silvestris catus)	NA	nucleolus [GO:0005730]	nucleolus [GO:0005730]; ATP binding [GO:0005524]; hydrolase activity [GO:0016787]; nucleic acid binding [GO:0003676]; RNA helicase activity [GO:0003724]	ATP binding [GO:0005524]; hydrolase activity [GO:0016787]; nucleic acid binding [GO:0003676]; RNA helicase activity [GO:0003724]	AQAVSGDEEGESSSSKK	0	0	12.6246	14.7227
G protein-coupled receptor 158	GPR158	Felis catus (Cat) (Felis silvestris catus)	protein localization to plasma membrane [GO:0072659]	integral component of membrane [GO:0016021]; plasma membrane [GO:0005886]	integral component of membrane [GO:0016021]; plasma membrane [GO:0005886]; G protein-coupled receptor activity [GO:0004930]; protein localization to plasma membrane [GO:0072659]	G protein-coupled receptor activity [GO:0004930]	EKSHQKPK	0	0	14.559	9.88459
Kinesin-like protein	KIF5C	Felis catus (Cat) (Felis silvestris catus)	microtubule-based movement [GO:0007018]; motor neuron axon guidance [GO:0008045]; mRNA transport [GO:0051028]	axonal growth cone [GO:0044295]; ciliary rootlet [GO:0035253]; cytoplasm [GO:0005737]; microtubule [GO:0005874]; neuronal cell body [GO:0043025]	axonal growth cone [GO:0044295]; ciliary rootlet [GO:0035253]; cytoplasm [GO:0005737]; microtubule [GO:0005874]; neuronal cell body [GO:0043025]; ATP binding [GO:0005524]; ATP-dependent microtubule motor activity [GO:1990939]; microtubule binding [GO:0008017]; microtubule-based movement [GO:0007018]; motor neuron axon guidance [GO:0008045]; mRNA transport [GO:0051028]	ATP binding [GO:0005524]; ATP-dependent microtubule motor activity [GO:1990939]; microtubule binding [GO:0008017]	FVSSPEEVMDVIDEGKANR	0	0	13.1581	16.6716
Spindlin 1	SPIN1	Felis catus (Cat) (Felis silvestris catus)	cell cycle [GO:0007049]; gamete generation [GO:0007276]; regulation of transcription, DNA-templated [GO:0006355]	cytosol [GO:0005829]; nucleoplasm [GO:0005654]	cytosol [GO:0005829]; nucleoplasm [GO:0005654]; methylated histone binding [GO:0035064]; cell cycle [GO:0007049]; gamete generation [GO:0007276]; regulation of transcription, DNA-templated [GO:0006355]	methylated histone binding [GO:0035064]	ADAGHAGVSASMMKK	16.0628	12.6559	16.884	0.817315
Hydroxy-delta-5-steroid dehydrogenase, 3 beta- and steroid delta-isomerase 7	HSD3B7	Felis catus (Cat) (Felis silvestris catus)	B cell chemotaxis [GO:0035754]; steroid biosynthetic process [GO:0006694]	lipid droplet [GO:0005811]	lipid droplet [GO:0005811]; 3-beta-hydroxy-delta5-steroid dehydrogenase activity [GO:0003854]; cholest-5-ene-3-beta,7-alpha-diol 3-beta-dehydrogenase activity [GO:0047016]; B cell chemotaxis [GO:0035754]; steroid biosynthetic process [GO:0006694]	3-beta-hydroxy-delta5-steroid dehydrogenase activity [GO:0003854]; cholest-5-ene-3-beta,7-alpha-diol 3-beta-dehydrogenase activity [GO:0047016]	ASPETIYEVNVQGTK	0	0	14.3357	2.47205
Splicing factor SWAP	SFSWAP	Felis catus (Cat) (Felis silvestris catus)	alternative mRNA splicing, via spliceosome [GO:0000380]; mRNA 5'-splice site recognition [GO:0000395]	NA	RNA binding [GO:0003723]; alternative mRNA splicing, via spliceosome [GO:0000380]; mRNA 5'-splice site recognition [GO:0000395]	RNA binding [GO:0003723]	LEDRLAAAAR	0	0	14.6512	4.07381
N-acetyltransferase 9 (putative)	NAT9	Felis catus (Cat) (Felis silvestris catus)	protein acetylation [GO:0006473]	NA	N-acetyltransferase activity [GO:0008080]; protein acetylation [GO:0006473]	N-acetyltransferase activity [GO:0008080]	GKGFGTEAVLMMMSYGVSK	0	0	13.48	14.6392
Maestro heat like repeat family member 5	MROH5	Felis catus (Cat) (Felis silvestris catus)	NA	NA	NA	NA	MVFYFHYSSWDETLK	0	9.16076	13.596	2.14736
Coatomer subunit delta	ARCN1	Felis catus (Cat) (Felis silvestris catus)	adult locomotory behavior [GO:0008344]; cerebellar Purkinje cell layer maturation [GO:0021691]; pigmentation [GO:0043473]; protein transport [GO:0015031]; retrograde vesicle-mediated transport, Golgi to endoplasmic reticulum [GO:0006890]	COPI vesicle coat [GO:0030126]; endoplasmic reticulum [GO:0005783]; Golgi membrane [GO:0000139]	COPI vesicle coat [GO:0030126]; endoplasmic reticulum [GO:0005783]; Golgi membrane [GO:0000139]; adult locomotory behavior [GO:0008344]; cerebellar Purkinje cell layer maturation [GO:0021691]; pigmentation [GO:0043473]; protein transport [GO:0015031]; retrograde vesicle-mediated transport, Golgi to endoplasmic reticulum [GO:0006890]	NA	VAPAPARPSGPSK	0	0	12.3514	3.23104
DnaJ heat shock protein family (Hsp40) member C5 gamma	DNAJC5G	Felis catus (Cat) (Felis silvestris catus)	NA	NA	NA	NA	ISLPGQETK	0	0	14.6594	0.97755
Thrombospondin type 1 domain containing 7A	THSD7A	Felis catus (Cat) (Felis silvestris catus)	NA	integral component of membrane [GO:0016021]; plasma membrane [GO:0005886]	integral component of membrane [GO:0016021]; plasma membrane [GO:0005886]	NA	ELYDWR	0	0	14.1728	15.3224
Phosphatidylinositol transfer protein membrane associated 1	PITPNM1	Felis catus (Cat) (Felis silvestris catus)	NA	cytoplasm [GO:0005737]; cytosol [GO:0005829]; intracellular membrane-bounded organelle [GO:0043231]	cytoplasm [GO:0005737]; cytosol [GO:0005829]; intracellular membrane-bounded organelle [GO:0043231]; calcium ion binding [GO:0005509]; phosphatidic acid binding [GO:0070300]; phosphatidylcholine binding [GO:0031210]; phosphatidylcholine transporter activity [GO:0008525]; phosphatidylinositol binding [GO:0035091]; phosphatidylinositol transfer activity [GO:0008526]; receptor tyrosine kinase bindin…	calcium ion binding [GO:0005509]; phosphatidic acid binding [GO:0070300]; phosphatidylcholine binding [GO:0031210]; phosphatidylcholine transporter activity [GO:0008525]; phosphatidylinositol binding [GO:0035091]; phosphatidylinositol transfer activity [GO:0008526]; receptor tyrosine kinase binding [GO:0030971]	ALGIGVYPVR	0	0	15.4223	1.90414
Sodium channel protein	SCN7A	Felis catus (Cat) (Felis silvestris catus)	muscle contraction [GO:0006936]; regulation of ion transmembrane transport [GO:0034765]	voltage-gated sodium channel complex [GO:0001518]	voltage-gated sodium channel complex [GO:0001518]; voltage-gated ion channel activity [GO:0005244]; voltage-gated sodium channel activity [GO:0005248]; muscle contraction [GO:0006936]; regulation of ion transmembrane transport [GO:0034765]	voltage-gated ion channel activity [GO:0005244]; voltage-gated sodium channel activity [GO:0005248]	VLSQFERMK	0	0	12.9327	15.2936
Uncharacterized protein	NA	Felis catus (Cat) (Felis silvestris catus)	NA	NA	calcium ion binding [GO:0005509]	calcium ion binding [GO:0005509]	GSPPRPR	15.1677	1.59138	14.1903	1.15478
Zinc finger protein 526	ZNF526	Felis catus (Cat) (Felis silvestris catus)	regulation of transcription by RNA polymerase II [GO:0006357]	nucleus [GO:0005634]	nucleus [GO:0005634]; DNA-binding transcription factor activity, RNA polymerase II-specific [GO:0000981]; RNA polymerase II cis-regulatory region sequence-specific DNA binding [GO:0000978]; regulation of transcription by RNA polymerase II [GO:0006357]	DNA-binding transcription factor activity, RNA polymerase II-specific [GO:0000981]; RNA polymerase II cis-regulatory region sequence-specific DNA binding [GO:0000978]	SFASASRLSR	0	13.0991	14.2047	2.52577
Tensin 3	TNS3	Felis catus (Cat) (Felis silvestris catus)	intracellular signal transduction [GO:0035556]	focal adhesion [GO:0005925]	focal adhesion [GO:0005925]; intracellular signal transduction [GO:0035556]	NA	GDIMIKCYHK	0	0	11.3793	14.4803
Regulator of G protein signaling 6	RGS6	Felis catus (Cat) (Felis silvestris catus)	G protein-coupled receptor signaling pathway [GO:0007186]; intracellular signal transduction [GO:0035556]; negative regulation of signal transduction [GO:0009968]; positive regulation of GTPase activity [GO:0043547]	NA	GTPase activator activity [GO:0005096]; G protein-coupled receptor signaling pathway [GO:0007186]; intracellular signal transduction [GO:0035556]; negative regulation of signal transduction [GO:0009968]; positive regulation of GTPase activity [GO:0043547]	GTPase activator activity [GO:0005096]	LLAQGS	16.2222	0.92561	14.7799	1.86442
CECR2 histone acetyl-lysine reader	CECR2	Felis catus (Cat) (Felis silvestris catus)	ATP-dependent chromatin remodeling [GO:0043044]	CERF complex [GO:0090537]	CERF complex [GO:0090537]; ATP-dependent chromatin remodeling [GO:0043044]	NA	LPDFEIEELEAALHR	0	8.54839	13.7014	2.08715
Rhomboid-related protein 2 (EC 3.4.21.105)	RHBDL2	Felis catus (Cat) (Felis silvestris catus)	NA	integral component of membrane [GO:0016021]; plasma membrane [GO:0005886]	integral component of membrane [GO:0016021]; plasma membrane [GO:0005886]; serine-type endopeptidase activity [GO:0004252]	serine-type endopeptidase activity [GO:0004252]	DLEIEDVTLHLDGDMK	0	0	14.9455	15.6969
Ecotropic viral integration site 2A	EVI2A	Felis catus (Cat) (Felis silvestris catus)	NA	integral component of membrane [GO:0016021]	integral component of membrane [GO:0016021]	NA	KGVCEENNNK	0	11.1313	13.6802	1.34476
Chromosome C1 C1orf54 homolog	CC1H1orf54	Felis catus (Cat) (Felis silvestris catus)	NA	NA	NA	NA	SLDGDLGRGIWK	0	0	11.2939	5.56572
Chymotrypsin C	CTRC	Felis catus (Cat) (Felis silvestris catus)	NA	NA	NA	NA	SGTPSWCATTLPSSSWR	0	0	11.6925	14.9799
Transmembrane protein 143	TMEM143	Felis catus (Cat) (Felis silvestris catus)	NA	integral component of membrane [GO:0016021]; mitochondrion [GO:0005739]	integral component of membrane [GO:0016021]; mitochondrion [GO:0005739]	NA	ALAHLQALTPSIGMYPPPGFPK	0	0	5.5468	13.6617
Heterogeneous nuclear ribonucleoprotein H2	HNRNPH2	Felis catus (Cat) (Felis silvestris catus)	regulation of RNA splicing [GO:0043484]	cytosol [GO:0005829]; nucleoplasm [GO:0005654]; ribonucleoprotein complex [GO:1990904]	cytosol [GO:0005829]; nucleoplasm [GO:0005654]; ribonucleoprotein complex [GO:1990904]; RNA binding [GO:0003723]; regulation of RNA splicing [GO:0043484]	RNA binding [GO:0003723]	VTGEADVEFATHEDAVAAMAK	0	0	10.7583	14.3837
RNA-binding protein with serine-rich domain 1	RNPS1	Felis catus (Cat) (Felis silvestris catus)	NA	nuclear speck [GO:0016607]	nuclear speck [GO:0016607]; RNA binding [GO:0003723]	RNA binding [GO:0003723]	LTRNVTK	0	0	6.69976	15.381
Cadherin 17	CDH17	Felis catus (Cat) (Felis silvestris catus)	homophilic cell adhesion via plasma membrane adhesion molecules [GO:0007156]	plasma membrane [GO:0005886]	plasma membrane [GO:0005886]; calcium ion binding [GO:0005509]; homophilic cell adhesion via plasma membrane adhesion molecules [GO:0007156]	calcium ion binding [GO:0005509]	ANPPAVTFK	0	0	6.59797	14.8845
F-actin monooxygenase (EC 1.14.13.225)	MICAL2	Felis catus (Cat) (Felis silvestris catus)	actin filament depolymerization [GO:0030042]; positive regulation of transcription via serum response element binding [GO:0010735]	nucleus [GO:0005634]	nucleus [GO:0005634]; actin binding [GO:0003779]; FAD binding [GO:0071949]; metal ion binding [GO:0046872]; monooxygenase activity [GO:0004497]; NADPH:sulfur oxidoreductase activity [GO:0043914]; actin filament depolymerization [GO:0030042]; positive regulation of transcription via serum response element binding [GO:0010735]	actin binding [GO:0003779]; FAD binding [GO:0071949]; metal ion binding [GO:0046872]; monooxygenase activity [GO:0004497]; NADPH:sulfur oxidoreductase activity [GO:0043914]	CPRPEEPTPGPSPPLKR	0	0	13.3674	15.028
Zinc finger protein 420	ZNF420	Felis catus (Cat) (Felis silvestris catus)	regulation of transcription by RNA polymerase II [GO:0006357]	NA	DNA-binding transcription factor activity, RNA polymerase II-specific [GO:0000981]; metal ion binding [GO:0046872]; RNA polymerase II cis-regulatory region sequence-specific DNA binding [GO:0000978]; regulation of transcription by RNA polymerase II [GO:0006357]	DNA-binding transcription factor activity, RNA polymerase II-specific [GO:0000981]; metal ion binding [GO:0046872]; RNA polymerase II cis-regulatory region sequence-specific DNA binding [GO:0000978]	GSELTQHERIHTGEKPYECK	0	0	4.70635	12.8602
FERM domain containing 8	FRMD8	Felis catus (Cat) (Felis silvestris catus)	NA	cytoskeleton [GO:0005856]	cytoskeleton [GO:0005856]	NA	MDGTEGNAGQPGPAER	0	0	5.03111	14.8794
Zyg-11 family member B, cell cycle regulator	ZYG11B	Felis catus (Cat) (Felis silvestris catus)	NA	Cul2-RING ubiquitin ligase complex [GO:0031462]	Cul2-RING ubiquitin ligase complex [GO:0031462]	NA	NHPMNLPVQLAASACVFNLTKQDLAAGMPVR	0	0	5.12003	15.8923
Cyclin G2	CCNG2	Felis catus (Cat) (Felis silvestris catus)	mitotic cell cycle phase transition [GO:0044772]; regulation of cyclin-dependent protein serine/threonine kinase activity [GO:0000079]	cyclin-dependent protein kinase holoenzyme complex [GO:0000307]; cytoplasm [GO:0005737]; nucleus [GO:0005634]	cyclin-dependent protein kinase holoenzyme complex [GO:0000307]; cytoplasm [GO:0005737]; nucleus [GO:0005634]; cyclin-dependent protein serine/threonine kinase regulator activity [GO:0016538]; mitotic cell cycle phase transition [GO:0044772]; regulation of cyclin-dependent protein serine/threonine kinase activity [GO:0000079]	cyclin-dependent protein serine/threonine kinase regulator activity [GO:0016538]	KDLGAEYLAGR	16.5658	5.39648	12.9806	4.14492
Alpha-synuclein	NA	Felis catus (Cat) (Felis silvestris catus)	chemical synaptic transmission [GO:0007268]; regulation of dopamine secretion [GO:0014059]; regulation of neuron death [GO:1901214]; synapse organization [GO:0050808]; synaptic vesicle endocytosis [GO:0048488]	axon terminus [GO:0043679]; cytoplasm [GO:0005737]; extracellular region [GO:0005576]; membrane [GO:0016020]; neuronal cell body [GO:0043025]; nucleus [GO:0005634]	axon terminus [GO:0043679]; cytoplasm [GO:0005737]; extracellular region [GO:0005576]; membrane [GO:0016020]; neuronal cell body [GO:0043025]; nucleus [GO:0005634]; cuprous ion binding [GO:1903136]; chemical synaptic transmission [GO:0007268]; regulation of dopamine secretion [GO:0014059]; regulation of neuron death [GO:1901214]; synapse organization [GO:0050808]; synaptic vesicle endocytosis [GO…	cuprous ion binding [GO:1903136]	MDVFMKGLSK	0	0	12.0978	14.1861
BAG cochaperone 5	BAG5	Felis catus (Cat) (Felis silvestris catus)	Golgi organization [GO:0007030]; negative regulation of neuron projection development [GO:0010977]; negative regulation of oxidative stress-induced intrinsic apoptotic signaling pathway [GO:1902176]; negative regulation of proteasomal ubiquitin-dependent protein catabolic process [GO:0032435]; negative regulation of protein ubiquitination [GO:0031397]; protein stabilization [GO:0050821]; regulati…	cytoplasm [GO:0005737]; cytosol [GO:0005829]; inclusion body [GO:0016234]; membrane [GO:0016020]; mitochondrion [GO:0005739]; nucleus [GO:0005634]; perinuclear region of cytoplasm [GO:0048471]	cytoplasm [GO:0005737]; cytosol [GO:0005829]; inclusion body [GO:0016234]; membrane [GO:0016020]; mitochondrion [GO:0005739]; nucleus [GO:0005634]; perinuclear region of cytoplasm [GO:0048471]; adenyl-nucleotide exchange factor activity [GO:0000774]; chaperone binding [GO:0051087]; heat shock protein binding [GO:0031072]; protein kinase binding [GO:0019901]; ubiquitin protein ligase binding [GO:0…	adenyl-nucleotide exchange factor activity [GO:0000774]; chaperone binding [GO:0051087]; heat shock protein binding [GO:0031072]; protein kinase binding [GO:0019901]; ubiquitin protein ligase binding [GO:0031625]	QPSLPLSEDAHPSVAK	0	0	13.7855	1.19118
Synaptotagmin 16	SYT16	Felis catus (Cat) (Felis silvestris catus)	exocytosis [GO:0006887]	NA	identical protein binding [GO:0042802]; phospholipid binding [GO:0005543]; exocytosis [GO:0006887]	identical protein binding [GO:0042802]; phospholipid binding [GO:0005543]	SEASK	17.4695	0.874083	18.1509	0.671805
Rho-associated protein kinase (EC 2.7.11.1)	ROCK2	Felis catus (Cat) (Felis silvestris catus)	actomyosin structure organization [GO:0031032]; cortical actin cytoskeleton organization [GO:0030866]; embryonic morphogenesis [GO:0048598]; mitotic cytokinesis [GO:0000281]; peptidyl-threonine phosphorylation [GO:0018107]; positive regulation of centrosome duplication [GO:0010825]; regulation of actin cytoskeleton organization [GO:0032956]; regulation of cell junction assembly [GO:1901888]; Rho …	centrosome [GO:0005813]; cytoplasm [GO:0005737]; cytoskeleton [GO:0005856]; plasma membrane [GO:0005886]	centrosome [GO:0005813]; cytoplasm [GO:0005737]; cytoskeleton [GO:0005856]; plasma membrane [GO:0005886]; ATP binding [GO:0005524]; metal ion binding [GO:0046872]; protein serine kinase activity [GO:0106310]; protein serine/threonine kinase activity [GO:0004674]; protein threonine kinase activity [GO:0106311]; Rho-dependent protein serine/threonine kinase activity [GO:0072518]; small GTPase bindi…	ATP binding [GO:0005524]; metal ion binding [GO:0046872]; protein serine/threonine kinase activity [GO:0004674]; protein serine kinase activity [GO:0106310]; protein threonine kinase activity [GO:0106311]; Rho-dependent protein serine/threonine kinase activity [GO:0072518]; small GTPase binding [GO:0031267]	SEAMK	17.2624	4.49466	15.0027	1.97198
Glutamate metabotropic receptor 1	GRM1	Felis catus (Cat) (Felis silvestris catus)	activation of MAPK activity [GO:0000187]; activation of MAPKK activity [GO:0000186]; cellular response to electrical stimulus [GO:0071257]; G protein-coupled glutamate receptor signaling pathway [GO:0007216]; L-glutamate import across plasma membrane [GO:0098712]; locomotory behavior [GO:0007626]; positive regulation of cytosolic calcium ion concentration involved in phospholipase C-activating G …	dendrite [GO:0030425]; glutamatergic synapse [GO:0098978]; G protein-coupled receptor homodimeric complex [GO:0038038]; integral component of plasma membrane [GO:0005887]; nucleus [GO:0005634]; postsynaptic density membrane [GO:0098839]; Schaffer collateral - CA1 synapse [GO:0098685]	dendrite [GO:0030425]; G protein-coupled receptor homodimeric complex [GO:0038038]; glutamatergic synapse [GO:0098978]; integral component of plasma membrane [GO:0005887]; nucleus [GO:0005634]; postsynaptic density membrane [GO:0098839]; Schaffer collateral - CA1 synapse [GO:0098685]; adenylate cyclase inhibiting G protein-coupled glutamate receptor activity [GO:0001640]; G protein-coupled neurot…	adenylate cyclase inhibiting G protein-coupled glutamate receptor activity [GO:0001640]; G protein-coupled neurotransmitter receptor activity involved in regulation of postsynaptic cytosolic calcium ion concentration [GO:0098872]; G protein-coupled receptor activity involved in regulation of postsynaptic membrane potential [GO:0099530]; neurotransmitter receptor activity involved in regulation of…	AMLDIVK	0	0	14.2384	2.98112
Collagen type XVIII alpha 1 chain	COL18A1	Felis catus (Cat) (Felis silvestris catus)	NA	collagen trimer [GO:0005581]	collagen trimer [GO:0005581]	NA	GSGAHGRAVEAR	0	10.5248	15.5125	10.3914
Zinc finger and BTB domain containing 40	ZBTB40	Felis catus (Cat) (Felis silvestris catus)	NA	NA	NA	NA	IFSAPSMLER	0	0	12.8976	14.7375
HBS1-like protein	HBS1L	Felis catus (Cat) (Felis silvestris catus)	regulation of translation [GO:0006417]; translation [GO:0006412]	integral component of membrane [GO:0016021]	integral component of membrane [GO:0016021]; GTP binding [GO:0005525]; GTPase activity [GO:0003924]; regulation of translation [GO:0006417]; translation [GO:0006412]	GTPase activity [GO:0003924]; GTP binding [GO:0005525]	TAKGK	0	0	16.4665	18.1358
Zinc finger protein 584	ZNF584	Felis catus (Cat) (Felis silvestris catus)	regulation of transcription by RNA polymerase II [GO:0006357]	nucleus [GO:0005634]	nucleus [GO:0005634]; DNA-binding transcription factor activity, RNA polymerase II-specific [GO:0000981]; metal ion binding [GO:0046872]; RNA polymerase II cis-regulatory region sequence-specific DNA binding [GO:0000978]; regulation of transcription by RNA polymerase II [GO:0006357]	DNA-binding transcription factor activity, RNA polymerase II-specific [GO:0000981]; metal ion binding [GO:0046872]; RNA polymerase II cis-regulatory region sequence-specific DNA binding [GO:0000978]	SGLYQHWK	0	0	12.6431	9.5232
Suppressor of tumorigenicity 14 protein homolog (EC 3.4.21.109) (Serine protease 14)	ST14	Felis catus (Cat) (Felis silvestris catus)	keratinocyte differentiation [GO:0030216]	integral component of membrane [GO:0016021]	integral component of membrane [GO:0016021]; serine-type endopeptidase activity [GO:0004252]; keratinocyte differentiation [GO:0030216]	serine-type endopeptidase activity [GO:0004252]	GGGASK	0	14.5799	15.6555	1.85116
Superfast myosin heavy chain	SMYHC	Felis catus (Cat) (Felis silvestris catus)	NA	cytoplasm [GO:0005737]; myosin complex [GO:0016459]	cytoplasm [GO:0005737]; myosin complex [GO:0016459]; actin filament binding [GO:0051015]; ATP binding [GO:0005524]; motor activity [GO:0003774]	actin filament binding [GO:0051015]; ATP binding [GO:0005524]; motor activity [GO:0003774]	IQLELAQVK	14.6944	15.6133	16.3479	2.2665
Phosphatidylinositol 4-kinase alpha	PI4KA	Felis catus (Cat) (Felis silvestris catus)	phosphatidylinositol-mediated signaling [GO:0048015]; phosphatidylinositol phosphorylation [GO:0046854]	NA	kinase activity [GO:0016301]; phosphatidylinositol phosphorylation [GO:0046854]; phosphatidylinositol-mediated signaling [GO:0048015]	kinase activity [GO:0016301]	ASSVVYSATK	0	0	13.5386	14.4107
MAP3K12 binding inhibitory protein 1	MBIP	Felis catus (Cat) (Felis silvestris catus)	NA	NA	NA	NA	VVNTYGPQTRPEGIQGSGHKPNSMLR	0	0	12.8342	14.7421
Acyl-CoA-binding domain-containing protein 6	ACBD6	Felis catus (Cat) (Felis silvestris catus)	NA	NA	fatty-acyl-CoA binding [GO:0000062]	fatty-acyl-CoA binding [GO:0000062]	HCGAAAAVWR	0	10.204	14.0048	2.3481
Chromosome B1 C4orf54 homolog	CB1H4orf54	Felis catus (Cat) (Felis silvestris catus)	NA	NA	NA	NA	ASAQKTPEK	0	0	11.9728	7.38535
UTP6 small subunit processome component	UTP6	Felis catus (Cat) (Felis silvestris catus)	maturation of SSU-rRNA from tricistronic rRNA transcript (SSU-rRNA, 5.8S rRNA, LSU-rRNA) [GO:0000462]	chromosome [GO:0005694]; Pwp2p-containing subcomplex of 90S preribosome [GO:0034388]; small-subunit processome [GO:0032040]	chromosome [GO:0005694]; Pwp2p-containing subcomplex of 90S preribosome [GO:0034388]; small-subunit processome [GO:0032040]; snoRNA binding [GO:0030515]; maturation of SSU-rRNA from tricistronic rRNA transcript (SSU-rRNA, 5.8S rRNA, LSU-rRNA) [GO:0000462]	snoRNA binding [GO:0030515]	DEIENSIVHR	0	0	12.7689	2.6715
Cell cycle and apoptosis regulator 2	CCAR2	Felis catus (Cat) (Felis silvestris catus)	cell cycle [GO:0007049]; mitochondrial fragmentation involved in apoptotic process [GO:0043653]; negative regulation of cell growth [GO:0030308]; negative regulation of intrinsic apoptotic signaling pathway in response to DNA damage [GO:1902230]; negative regulation of proteasomal ubiquitin-dependent protein catabolic process [GO:0032435]; negative regulation of transcription, DNA-templated [GO:0…	chromatin [GO:0000785]; DBIRD complex [GO:0044609]; mitochondrial matrix [GO:0005759]; nucleoplasm [GO:0005654]; nucleus [GO:0005634]; spindle [GO:0005819]	chromatin [GO:0000785]; DBIRD complex [GO:0044609]; mitochondrial matrix [GO:0005759]; nucleoplasm [GO:0005654]; nucleus [GO:0005634]; spindle [GO:0005819]; enzyme inhibitor activity [GO:0004857]; nuclear receptor coactivator activity [GO:0030374]; RNA polymerase II complex binding [GO:0000993]; cell cycle [GO:0007049]; mitochondrial fragmentation involved in apoptotic process [GO:0043653]; negat…	enzyme inhibitor activity [GO:0004857]; nuclear receptor coactivator activity [GO:0030374]; RNA polymerase II complex binding [GO:0000993]	VVAPPEPEK	12.1586	12.9284	13.6416	1.19
Chloride channel protein	CLCN7	Felis catus (Cat) (Felis silvestris catus)	NA	integral component of membrane [GO:0016021]; intracellular membrane-bounded organelle [GO:0043231]; nucleoplasm [GO:0005654]	integral component of membrane [GO:0016021]; intracellular membrane-bounded organelle [GO:0043231]; nucleoplasm [GO:0005654]; chloride transmembrane transporter activity [GO:0015108]; voltage-gated chloride channel activity [GO:0005247]	chloride transmembrane transporter activity [GO:0015108]; voltage-gated chloride channel activity [GO:0005247]	SNMGLVRR	0	9.96977	14.9069	1.62311
DNA damage-binding protein 1 (Damage-specific DNA-binding protein 1)	DDB1	Felis catus (Cat) (Felis silvestris catus)	DNA repair [GO:0006281]; negative regulation of apoptotic process [GO:0043066]; positive regulation of gluconeogenesis [GO:0045722]; proteasome-mediated ubiquitin-dependent protein catabolic process [GO:0043161]; protein ubiquitination [GO:0016567]; regulation of circadian rhythm [GO:0042752]; Wnt signaling pathway [GO:0016055]	nucleus [GO:0005634]; site of double-strand break [GO:0035861]	nucleus [GO:0005634]; site of double-strand break [GO:0035861]; nucleic acid binding [GO:0003676]; DNA repair [GO:0006281]; negative regulation of apoptotic process [GO:0043066]; positive regulation of gluconeogenesis [GO:0045722]; proteasome-mediated ubiquitin-dependent protein catabolic process [GO:0043161]; protein ubiquitination [GO:0016567]; regulation of circadian rhythm [GO:0042752]; Wnt s…	nucleic acid binding [GO:0003676]	ALVSEWKEPQGK	12.3078	13.779	0	0
Formin 1	FMN1	Felis catus (Cat) (Felis silvestris catus)	actin nucleation [GO:0045010]	actin filament [GO:0005884]	actin filament [GO:0005884]; microtubule binding [GO:0008017]; actin nucleation [GO:0045010]	microtubule binding [GO:0008017]	AGMPLKGHK	0	0	13.3592	15.2141
Phospholipase D family member 6	PLD6	Felis catus (Cat) (Felis silvestris catus)	DNA methylation involved in gamete generation [GO:0043046]; lipid catabolic process [GO:0016042]; meiotic cell cycle [GO:0051321]; mitochondrial fusion [GO:0008053]; P granule organization [GO:0030719]; piRNA metabolic process [GO:0034587]; positive regulation of mitochondrial fusion [GO:0010636]; spermatid development [GO:0007286]	mitochondrial outer membrane [GO:0005741]	mitochondrial outer membrane [GO:0005741]; cardiolipin hydrolase activity [GO:0035755]; protein homodimerization activity [GO:0042803]; DNA methylation involved in gamete generation [GO:0043046]; lipid catabolic process [GO:0016042]; meiotic cell cycle [GO:0051321]; mitochondrial fusion [GO:0008053]; P granule organization [GO:0030719]; piRNA metabolic process [GO:0034587]; positive regulation of…	cardiolipin hydrolase activity [GO:0035755]; protein homodimerization activity [GO:0042803]	VITDCDYMALNGSQIGLLRK	16.6791	3.69205	0	14.6454
Discs large MAGUK scaffold protein 5	DLG5	Felis catus (Cat) (Felis silvestris catus)	apical protein localization [GO:0045176]; epithelial to mesenchymal transition [GO:0001837]; epithelial tube branching involved in lung morphogenesis [GO:0060441]; establishment or maintenance of epithelial cell apical/basal polarity [GO:0045197]; maintenance of cell polarity [GO:0030011]; metanephric collecting duct development [GO:0072205]; midbrain development [GO:0030901]; negative regulation…	adherens junction [GO:0005912]; ciliary basal body [GO:0036064]; postsynaptic density [GO:0014069]	adherens junction [GO:0005912]; ciliary basal body [GO:0036064]; postsynaptic density [GO:0014069]; beta-catenin binding [GO:0008013]; cytoskeletal protein binding [GO:0008092]; apical protein localization [GO:0045176]; epithelial to mesenchymal transition [GO:0001837]; epithelial tube branching involved in lung morphogenesis [GO:0060441]; establishment or maintenance of epithelial cell apical/ba…	beta-catenin binding [GO:0008013]; cytoskeletal protein binding [GO:0008092]	LMTRER	0	0	13.7929	15.3751
Zinc finger protein 132	ZNF132	Felis catus (Cat) (Felis silvestris catus)	negative regulation of transcription by RNA polymerase II [GO:0000122]; regulation of transcription by RNA polymerase II [GO:0006357]	NA	DNA-binding transcription factor activity, RNA polymerase II-specific [GO:0000981]; DNA-binding transcription repressor activity, RNA polymerase II-specific [GO:0001227]; metal ion binding [GO:0046872]; RNA polymerase II transcription regulatory region sequence-specific DNA binding [GO:0000977]; negative regulation of transcription by RNA polymerase II [GO:0000122]; regulation of transcription by…	DNA-binding transcription factor activity, RNA polymerase II-specific [GO:0000981]; DNA-binding transcription repressor activity, RNA polymerase II-specific [GO:0001227]; metal ion binding [GO:0046872]; RNA polymerase II transcription regulatory region sequence-specific DNA binding [GO:0000977]	AFSNNSHLVR	0	0	12.7855	2.51179
SIN3 transcription regulator family member A	SIN3A	Felis catus (Cat) (Felis silvestris catus)	activation of innate immune response [GO:0002218]; cellular protein localization [GO:0034613]; cellular response to glucose stimulus [GO:0071333]; cerebral cortex neuron differentiation [GO:0021895]; DNA replication [GO:0006260]; hematopoietic progenitor cell differentiation [GO:0002244]; histone deacetylation [GO:0016575]; in utero embryonic development [GO:0001701]; negative regulation of apopt…	chromatin [GO:0000785]; histone deacetylase complex [GO:0000118]; kinetochore [GO:0000776]; Sin3 complex [GO:0016580]; transcription repressor complex [GO:0017053]	chromatin [GO:0000785]; histone deacetylase complex [GO:0000118]; kinetochore [GO:0000776]; Sin3 complex [GO:0016580]; transcription repressor complex [GO:0017053]; chromatin binding [GO:0003682]; DNA binding [GO:0003677]; RNA polymerase II activating transcription factor binding [GO:0001102]; RNA polymerase II repressing transcription factor binding [GO:0001103]; transcription coactivator activi…	chromatin binding [GO:0003682]; DNA binding [GO:0003677]; RNA polymerase II activating transcription factor binding [GO:0001102]; RNA polymerase II repressing transcription factor binding [GO:0001103]; transcription coactivator activity [GO:0003713]; transcription corepressor activity [GO:0003714]; transcription regulator inhibitor activity [GO:0140416]	SQSIDTPGVISRVSQLFK	0	9.88791	14.383	9.32136
SLIT and NTRK like family member 5	SLITRK5	Felis catus (Cat) (Felis silvestris catus)	adult behavior [GO:0030534]; axonogenesis [GO:0007409]; chemical synaptic transmission [GO:0007268]; circulatory system development [GO:0072359]; dendrite morphogenesis [GO:0048813]; grooming behavior [GO:0007625]; positive regulation of synapse assembly [GO:0051965]; regulation of presynapse assembly [GO:1905606]; response to xenobiotic stimulus [GO:0009410]; skin development [GO:0043588]; stria…	integral component of membrane [GO:0016021]; receptor complex [GO:0043235]; synapse [GO:0045202]	integral component of membrane [GO:0016021]; receptor complex [GO:0043235]; synapse [GO:0045202]; adult behavior [GO:0030534]; axonogenesis [GO:0007409]; chemical synaptic transmission [GO:0007268]; circulatory system development [GO:0072359]; dendrite morphogenesis [GO:0048813]; grooming behavior [GO:0007625]; positive regulation of synapse assembly [GO:0051965]; regulation of presynapse assembl…	NA	DLGYSNYGPSIAYQTK	0	10.1109	14.1024	1.99295
WD repeat domain 13	WDR13	Felis catus (Cat) (Felis silvestris catus)	negative regulation of type B pancreatic cell proliferation [GO:1904691]	centriolar satellite [GO:0034451]; nucleoplasm [GO:0005654]; plasma membrane [GO:0005886]	centriolar satellite [GO:0034451]; nucleoplasm [GO:0005654]; plasma membrane [GO:0005886]; promoter-specific chromatin binding [GO:1990841]; negative regulation of type B pancreatic cell proliferation [GO:1904691]	promoter-specific chromatin binding [GO:1990841]	AAVNK	15.0577	4.20214	20.6959	2.02979
Ventricular zone expressed PH domain containing 1	VEPH1	Felis catus (Cat) (Felis silvestris catus)	NA	NA	NA	NA	SILQGNAMLLR	0	0	11.767	9.21041
Phosphodiesterase (EC 3.1.4.-)	PDE4D	Felis catus (Cat) (Felis silvestris catus)	cAMP catabolic process [GO:0006198]; signal transduction [GO:0007165]	NA	3',5'-cyclic-AMP phosphodiesterase activity [GO:0004115]; metal ion binding [GO:0046872]; cAMP catabolic process [GO:0006198]; signal transduction [GO:0007165]	3',5'-cyclic-AMP phosphodiesterase activity [GO:0004115]; metal ion binding [GO:0046872]	GMEPYLVRR	0	0	11.9901	15.0722
Solute carrier family 4 member 11	SLC4A11	Felis catus (Cat) (Felis silvestris catus)	NA	integral component of membrane [GO:0016021]	integral component of membrane [GO:0016021]; inorganic anion exchanger activity [GO:0005452]	inorganic anion exchanger activity [GO:0005452]	SPPPLCLARASVFLSTSTWR	0	12.8543	13.7434	1.8981
Cytochrome c oxidase assembly factor COX18	COX18	Felis catus (Cat) (Felis silvestris catus)	mitochondrial cytochrome c oxidase assembly [GO:0033617]; protein insertion into membrane [GO:0051205]; protein insertion into mitochondrial inner membrane from matrix [GO:0032979]	integral component of mitochondrial inner membrane [GO:0031305]	integral component of mitochondrial inner membrane [GO:0031305]; membrane insertase activity [GO:0032977]; mitochondrial cytochrome c oxidase assembly [GO:0033617]; protein insertion into membrane [GO:0051205]; protein insertion into mitochondrial inner membrane from matrix [GO:0032979]	membrane insertase activity [GO:0032977]	LTYLKNMR	0	0	15.2306	3.2592
Endoglin	ENG	Felis catus (Cat) (Felis silvestris catus)	angiogenesis [GO:0001525]; atrial cardiac muscle tissue morphogenesis [GO:0055009]; atrioventricular canal morphogenesis [GO:1905222]; branching involved in blood vessel morphogenesis [GO:0001569]; cell migration [GO:0016477]; cell migration involved in endocardial cushion formation [GO:0003273]; central nervous system vasculogenesis [GO:0022009]; dorsal aorta morphogenesis [GO:0035912]; epitheli…	cell surface [GO:0009986]; endothelial microparticle [GO:0072563]; external side of plasma membrane [GO:0009897]; extracellular space [GO:0005615]; integral component of membrane [GO:0016021]; nuclear body [GO:0016604]; receptor complex [GO:0043235]	cell surface [GO:0009986]; endothelial microparticle [GO:0072563]; external side of plasma membrane [GO:0009897]; extracellular space [GO:0005615]; integral component of membrane [GO:0016021]; nuclear body [GO:0016604]; receptor complex [GO:0043235]; BMP binding [GO:0036122]; coreceptor activity [GO:0015026]; galactose binding [GO:0005534]; glycosaminoglycan binding [GO:0005539]; protein homodime…	BMP binding [GO:0036122]; coreceptor activity [GO:0015026]; galactose binding [GO:0005534]; glycosaminoglycan binding [GO:0005539]; protein homodimerization activity [GO:0042803]; transforming growth factor beta-activated receptor activity [GO:0005024]; transforming growth factor beta binding [GO:0050431]; type II transforming growth factor beta receptor binding [GO:0005114]; type I transforming …	GCRLEGVPGHK	0	0	11.5109	13.255
Zinc finger protein 35	ZNF35	Felis catus (Cat) (Felis silvestris catus)	regulation of transcription by RNA polymerase II [GO:0006357]	nucleus [GO:0005634]; perinuclear region of cytoplasm [GO:0048471]	nucleus [GO:0005634]; perinuclear region of cytoplasm [GO:0048471]; DNA-binding transcription factor activity, RNA polymerase II-specific [GO:0000981]; RNA polymerase II transcription regulatory region sequence-specific DNA binding [GO:0000977]; regulation of transcription by RNA polymerase II [GO:0006357]	DNA-binding transcription factor activity, RNA polymerase II-specific [GO:0000981]; RNA polymerase II transcription regulatory region sequence-specific DNA binding [GO:0000977]	SSLTVHQRTHTGEKPYECAK	0	0	11.4935	13.3998
Testis anion transporter 1 (Solute carrier family 26 member 8)	SLC26A8	Felis catus (Cat) (Felis silvestris catus)	flagellated sperm motility [GO:0030317]; meiotic cell cycle [GO:0051321]; multicellular organism development [GO:0007275]; sperm capacitation [GO:0048240]	integral component of plasma membrane [GO:0005887]	integral component of plasma membrane [GO:0005887]; anion:anion antiporter activity [GO:0015301]; bicarbonate transmembrane transporter activity [GO:0015106]; chloride transmembrane transporter activity [GO:0015108]; oxalate transmembrane transporter activity [GO:0019531]; secondary active sulfate transmembrane transporter activity [GO:0008271]; sulfate transmembrane transporter activity [GO:0015…	anion:anion antiporter activity [GO:0015301]; bicarbonate transmembrane transporter activity [GO:0015106]; chloride transmembrane transporter activity [GO:0015108]; oxalate transmembrane transporter activity [GO:0019531]; secondary active sulfate transmembrane transporter activity [GO:0008271]; sulfate transmembrane transporter activity [GO:0015116]	GTPSEMNWE	0	0	13.8267	15.2556
Carbonic anhydrase (EC 4.2.1.1)	CA5A	Felis catus (Cat) (Felis silvestris catus)	one-carbon metabolic process [GO:0006730]	cytoplasm [GO:0005737]; mitochondrion [GO:0005739]	cytoplasm [GO:0005737]; mitochondrion [GO:0005739]; carbonate dehydratase activity [GO:0004089]; hydro-lyase activity [GO:0016836]; zinc ion binding [GO:0008270]; one-carbon metabolic process [GO:0006730]	carbonate dehydratase activity [GO:0004089]; hydro-lyase activity [GO:0016836]; zinc ion binding [GO:0008270]	SHPLRPERR	0	12.5452	13.476	3.08087
Replication protein A3	RPA3	Felis catus (Cat) (Felis silvestris catus)	base-excision repair [GO:0006284]; DNA replication [GO:0006260]; double-strand break repair via homologous recombination [GO:0000724]; mismatch repair [GO:0006298]; nucleotide-excision repair [GO:0006289]; regulation of cell population proliferation [GO:0042127]; regulation of mitotic cell cycle [GO:0007346]	DNA replication factor A complex [GO:0005662]; site of double-strand break [GO:0035861]	DNA replication factor A complex [GO:0005662]; site of double-strand break [GO:0035861]; damaged DNA binding [GO:0003684]; single-stranded DNA binding [GO:0003697]; base-excision repair [GO:0006284]; DNA replication [GO:0006260]; double-strand break repair via homologous recombination [GO:0000724]; mismatch repair [GO:0006298]; nucleotide-excision repair [GO:0006289]; regulation of cell populatio…	damaged DNA binding [GO:0003684]; single-stranded DNA binding [GO:0003697]	VDVMELPRSR	0	0	12.3833	2.96769
Dendrin	DDN	Felis catus (Cat) (Felis silvestris catus)	NA	cell projection [GO:0042995]; cytoplasm [GO:0005737]; nucleus [GO:0005634]; plasma membrane [GO:0005886]	cell projection [GO:0042995]; cytoplasm [GO:0005737]; nucleus [GO:0005634]; plasma membrane [GO:0005886]	NA	ESLGHREGAGPETLEGWK	0	0	13.834	15.4295
Cordon-bleu WH2 repeat protein like 1	COBLL1	Felis catus (Cat) (Felis silvestris catus)	NA	NA	actin monomer binding [GO:0003785]	actin monomer binding [GO:0003785]	PELRKPK	0	0	12.8151	15.346
Chimaerin	CHN2	Felis catus (Cat) (Felis silvestris catus)	intracellular signal transduction [GO:0035556]; positive regulation of GTPase activity [GO:0043547]; regulation of small GTPase mediated signal transduction [GO:0051056]	NA	GTPase activator activity [GO:0005096]; metal ion binding [GO:0046872]; intracellular signal transduction [GO:0035556]; positive regulation of GTPase activity [GO:0043547]; regulation of small GTPase mediated signal transduction [GO:0051056]	GTPase activator activity [GO:0005096]; metal ion binding [GO:0046872]	DNFMNAENLGIVFGPTLMR	0	0	14.3342	15.0362
Nescient helix-loop-helix 1	NHLH1	Felis catus (Cat) (Felis silvestris catus)	regulation of transcription by RNA polymerase II [GO:0006357]	NA	DNA-binding transcription activator activity, RNA polymerase II-specific [GO:0001228]; DNA-binding transcription factor activity, RNA polymerase II-specific [GO:0000981]; protein dimerization activity [GO:0046983]; RNA polymerase II cis-regulatory region sequence-specific DNA binding [GO:0000978]; regulation of transcription by RNA polymerase II [GO:0006357]	DNA-binding transcription activator activity, RNA polymerase II-specific [GO:0001228]; DNA-binding transcription factor activity, RNA polymerase II-specific [GO:0000981]; protein dimerization activity [GO:0046983]; RNA polymerase II cis-regulatory region sequence-specific DNA binding [GO:0000978]	GLEPGEPGRK	0	0	13.6955	14.2234
Leucine rich repeat containing 47	LRRC47	Felis catus (Cat) (Felis silvestris catus)	NA	NA	phenylalanine-tRNA ligase activity [GO:0004826]; RNA binding [GO:0003723]	phenylalanine-tRNA ligase activity [GO:0004826]; RNA binding [GO:0003723]	AAGGR	0	0	13.8312	14.1994
[Heparan sulfate]-glucosamine N-sulfotransferase (EC 2.8.2.8)	NDST3	Felis catus (Cat) (Felis silvestris catus)	heparan sulfate proteoglycan biosynthetic process, polysaccharide chain biosynthetic process [GO:0015014]; heparin biosynthetic process [GO:0030210]	Golgi apparatus [GO:0005794]; Golgi membrane [GO:0000139]; integral component of membrane [GO:0016021]	Golgi apparatus [GO:0005794]; Golgi membrane [GO:0000139]; integral component of membrane [GO:0016021]; [heparan sulfate]-glucosamine N-sulfotransferase activity [GO:0015016]; deacetylase activity [GO:0019213]; heparan sulfate N-deacetylase activity [GO:0102140]; heparan sulfate proteoglycan biosynthetic process, polysaccharide chain biosynthetic process [GO:0015014]; heparin biosynthetic process…	[heparan sulfate]-glucosamine N-sulfotransferase activity [GO:0015016]; deacetylase activity [GO:0019213]; heparan sulfate N-deacetylase activity [GO:0102140]	EGTRMNTNDVK	0	7.76797	12.5488	2.51529
LIM domain kinase 2	LIMK2	Felis catus (Cat) (Felis silvestris catus)	astral microtubule organization [GO:0030953]; cornea development in camera-type eye [GO:0061303]; establishment of vesicle localization [GO:0051650]; head development [GO:0060322]; negative regulation of cilium assembly [GO:1902018]; positive regulation of protein localization to nucleus [GO:1900182]; positive regulation of protein phosphorylation [GO:0001934]; spermatogenesis [GO:0007283]	centrosome [GO:0005813]; cis-Golgi network [GO:0005801]; mitotic spindle [GO:0072686]; nucleus [GO:0005634]	centrosome [GO:0005813]; cis-Golgi network [GO:0005801]; mitotic spindle [GO:0072686]; nucleus [GO:0005634]; ATP binding [GO:0005524]; metal ion binding [GO:0046872]; protein serine kinase activity [GO:0106310]; protein threonine kinase activity [GO:0106311]; astral microtubule organization [GO:0030953]; cornea development in camera-type eye [GO:0061303]; establishment of vesicle localization [GO…	ATP binding [GO:0005524]; metal ion binding [GO:0046872]; protein serine kinase activity [GO:0106310]; protein threonine kinase activity [GO:0106311]	GRGLASAGR	14.3838	1.28925	0	13.6098
Alkyl transferase (EC 2.5.1.-)	DHDDS	Felis catus (Cat) (Felis silvestris catus)	NA	NA	transferase activity, transferring alkyl or aryl (other than methyl) groups [GO:0016765]	transferase activity, transferring alkyl or aryl (other than methyl) groups [GO:0016765]	VQGFLQALELK	0	0	12.989	14.7432
Outer dense fiber of sperm tails 3 like 1	ODF3L1	Felis catus (Cat) (Felis silvestris catus)	NA	cytoskeleton [GO:0005856]	cytoskeleton [GO:0005856]	NA	GPGPAK	17.8175	0.78675	17.0129	0.696835
Zinc finger protein 500	ZNF500	Felis catus (Cat) (Felis silvestris catus)	regulation of transcription by RNA polymerase II [GO:0006357]	cytosol [GO:0005829]; nucleoplasm [GO:0005654]	cytosol [GO:0005829]; nucleoplasm [GO:0005654]; DNA-binding transcription factor activity, RNA polymerase II-specific [GO:0000981]; metal ion binding [GO:0046872]; RNA polymerase II cis-regulatory region sequence-specific DNA binding [GO:0000978]; regulation of transcription by RNA polymerase II [GO:0006357]	DNA-binding transcription factor activity, RNA polymerase II-specific [GO:0000981]; metal ion binding [GO:0046872]; RNA polymerase II cis-regulatory region sequence-specific DNA binding [GO:0000978]	EQDRELVGGMTRPEQSLEGGGPR	0	0	0	12.383
SEC31 homolog A, COPII coat complex component	SEC31A	Felis catus (Cat) (Felis silvestris catus)	COPII-coated vesicle cargo loading [GO:0090110]; endoplasmic reticulum organization [GO:0007029]; intracellular protein transport [GO:0006886]	COPII vesicle coat [GO:0030127]; endoplasmic reticulum exit site [GO:0070971]; endoplasmic reticulum membrane [GO:0005789]	COPII vesicle coat [GO:0030127]; endoplasmic reticulum exit site [GO:0070971]; endoplasmic reticulum membrane [GO:0005789]; structural molecule activity [GO:0005198]; COPII-coated vesicle cargo loading [GO:0090110]; endoplasmic reticulum organization [GO:0007029]; intracellular protein transport [GO:0006886]	structural molecule activity [GO:0005198]	GILAIAWSMADPELLLSCGK	0	0	0	13.7788
Hydroxysteroid 17-beta dehydrogenase 12	HSD17B12 ALKBH3	Felis catus (Cat) (Felis silvestris catus)	NA	integral component of membrane [GO:0016021]	integral component of membrane [GO:0016021]; oxidoreductase activity [GO:0016491]	oxidoreductase activity [GO:0016491]	ITTNMGKSTR	0	0	5.42408	13.2673
CHK1 checkpoint homolog (EC 2.7.11.1) (Checkpoint kinase-1) (Serine/threonine-protein kinase Chk1)	CHEK1	Felis catus (Cat) (Felis silvestris catus)	apoptotic process involved in development [GO:1902742]; chromatin-mediated maintenance of transcription [GO:0048096]; DNA damage checkpoint [GO:0000077]; DNA repair [GO:0006281]; G2/M transition of mitotic cell cycle [GO:0000086]; inner cell mass cell proliferation [GO:0001833]; intracellular signal transduction [GO:0035556]; nucleus organization [GO:0006997]; protein phosphorylation [GO:0006468]…	chromatin [GO:0000785]; cytoplasm [GO:0005737]; nucleoplasm [GO:0005654]; nucleus [GO:0005634]; replication fork [GO:0005657]	chromatin [GO:0000785]; cytoplasm [GO:0005737]; nucleoplasm [GO:0005654]; nucleus [GO:0005634]; replication fork [GO:0005657]; ATP binding [GO:0005524]; histone kinase activity (H3-T11 specific) [GO:0035402]; protein serine kinase activity [GO:0106310]; protein serine/threonine kinase activity [GO:0004674]; protein threonine kinase activity [GO:0106311]; apoptotic process involved in development …	ATP binding [GO:0005524]; histone kinase activity (H3-T11 specific) [GO:0035402]; protein serine/threonine kinase activity [GO:0004674]; protein serine kinase activity [GO:0106310]; protein threonine kinase activity [GO:0106311]	TEEAVAVK	0	0	0	14.3908
Uncharacterized protein	NA	Felis catus (Cat) (Felis silvestris catus)	NA	integral component of plasma membrane [GO:0005887]	integral component of plasma membrane [GO:0005887]; cation channel activity [GO:0005261]	cation channel activity [GO:0005261]	SESIK	0	0	0	13.1452
Olfactory receptor	OR5C1	Felis catus (Cat) (Felis silvestris catus)	NA	integral component of membrane [GO:0016021]; plasma membrane [GO:0005886]	integral component of membrane [GO:0016021]; plasma membrane [GO:0005886]; G protein-coupled receptor activity [GO:0004930]; odorant binding [GO:0005549]; olfactory receptor activity [GO:0004984]	G protein-coupled receptor activity [GO:0004930]; odorant binding [GO:0005549]; olfactory receptor activity [GO:0004984]	MASVFYTLVIPALNPLIYSLRNK	0	0	0	12.5312
Plectin	PLEC	Felis catus (Cat) (Felis silvestris catus)	hemidesmosome assembly [GO:0031581]; intermediate filament cytoskeleton organization [GO:0045104]; wound healing [GO:0042060]	brush border [GO:0005903]; contractile fiber [GO:0043292]; cytoplasm [GO:0005737]; cytosol [GO:0005829]; focal adhesion [GO:0005925]; hemidesmosome [GO:0030056]; intermediate filament cytoskeleton [GO:0045111]; membrane [GO:0016020]; perinuclear region of cytoplasm [GO:0048471]; sarcolemma [GO:0042383]	brush border [GO:0005903]; contractile fiber [GO:0043292]; cytoplasm [GO:0005737]; cytosol [GO:0005829]; focal adhesion [GO:0005925]; hemidesmosome [GO:0030056]; intermediate filament cytoskeleton [GO:0045111]; membrane [GO:0016020]; perinuclear region of cytoplasm [GO:0048471]; sarcolemma [GO:0042383]; actin binding [GO:0003779]; ankyrin binding [GO:0030506]; structural constituent of cytoskelet…	actin binding [GO:0003779]; ankyrin binding [GO:0030506]; structural constituent of cytoskeleton [GO:0005200]; structural constituent of muscle [GO:0008307]; structural molecule activity [GO:0005198]	VAGMLMPLDQLR	0	0	0	16.2209
Cytoplasmic FMR1 interacting protein 2	CYFIP2	Felis catus (Cat) (Felis silvestris catus)	regulation of actin filament polymerization [GO:0030833]	NA	small GTPase binding [GO:0031267]; regulation of actin filament polymerization [GO:0030833]	small GTPase binding [GO:0031267]	YIEQATVHSSMVMGFGLYLMDGNVSNIYK	0	0	6.13697	14.452
ADP ribosylation factor guanine nucleotide exchange factor 1	ARFGEF1	Felis catus (Cat) (Felis silvestris catus)	protein transport [GO:0015031]; regulation of ARF protein signal transduction [GO:0032012]	Golgi apparatus [GO:0005794]; perinuclear region of cytoplasm [GO:0048471]	Golgi apparatus [GO:0005794]; perinuclear region of cytoplasm [GO:0048471]; guanyl-nucleotide exchange factor activity [GO:0005085]; protein transport [GO:0015031]; regulation of ARF protein signal transduction [GO:0032012]	guanyl-nucleotide exchange factor activity [GO:0005085]	SLCKLSMKPLSDGPPDPK	0	0	0	14.5411
Rabaptin, RAB GTPase binding effector protein 1	RABEP1	Felis catus (Cat) (Felis silvestris catus)	endocytosis [GO:0006897]; positive regulation of GTPase activity [GO:0043547]; protein transport [GO:0015031]	early endosome [GO:0005769]	early endosome [GO:0005769]; growth factor activity [GO:0008083]; GTPase activator activity [GO:0005096]; endocytosis [GO:0006897]; positive regulation of GTPase activity [GO:0043547]; protein transport [GO:0015031]	growth factor activity [GO:0008083]; GTPase activator activity [GO:0005096]	ESAEREIADLR	0	0	0	16.0956
Olfactory receptor	LOC101083537	Felis catus (Cat) (Felis silvestris catus)	NA	integral component of membrane [GO:0016021]; plasma membrane [GO:0005886]	integral component of membrane [GO:0016021]; plasma membrane [GO:0005886]; G protein-coupled receptor activity [GO:0004930]; olfactory receptor activity [GO:0004984]	G protein-coupled receptor activity [GO:0004930]; olfactory receptor activity [GO:0004984]	AEENHTMK	0	0	0	14.662
Integrator complex subunit 6 like	INTS6L	Felis catus (Cat) (Felis silvestris catus)	NA	NA	NA	NA	ALRMMGAPNLISDNLDCGLSYSVISYLK	0	0	6.23062	14.4384
Heat shock protein 90 beta family member 1	HSP90B1	Felis catus (Cat) (Felis silvestris catus)	protein folding [GO:0006457]; ubiquitin-dependent ERAD pathway [GO:0030433]	endoplasmic reticulum [GO:0005783]; melanosome [GO:0042470]; perinuclear region of cytoplasm [GO:0048471]	endoplasmic reticulum [GO:0005783]; melanosome [GO:0042470]; perinuclear region of cytoplasm [GO:0048471]; ATP binding [GO:0005524]; ATPase activity [GO:0016887]; unfolded protein binding [GO:0051082]; protein folding [GO:0006457]; ubiquitin-dependent ERAD pathway [GO:0030433]	ATPase activity [GO:0016887]; ATP binding [GO:0005524]; unfolded protein binding [GO:0051082]	NLGTIAK	0	0	0	13.9545
Shugoshin 2	SGO2	Felis catus (Cat) (Felis silvestris catus)	cell division [GO:0051301]; homologous chromosome segregation [GO:0045143]; meiotic sister chromatid cohesion [GO:0051177]; meiotic sister chromatid cohesion, centromeric [GO:0051754]; mitotic sister chromatid segregation [GO:0000070]	kinetochore [GO:0000776]; mitotic cohesin complex [GO:0030892]; nuclear body [GO:0016604]	kinetochore [GO:0000776]; mitotic cohesin complex [GO:0030892]; nuclear body [GO:0016604]; cell division [GO:0051301]; homologous chromosome segregation [GO:0045143]; meiotic sister chromatid cohesion [GO:0051177]; meiotic sister chromatid cohesion, centromeric [GO:0051754]; mitotic sister chromatid segregation [GO:0000070]	NA	HIHDMQPTCQNESKIDK	0	0	0	14.867
DNA mismatch repair protein	MSH2	Felis catus (Cat) (Felis silvestris catus)	mismatch repair [GO:0006298]	chromosome [GO:0005694]; MutSalpha complex [GO:0032301]	chromosome [GO:0005694]; MutSalpha complex [GO:0032301]; ATP binding [GO:0005524]; mismatched DNA binding [GO:0030983]; mismatch repair [GO:0006298]	ATP binding [GO:0005524]; mismatched DNA binding [GO:0030983]	GVSTFMAEMLETASILRSATK	0	0	0	12.9416
Uncharacterized protein	NA	Felis catus (Cat) (Felis silvestris catus)	NA	NA	NA	NA	GSDTLEKEDMNEVLR	0	0	13.7799	15.4156
Zinc finger RNA binding protein	ZFR	Felis catus (Cat) (Felis silvestris catus)	NA	NA	nucleic acid binding [GO:0003676]; zinc ion binding [GO:0008270]	nucleic acid binding [GO:0003676]; zinc ion binding [GO:0008270]	EENMREGG	0	0	14.5412	16.0746
Prohibitin	PHB	Felis catus (Cat) (Felis silvestris catus)	activation of phospholipase C activity [GO:0007202]; activation of protein kinase C activity [GO:1990051]; antiviral innate immune response [GO:0140374]; B cell activation [GO:0042113]; CD40 signaling pathway [GO:0023035]; cellular response to interleukin-6 [GO:0071354]; DNA biosynthetic process [GO:0071897]; histone deacetylation [GO:0016575]; mitochondrion organization [GO:0007005]; modulation …	cell surface [GO:0009986]; early endosome [GO:0005769]; integral component of plasma membrane [GO:0005887]; mitochondrial prohibitin complex [GO:0035632]; nucleoplasm [GO:0005654]	cell surface [GO:0009986]; early endosome [GO:0005769]; integral component of plasma membrane [GO:0005887]; mitochondrial prohibitin complex [GO:0035632]; nucleoplasm [GO:0005654]; complement component C3a binding [GO:0001850]; complement component C3b binding [GO:0001851]; histone deacetylase binding [GO:0042826]; protein C-terminus binding [GO:0008022]; protein heterodimerization activity [GO:0…	complement component C3a binding [GO:0001850]; complement component C3b binding [GO:0001851]; histone deacetylase binding [GO:0042826]; proteinase activated receptor binding [GO:0031871]; protein C-terminus binding [GO:0008022]; protein heterodimerization activity [GO:0046982]; transcription corepressor activity [GO:0003714]	AAIISAEGDSK	0	0	13.3404	15.6121
Extracellular O-linked N-acetylglucosamine transferase-like (EC 2.4.1.312) (Glycosyltransferase-like domain-containing protein 2) (Protein O-linked-mannose beta-1,4-N-acetylglucosaminyltransferase 2)	POMGNT2	Felis catus (Cat) (Felis silvestris catus)	protein O-linked glycosylation [GO:0006493]	endoplasmic reticulum membrane [GO:0005789]	endoplasmic reticulum membrane [GO:0005789]; acetylglucosaminyltransferase activity [GO:0008375]; protein O-GlcNAc transferase activity [GO:0097363]; protein O-linked glycosylation [GO:0006493]	acetylglucosaminyltransferase activity [GO:0008375]; protein O-GlcNAc transferase activity [GO:0097363]	KAFADR	0	8.36526	13.7638	4.09237
Beta-carotene oxygenase 1	BCO1	Felis catus (Cat) (Felis silvestris catus)	beta-carotene metabolic process [GO:1901810]; carotene catabolic process [GO:0016121]; retinal metabolic process [GO:0042574]	NA	beta-carotene 15,15'-monooxygenase activity [GO:0003834]; carotenoid dioxygenase activity [GO:0010436]; metal ion binding [GO:0046872]; beta-carotene metabolic process [GO:1901810]; carotene catabolic process [GO:0016121]; retinal metabolic process [GO:0042574]	beta-carotene 15,15'-monooxygenase activity [GO:0003834]; carotenoid dioxygenase activity [GO:0010436]; metal ion binding [GO:0046872]	DEDDGIILSAIVSTDPQK	0	0	12.1956	16.1173
Sodium channel protein	SCN8A	Felis catus (Cat) (Felis silvestris catus)	regulation of ion transmembrane transport [GO:0034765]	cytoplasm [GO:0005737]; voltage-gated sodium channel complex [GO:0001518]	cytoplasm [GO:0005737]; voltage-gated sodium channel complex [GO:0001518]; voltage-gated ion channel activity [GO:0005244]; voltage-gated sodium channel activity [GO:0005248]; regulation of ion transmembrane transport [GO:0034765]	voltage-gated ion channel activity [GO:0005244]; voltage-gated sodium channel activity [GO:0005248]	EAEFKAMLEQLK	15.4005	1.79249	12.8672	3.28587
Epididymal sperm binding protein 1	ELSPBP1	Felis catus (Cat) (Felis silvestris catus)	NA	NA	NA	NA	GSTYFSCIK	0	0	14.5468	16.4719
Crumbs cell polarity complex component 2	CRB2	Felis catus (Cat) (Felis silvestris catus)	circulatory system development [GO:0072359]; establishment of cell polarity [GO:0030010]; ingression involved in gastrulation with mouth forming second [GO:0055111]; maintenance of epithelial cell apical/basal polarity [GO:0045199]; mesoderm formation [GO:0001707]; notochord formation [GO:0014028]; photoreceptor cell maintenance [GO:0045494]; positive regulation of BMP signaling pathway [GO:00305…	apical plasma membrane [GO:0016324]; apicolateral plasma membrane [GO:0016327]; cell junction [GO:0030054]; cytoplasm [GO:0005737]; integral component of membrane [GO:0016021]; protein-containing complex [GO:0032991]	apical plasma membrane [GO:0016324]; apicolateral plasma membrane [GO:0016327]; cell junction [GO:0030054]; cytoplasm [GO:0005737]; integral component of membrane [GO:0016021]; protein-containing complex [GO:0032991]; aspartic-type endopeptidase inhibitor activity [GO:0019828]; calcium ion binding [GO:0005509]; protein-containing complex binding [GO:0044877]; circulatory system development [GO:00…	aspartic-type endopeptidase inhibitor activity [GO:0019828]; calcium ion binding [GO:0005509]; protein-containing complex binding [GO:0044877]	LEMDSVLK	11.2796	13.0717	13.3803	0.62481
RALBP1 associated Eps domain containing 2	REPS2	Felis catus (Cat) (Felis silvestris catus)	NA	NA	calcium ion binding [GO:0005509]	calcium ion binding [GO:0005509]	VPLSHAYGK	12.493	14.4407	14.6703	0.60404
Importin 7	IPO7	Felis catus (Cat) (Felis silvestris catus)	innate immune response [GO:0045087]; protein import into nucleus [GO:0006606]	cytosol [GO:0005829]; nuclear envelope [GO:0005635]; nucleoplasm [GO:0005654]	cytosol [GO:0005829]; nuclear envelope [GO:0005635]; nucleoplasm [GO:0005654]; histone binding [GO:0042393]; SMAD binding [GO:0046332]; small GTPase binding [GO:0031267]; innate immune response [GO:0045087]; protein import into nucleus [GO:0006606]	histone binding [GO:0042393]; SMAD binding [GO:0046332]; small GTPase binding [GO:0031267]	MDPNTIIEALRGTMDPALR	0	0	12.7403	8.16205
Chromosome 12 open reading frame 54	C12orf54	Felis catus (Cat) (Felis silvestris catus)	NA	NA	NA	NA	EIQLTITEALWDQVLMAFR	0	0	10.6866	13.0899
Cysteine and serine rich nuclear protein 2	CSRNP2	Felis catus (Cat) (Felis silvestris catus)	negative regulation of phosphatase activity [GO:0010923]; regulation of transcription by RNA polymerase II [GO:0006357]	nucleus [GO:0005634]	nucleus [GO:0005634]; DNA-binding transcription activator activity, RNA polymerase II-specific [GO:0001228]; DNA-binding transcription factor activity, RNA polymerase II-specific [GO:0000981]; phosphatase binding [GO:0019902]; sequence-specific DNA binding [GO:0043565]; negative regulation of phosphatase activity [GO:0010923]; regulation of transcription by RNA polymerase II [GO:0006357]	DNA-binding transcription activator activity, RNA polymerase II-specific [GO:0001228]; DNA-binding transcription factor activity, RNA polymerase II-specific [GO:0000981]; phosphatase binding [GO:0019902]; sequence-specific DNA binding [GO:0043565]	MSFPCGCSRDGCGNMAGR	0	0	12.873	2.68098
NKAP domain containing 1	NKAPD1	Felis catus (Cat) (Felis silvestris catus)	NA	NA	identical protein binding [GO:0042802]	identical protein binding [GO:0042802]	KMLPSSSSR	0	0	13.8032	15.8122
O-acyltransferase like protein-like	LOC101089150	Felis catus (Cat) (Felis silvestris catus)	NA	integral component of membrane [GO:0016021]	integral component of membrane [GO:0016021]; transferase activity, transferring acyl groups other than amino-acyl groups [GO:0016747]	transferase activity, transferring acyl groups other than amino-acyl groups [GO:0016747]	CMQDTDEFLSDLNSVEPK	0	0	12.5431	15.9998
Solute carrier family 35 member F3	SLC35F3	Felis catus (Cat) (Felis silvestris catus)	thiamine transport [GO:0015888]	integral component of membrane [GO:0016021]	integral component of membrane [GO:0016021]; thiamine transport [GO:0015888]	NA	LLLGSAK	7.67037	16.0338	16.2482	0.47436
Kelch like family member 29	KLHL29	Felis catus (Cat) (Felis silvestris catus)	NA	NA	NA	NA	QMVGMTQR	0	0	13.699	14.1961
Synaptotagmin like 2	SYTL2	Felis catus (Cat) (Felis silvestris catus)	exocytosis [GO:0006887]; intracellular protein transport [GO:0006886]	exocytic vesicle [GO:0070382]	exocytic vesicle [GO:0070382]; phosphatidylserine binding [GO:0001786]; small GTPase binding [GO:0031267]; exocytosis [GO:0006887]; intracellular protein transport [GO:0006886]	phosphatidylserine binding [GO:0001786]; small GTPase binding [GO:0031267]	AMTSSHSDPFATEIR	0	0	14.6356	15.7719
Family with sequence similarity 162 member A	FAM162A	Felis catus (Cat) (Felis silvestris catus)	cellular response to hypoxia [GO:0071456]; neuron apoptotic process [GO:0051402]; positive regulation of release of cytochrome c from mitochondria [GO:0090200]	integral component of membrane [GO:0016021]; mitochondrion [GO:0005739]	integral component of membrane [GO:0016021]; mitochondrion [GO:0005739]; cellular response to hypoxia [GO:0071456]; neuron apoptotic process [GO:0051402]; positive regulation of release of cytochrome c from mitochondria [GO:0090200]	NA	MGSLRSLR	15.1581	0.314415	14.572	1.37119
Solute carrier family 10 member 4	SLC10A4	Felis catus (Cat) (Felis silvestris catus)	bile acid and bile salt transport [GO:0015721]	integral component of membrane [GO:0016021]	integral component of membrane [GO:0016021]; bile acid:sodium symporter activity [GO:0008508]; bile acid and bile salt transport [GO:0015721]	bile acid:sodium symporter activity [GO:0008508]	VYGSEMLHKR	0	0	12.7879	14.7135
Serine/threonine-protein phosphatase (EC 3.1.3.16)	PPP6C	Felis catus (Cat) (Felis silvestris catus)	NA	NA	protein serine phosphatase activity [GO:0106306]; protein threonine phosphatase activity [GO:0106307]	protein serine phosphatase activity [GO:0106306]; protein threonine phosphatase activity [GO:0106307]	AHQLVHEGYK	0	0	12.152	14.4386
RING-type E3 ubiquitin transferase (EC 2.3.2.27)	MUL1	Felis catus (Cat) (Felis silvestris catus)	organelle organization [GO:0006996]	integral component of membrane [GO:0016021]	integral component of membrane [GO:0016021]; metal ion binding [GO:0046872]; ubiquitin-protein transferase activity [GO:0004842]; organelle organization [GO:0006996]	metal ion binding [GO:0046872]; ubiquitin-protein transferase activity [GO:0004842]	GAVGDARQQGAK	0	0	13.6516	14.2265
Stratifin	SFN	Felis catus (Cat) (Felis silvestris catus)	establishment of skin barrier [GO:0061436]; intrinsic apoptotic signaling pathway in response to DNA damage [GO:0008630]; keratinization [GO:0031424]; keratinocyte development [GO:0003334]; negative regulation of cysteine-type endopeptidase activity involved in apoptotic process [GO:0043154]; negative regulation of keratinocyte proliferation [GO:0010839]; positive regulation of cell growth [GO:00…	cytosol [GO:0005829]; nucleus [GO:0005634]	cytosol [GO:0005829]; nucleus [GO:0005634]; identical protein binding [GO:0042802]; phosphoprotein binding [GO:0051219]; protein kinase binding [GO:0019901]; establishment of skin barrier [GO:0061436]; intrinsic apoptotic signaling pathway in response to DNA damage [GO:0008630]; keratinization [GO:0031424]; keratinocyte development [GO:0003334]; negative regulation of cysteine-type endopeptidase …	identical protein binding [GO:0042802]; phosphoprotein binding [GO:0051219]; protein kinase binding [GO:0019901]	SAYQEAMDISK	0	0	13.1	3.99856
G protein-coupled receptor 149	GPR149	Felis catus (Cat) (Felis silvestris catus)	antral ovarian follicle growth [GO:0001547]; negative regulation of ovulation [GO:0060280]; neuropeptide signaling pathway [GO:0007218]; preantral ovarian follicle growth [GO:0001546]	integral component of plasma membrane [GO:0005887]; neuron projection [GO:0043005]	integral component of plasma membrane [GO:0005887]; neuron projection [GO:0043005]; G protein-coupled receptor activity [GO:0004930]; neuropeptide binding [GO:0042923]; peptide binding [GO:0042277]; antral ovarian follicle growth [GO:0001547]; negative regulation of ovulation [GO:0060280]; neuropeptide signaling pathway [GO:0007218]; preantral ovarian follicle growth [GO:0001546]	G protein-coupled receptor activity [GO:0004930]; neuropeptide binding [GO:0042923]; peptide binding [GO:0042277]	CTNTDIMEAK	0	0	11.7965	15.0255
Cilia- and flagella-associated protein 206	CFAP206	Felis catus (Cat) (Felis silvestris catus)	regulation of cilium beat frequency [GO:0003356]; regulation of flagellated sperm motility [GO:1901317]; sperm axoneme assembly [GO:0007288]	axoneme [GO:0005930]; ciliary basal body [GO:0036064]	axoneme [GO:0005930]; ciliary basal body [GO:0036064]; regulation of cilium beat frequency [GO:0003356]; regulation of flagellated sperm motility [GO:1901317]; sperm axoneme assembly [GO:0007288]	NA	DASTQSMR	0	0	6.62607	15.9286
Signal transducer and activator of transcription	STAT1	Felis catus (Cat) (Felis silvestris catus)	cytokine-mediated signaling pathway [GO:0019221]; defense response [GO:0006952]; receptor signaling pathway via JAK-STAT [GO:0007259]; regulation of cell population proliferation [GO:0042127]; regulation of transcription by RNA polymerase II [GO:0006357]; response to peptide hormone [GO:0043434]; type I interferon signaling pathway [GO:0060337]	cytoplasm [GO:0005737]; nucleus [GO:0005634]	cytoplasm [GO:0005737]; nucleus [GO:0005634]; DNA-binding transcription factor activity, RNA polymerase II-specific [GO:0000981]; RNA polymerase II cis-regulatory region sequence-specific DNA binding [GO:0000978]; cytokine-mediated signaling pathway [GO:0019221]; defense response [GO:0006952]; receptor signaling pathway via JAK-STAT [GO:0007259]; regulation of cell population proliferation [GO:00…	DNA-binding transcription factor activity, RNA polymerase II-specific [GO:0000981]; RNA polymerase II cis-regulatory region sequence-specific DNA binding [GO:0000978]	GTGYIK	15.3697	1.47961	14.1326	14.4291
Nuclear apoptosis-inducing factor 1	NAIF1	Felis catus (Cat) (Felis silvestris catus)	negative regulation of cell growth [GO:0030308]; regulation of mitochondrial membrane permeability involved in apoptotic process [GO:1902108]	cytosol [GO:0005829]; mitochondrion [GO:0005739]; nucleoplasm [GO:0005654]; nucleus [GO:0005634]; plasma membrane [GO:0005886]	cytosol [GO:0005829]; mitochondrion [GO:0005739]; nucleoplasm [GO:0005654]; nucleus [GO:0005634]; plasma membrane [GO:0005886]; negative regulation of cell growth [GO:0030308]; regulation of mitochondrial membrane permeability involved in apoptotic process [GO:1902108]	NA	MAVPAKK	16.0856	1.22701	14.5976	15.4442
GC-rich promoter binding protein 1 like 1	GPBP1L1	Felis catus (Cat) (Felis silvestris catus)	positive regulation of transcription, DNA-templated [GO:0045893]; regulation of transcription, DNA-templated [GO:0006355]; transcription, DNA-templated [GO:0006351]	nucleus [GO:0005634]	nucleus [GO:0005634]; DNA binding [GO:0003677]; RNA binding [GO:0003723]; positive regulation of transcription, DNA-templated [GO:0045893]; regulation of transcription, DNA-templated [GO:0006355]; transcription, DNA-templated [GO:0006351]	DNA binding [GO:0003677]; RNA binding [GO:0003723]	HGEHLPRGDR	0	0	11.8053	8.37892
Transmembrane protein 255B	TMEM255B	Felis catus (Cat) (Felis silvestris catus)	NA	integral component of membrane [GO:0016021]	integral component of membrane [GO:0016021]	NA	MQPPVPGPLALLDNTEGFARR	0	9.27178	13.9383	4.41196
Glucagon like peptide 2 receptor	GLP2R	Felis catus (Cat) (Felis silvestris catus)	adenylate cyclase-modulating G protein-coupled receptor signaling pathway [GO:0007188]; cell surface receptor signaling pathway [GO:0007166]	integral component of membrane [GO:0016021]; plasma membrane [GO:0005886]	integral component of membrane [GO:0016021]; plasma membrane [GO:0005886]; G protein-coupled peptide receptor activity [GO:0008528]; glucagon receptor activity [GO:0004967]; peptide hormone binding [GO:0017046]; adenylate cyclase-modulating G protein-coupled receptor signaling pathway [GO:0007188]; cell surface receptor signaling pathway [GO:0007166]	glucagon receptor activity [GO:0004967]; G protein-coupled peptide receptor activity [GO:0008528]; peptide hormone binding [GO:0017046]	LLISKLK	0	0	15.759	16.7142
Myosin heavy chain 3	MYH3	Felis catus (Cat) (Felis silvestris catus)	ATP metabolic process [GO:0046034]; skeletal muscle contraction [GO:0003009]	contractile fiber [GO:0043292]; myosin complex [GO:0016459]	contractile fiber [GO:0043292]; myosin complex [GO:0016459]; actin filament binding [GO:0051015]; ATP binding [GO:0005524]; ATPase activity [GO:0016887]; microfilament motor activity [GO:0000146]; ATP metabolic process [GO:0046034]; skeletal muscle contraction [GO:0003009]	actin filament binding [GO:0051015]; ATPase activity [GO:0016887]; ATP binding [GO:0005524]; microfilament motor activity [GO:0000146]	AGLLGTLEEMR	0	0	13.7809	17.5267
Serpin family A member 12	SERPINA12	Felis catus (Cat) (Felis silvestris catus)	negative regulation of gluconeogenesis [GO:0045721]; negative regulation of lipid biosynthetic process [GO:0051055]; positive regulation of insulin receptor signaling pathway [GO:0046628]; positive regulation of phosphatidylinositol 3-kinase signaling [GO:0014068]; regulation of cholesterol metabolic process [GO:0090181]; regulation of triglyceride metabolic process [GO:0090207]	extracellular space [GO:0005615]; plasma membrane [GO:0005886]	extracellular space [GO:0005615]; plasma membrane [GO:0005886]; negative regulation of gluconeogenesis [GO:0045721]; negative regulation of lipid biosynthetic process [GO:0051055]; positive regulation of insulin receptor signaling pathway [GO:0046628]; positive regulation of phosphatidylinositol 3-kinase signaling [GO:0014068]; regulation of cholesterol metabolic process [GO:0090181]; regulation …	NA	MKNVEEAIK	0	0	13.1265	14.7416
SUMO-activating enzyme subunit 2 (EC 2.3.2.-)	UBA2	Felis catus (Cat) (Felis silvestris catus)	positive regulation of protein sumoylation [GO:0033235]; protein modification by small protein conjugation [GO:0032446]; protein sumoylation [GO:0016925]	cytoplasm [GO:0005737]; nucleoplasm [GO:0005654]; SUMO activating enzyme complex [GO:0031510]	cytoplasm [GO:0005737]; nucleoplasm [GO:0005654]; SUMO activating enzyme complex [GO:0031510]; ATP binding [GO:0005524]; magnesium ion binding [GO:0000287]; protein heterodimerization activity [GO:0046982]; small protein activating enzyme binding [GO:0044388]; SUMO activating enzyme activity [GO:0019948]; SUMO binding [GO:0032183]; transcription factor binding [GO:0008134]; ubiquitin-like protein…	ATP binding [GO:0005524]; magnesium ion binding [GO:0000287]; protein heterodimerization activity [GO:0046982]; small protein activating enzyme binding [GO:0044388]; SUMO activating enzyme activity [GO:0019948]; SUMO binding [GO:0032183]; transcription factor binding [GO:0008134]; ubiquitin-like protein conjugating enzyme binding [GO:0044390]	MHIFSMNMK	0	0	13.8128	9.98058
Inhibitory synaptic factor family member 2B	INSYN2B	Felis catus (Cat) (Felis silvestris catus)	NA	NA	NA	NA	SPSCLNATSDASHMPGTGK	5.54777	13.0632	14.1032	1.3146
TNF receptor superfamily member 18	TNFRSF18	Felis catus (Cat) (Felis silvestris catus)	negative regulation of apoptotic process [GO:0043066]; positive regulation of cell adhesion [GO:0045785]	external side of plasma membrane [GO:0009897]; integral component of plasma membrane [GO:0005887]	external side of plasma membrane [GO:0009897]; integral component of plasma membrane [GO:0005887]; tumor necrosis factor-activated receptor activity [GO:0005031]; negative regulation of apoptotic process [GO:0043066]; positive regulation of cell adhesion [GO:0045785]	tumor necrosis factor-activated receptor activity [GO:0005031]	MGAWRGASPK	0	0	12.187	14.1995
RING-type E3 ubiquitin transferase (EC 2.3.2.27)	RMND5A	Felis catus (Cat) (Felis silvestris catus)	NA	cytoplasm [GO:0005737]; nucleoplasm [GO:0005654]; ubiquitin ligase complex [GO:0000151]	cytoplasm [GO:0005737]; nucleoplasm [GO:0005654]; ubiquitin ligase complex [GO:0000151]; metal ion binding [GO:0046872]; ubiquitin protein ligase activity [GO:0061630]	metal ion binding [GO:0046872]; ubiquitin protein ligase activity [GO:0061630]	EMLIAQNSSLEFKLHR	0	0	6.9279	16.0958
Neuronal PAS domain protein 2	NPAS2	Felis catus (Cat) (Felis silvestris catus)	circadian regulation of gene expression [GO:0032922]; negative regulation of cell death [GO:0060548]; positive regulation of DNA repair [GO:0045739]; positive regulation of transcription by RNA polymerase II [GO:0045944]; regulation of transcription by RNA polymerase II [GO:0006357]; response to redox state [GO:0051775]	CLOCK-BMAL transcription complex [GO:1990513]; cytosol [GO:0005829]; nucleoplasm [GO:0005654]	CLOCK-BMAL transcription complex [GO:1990513]; cytosol [GO:0005829]; nucleoplasm [GO:0005654]; DNA-binding transcription factor activity, RNA polymerase II-specific [GO:0000981]; Hsp90 protein binding [GO:0051879]; protein dimerization activity [GO:0046983]; RNA polymerase II cis-regulatory region sequence-specific DNA binding [GO:0000978]; circadian regulation of gene expression [GO:0032922]; ne…	DNA-binding transcription factor activity, RNA polymerase II-specific [GO:0000981]; Hsp90 protein binding [GO:0051879]; protein dimerization activity [GO:0046983]; RNA polymerase II cis-regulatory region sequence-specific DNA binding [GO:0000978]	LLLSQPIQPMMPGSCDAR	0	0	13.8307	16.0574
Reduced folate transporter (Solute carrier family 19 member 1)	SLC19A1	Felis catus (Cat) (Felis silvestris catus)	cyclic-GMP-AMP transmembrane import across plasma membrane [GO:0140361]; folate import across plasma membrane [GO:1904447]	apical plasma membrane [GO:0016324]; basolateral plasma membrane [GO:0016323]; integral component of plasma membrane [GO:0005887]	apical plasma membrane [GO:0016324]; basolateral plasma membrane [GO:0016323]; integral component of plasma membrane [GO:0005887]; cyclic-GMP-AMP binding [GO:0061507]; cyclic-GMP-AMP transmembrane transporter activity [GO:0140360]; folate:anion antiporter activity [GO:0008518]; methotrexate transmembrane transporter activity [GO:0015350]; cyclic-GMP-AMP transmembrane import across plasma membrane…	cyclic-GMP-AMP binding [GO:0061507]; cyclic-GMP-AMP transmembrane transporter activity [GO:0140360]; folate:anion antiporter activity [GO:0008518]; methotrexate transmembrane transporter activity [GO:0015350]	HLREGR	0	0	12.8146	14.3944
Solute carrier family 12 member 9	SLC12A9	Felis catus (Cat) (Felis silvestris catus)	transmembrane transport [GO:0055085]	integral component of membrane [GO:0016021]	integral component of membrane [GO:0016021]; transmembrane transport [GO:0055085]	NA	ISGLDSDSHLPS	0	0	12.4591	13.2369
Leucine rich repeat and fibronectin type III domain containing 4	LRFN4	Felis catus (Cat) (Felis silvestris catus)	regulation of postsynaptic density assembly [GO:0099151]; regulation of presynapse assembly [GO:1905606]; synaptic membrane adhesion [GO:0099560]	cell surface [GO:0009986]; GABA-ergic synapse [GO:0098982]; glutamatergic synapse [GO:0098978]; integral component of postsynaptic density membrane [GO:0099061]	cell surface [GO:0009986]; GABA-ergic synapse [GO:0098982]; glutamatergic synapse [GO:0098978]; integral component of postsynaptic density membrane [GO:0099061]; regulation of postsynaptic density assembly [GO:0099151]; regulation of presynapse assembly [GO:1905606]; synaptic membrane adhesion [GO:0099560]	NA	AFGDLESLR	0	13.3648	15.2565	4.11247
Guanine nucleotide-binding protein subunit gamma	GNG2	Felis catus (Cat) (Felis silvestris catus)	G protein-coupled receptor signaling pathway [GO:0007186]	heterotrimeric G-protein complex [GO:0005834]	heterotrimeric G-protein complex [GO:0005834]; G-protein beta-subunit binding [GO:0031681]; G protein-coupled receptor signaling pathway [GO:0007186]	G-protein beta-subunit binding [GO:0031681]	AAGAQVSKAAADLMAYCEAHAK	0	8.1139	13.0147	3.17482
Phosphate carrier protein, mitochondrial (Phosphate transport protein) (Solute carrier family 25 member 3)	NA	Felis catus (Cat) (Felis silvestris catus)	mitochondrial phosphate ion transmembrane transport [GO:1990547]; phosphate ion transmembrane transport [GO:0035435]	integral component of mitochondrial inner membrane [GO:0031305]	integral component of mitochondrial inner membrane [GO:0031305]; inorganic phosphate transmembrane transporter activity [GO:0005315]; mitochondrial phosphate ion transmembrane transport [GO:1990547]; phosphate ion transmembrane transport [GO:0035435]	inorganic phosphate transmembrane transporter activity [GO:0005315]	GLARGWAPTFLGYSLQGLFK	0	11.3092	13.3123	2.54584
Cathepsin X (EC 3.4.18.1)	CTSZ	Felis catus (Cat) (Felis silvestris catus)	proteolysis involved in cellular protein catabolic process [GO:0051603]	extracellular space [GO:0005615]; integral component of membrane [GO:0016021]; lysosome [GO:0005764]	extracellular space [GO:0005615]; integral component of membrane [GO:0016021]; lysosome [GO:0005764]; cysteine-type endopeptidase activity [GO:0004197]; proteolysis involved in cellular protein catabolic process [GO:0051603]	cysteine-type endopeptidase activity [GO:0004197]	IVTSTYKDGK	0	0	14.1805	16.3578
SH3 domain-containing protein	NA	Felis catus (Cat) (Felis silvestris catus)	NA	NA	actin binding [GO:0003779]	actin binding [GO:0003779]	GHYIGCR	0	0	13.7264	2.15822
RAS protein activator like 3	RASAL3	Felis catus (Cat) (Felis silvestris catus)	negative regulation of Ras protein signal transduction [GO:0046580]; positive regulation of GTPase activity [GO:0043547]; positive regulation of NK T cell proliferation [GO:0051142]; signal transduction [GO:0007165]	cytoplasm [GO:0005737]; cytoplasmic side of membrane [GO:0098562]	cytoplasm [GO:0005737]; cytoplasmic side of membrane [GO:0098562]; GTPase activator activity [GO:0005096]; identical protein binding [GO:0042802]; negative regulation of Ras protein signal transduction [GO:0046580]; positive regulation of GTPase activity [GO:0043547]; positive regulation of NK T cell proliferation [GO:0051142]; signal transduction [GO:0007165]	GTPase activator activity [GO:0005096]; identical protein binding [GO:0042802]	AGPGQLFWAER	0	0	12.0505	13.6138
Ribosomal protein	RPL10A	Felis catus (Cat) (Felis silvestris catus)	cytoplasmic translation [GO:0002181]; maturation of LSU-rRNA [GO:0000470]	cytosolic large ribosomal subunit [GO:0022625]; polysomal ribosome [GO:0042788]	cytosolic large ribosomal subunit [GO:0022625]; polysomal ribosome [GO:0042788]; RNA binding [GO:0003723]; structural constituent of ribosome [GO:0003735]; cytoplasmic translation [GO:0002181]; maturation of LSU-rRNA [GO:0000470]	RNA binding [GO:0003723]; structural constituent of ribosome [GO:0003735]	AGKFPSLLTHNENMVAK	15.4097	16.4165	0	6.50777
Centrosomal protein 55	CEP55	Felis catus (Cat) (Felis silvestris catus)	cranial skeletal system development [GO:1904888]; establishment of protein localization [GO:0045184]; midbody abscission [GO:0061952]; mitotic cytokinesis [GO:0000281]; regulation of phosphatidylinositol 3-kinase signaling [GO:0014066]	centriolar satellite [GO:0034451]; cytoplasm [GO:0005737]; Flemming body [GO:0090543]; intercellular bridge [GO:0045171]; midbody [GO:0030496]; plasma membrane [GO:0005886]	centriolar satellite [GO:0034451]; cytoplasm [GO:0005737]; Flemming body [GO:0090543]; intercellular bridge [GO:0045171]; midbody [GO:0030496]; plasma membrane [GO:0005886]; identical protein binding [GO:0042802]; cranial skeletal system development [GO:1904888]; establishment of protein localization [GO:0045184]; midbody abscission [GO:0061952]; mitotic cytokinesis [GO:0000281]; regulation of ph…	identical protein binding [GO:0042802]	MSVSEMSSR	0	0	13.7262	3.29982
Glycosylphosphatidylinositol anchor attachment 1	GPAA1	Felis catus (Cat) (Felis silvestris catus)	attachment of GPI anchor to protein [GO:0016255]; protein-containing complex assembly [GO:0065003]	centrosome [GO:0005813]; cytosol [GO:0005829]; GPI-anchor transamidase complex [GO:0042765]; mitochondrion [GO:0005739]	centrosome [GO:0005813]; cytosol [GO:0005829]; GPI-anchor transamidase complex [GO:0042765]; mitochondrion [GO:0005739]; GPI anchor binding [GO:0034235]; attachment of GPI anchor to protein [GO:0016255]; protein-containing complex assembly [GO:0065003]	GPI anchor binding [GO:0034235]	GSAVPEPPLPAMGLLSDPVR	0	0	13.1845	15.3674
Argonaute RISC catalytic component 2	AGO2	Felis catus (Cat) (Felis silvestris catus)	gene silencing by RNA [GO:0031047]; regulation of translation [GO:0006417]	P-body [GO:0000932]	P-body [GO:0000932]; RNA binding [GO:0003723]; gene silencing by RNA [GO:0031047]; regulation of translation [GO:0006417]	RNA binding [GO:0003723]	QCTEVHLK	16.1804	2.15805	14.5654	0.9856
Beta-N-acetylhexosaminidase (EC 3.2.1.52)	HEXD	Felis catus (Cat) (Felis silvestris catus)	carbohydrate metabolic process [GO:0005975]	cytoplasm [GO:0005737]; extracellular vesicle [GO:1903561]; nucleus [GO:0005634]	cytoplasm [GO:0005737]; extracellular vesicle [GO:1903561]; nucleus [GO:0005634]; beta-N-acetylhexosaminidase activity [GO:0004563]; N-acetyl-beta-D-galactosaminidase activity [GO:0102148]; carbohydrate metabolic process [GO:0005975]	beta-N-acetylhexosaminidase activity [GO:0004563]; N-acetyl-beta-D-galactosaminidase activity [GO:0102148]	SGSSPFKMR	0	0	14.7589	16.5127
Ring finger protein 186	RNF186	Felis catus (Cat) (Felis silvestris catus)	intrinsic apoptotic signaling pathway in response to endoplasmic reticulum stress [GO:0070059]; proteasome-mediated ubiquitin-dependent protein catabolic process [GO:0043161]; protein autoubiquitination [GO:0051865]; protein K29-linked ubiquitination [GO:0035519]; protein K63-linked ubiquitination [GO:0070534]; protein localization to mitochondrion [GO:0070585]	endoplasmic reticulum membrane [GO:0005789]; integral component of membrane [GO:0016021]	endoplasmic reticulum membrane [GO:0005789]; integral component of membrane [GO:0016021]; metal ion binding [GO:0046872]; ubiquitin protein ligase activity [GO:0061630]; intrinsic apoptotic signaling pathway in response to endoplasmic reticulum stress [GO:0070059]; proteasome-mediated ubiquitin-dependent protein catabolic process [GO:0043161]; protein autoubiquitination [GO:0051865]; protein K29-…	metal ion binding [GO:0046872]; ubiquitin protein ligase activity [GO:0061630]	MACAEPQRVSTGATATEATGPAR	0	0	4.83371	16.2542
Tudor domain containing 12	TDRD12	Felis catus (Cat) (Felis silvestris catus)	NA	NA	NA	NA	MLEVLVLK	0	0	13.1167	8.43422
Protein SMG8	SMG8	Felis catus (Cat) (Felis silvestris catus)	nuclear-transcribed mRNA catabolic process, nonsense-mediated decay [GO:0000184]	NA	nuclear-transcribed mRNA catabolic process, nonsense-mediated decay [GO:0000184]	NA	GGVATAEGNR	0	0	14.1049	15.7902
Lactase	LCT	Felis catus (Cat) (Felis silvestris catus)	carbohydrate metabolic process [GO:0005975]	endoplasmic reticulum [GO:0005783]; integral component of membrane [GO:0016021]	endoplasmic reticulum [GO:0005783]; integral component of membrane [GO:0016021]; beta-glucosidase activity [GO:0008422]; lactase activity [GO:0000016]; carbohydrate metabolic process [GO:0005975]	beta-glucosidase activity [GO:0008422]; lactase activity [GO:0000016]	RHASEGAATPEVASDSYHK	0	0	13.4458	14.8818
Zinc finger and BTB domain containing 5	ZBTB5	Felis catus (Cat) (Felis silvestris catus)	regulation of transcription by RNA polymerase II [GO:0006357]	nucleus [GO:0005634]	nucleus [GO:0005634]; DNA-binding transcription factor activity, RNA polymerase II-specific [GO:0000981]; DNA-binding transcription repressor activity, RNA polymerase II-specific [GO:0001227]; RNA polymerase II cis-regulatory region sequence-specific DNA binding [GO:0000978]; regulation of transcription by RNA polymerase II [GO:0006357]	DNA-binding transcription factor activity, RNA polymerase II-specific [GO:0000981]; DNA-binding transcription repressor activity, RNA polymerase II-specific [GO:0001227]; RNA polymerase II cis-regulatory region sequence-specific DNA binding [GO:0000978]	VMMGSPRGGASNFPYYR	0	0	13.9415	1.73585
GRAM domain containing 4	GRAMD4	Felis catus (Cat) (Felis silvestris catus)	apoptotic process [GO:0006915]	integral component of membrane [GO:0016021]	integral component of membrane [GO:0016021]; apoptotic process [GO:0006915]	NA	MRVGPDLR	15.2893	2.6638	0	13.7182
Zinc finger protein 646	ZNF646	Felis catus (Cat) (Felis silvestris catus)	regulation of transcription, DNA-templated [GO:0006355]	NA	DNA-binding transcription factor activity, RNA polymerase II-specific [GO:0000981]; RNA polymerase II cis-regulatory region sequence-specific DNA binding [GO:0000978]; regulation of transcription, DNA-templated [GO:0006355]	DNA-binding transcription factor activity, RNA polymerase II-specific [GO:0000981]; RNA polymerase II cis-regulatory region sequence-specific DNA binding [GO:0000978]	HGGSLVNHR	0	9.37237	13.2593	1.06347
Spectrin beta chain	SPTB	Felis catus (Cat) (Felis silvestris catus)	actin filament capping [GO:0051693]	cytosol [GO:0005829]; spectrin [GO:0008091]; spectrin-associated cytoskeleton [GO:0014731]	cytosol [GO:0005829]; spectrin [GO:0008091]; spectrin-associated cytoskeleton [GO:0014731]; actin filament binding [GO:0051015]; ankyrin binding [GO:0030506]; phospholipid binding [GO:0005543]; structural constituent of cytoskeleton [GO:0005200]; actin filament capping [GO:0051693]	actin filament binding [GO:0051015]; ankyrin binding [GO:0030506]; phospholipid binding [GO:0005543]; structural constituent of cytoskeleton [GO:0005200]	RTQLVDTADK	0	10.6181	15.7976	4.78724
SV2 related protein	SVOP	Felis catus (Cat) (Felis silvestris catus)	NA	integral component of membrane [GO:0016021]	integral component of membrane [GO:0016021]; transmembrane transporter activity [GO:0022857]	transmembrane transporter activity [GO:0022857]	ALGLGTCSGMAR	14.4681	0.93976	13.3454	14.0072
Scribble planar cell polarity protein	SCRIB	Felis catus (Cat) (Felis silvestris catus)	auditory receptor cell stereocilium organization [GO:0060088]; cell-cell adhesion [GO:0098609]; cell migration [GO:0016477]; cochlear nucleus development [GO:0021747]; establishment of T cell polarity [GO:0001768]; establishment or maintenance of epithelial cell apical/basal polarity [GO:0045197]; mammary gland duct morphogenesis [GO:0060603]; negative regulation of activated T cell proliferation…	adherens junction [GO:0005912]; basolateral plasma membrane [GO:0016323]; cell-cell contact zone [GO:0044291]; cell junction [GO:0030054]; immunological synapse [GO:0001772]; myelin sheath abaxonal region [GO:0035748]; postsynaptic density [GO:0014069]; presynapse [GO:0098793]	adherens junction [GO:0005912]; basolateral plasma membrane [GO:0016323]; cell junction [GO:0030054]; cell-cell contact zone [GO:0044291]; immunological synapse [GO:0001772]; myelin sheath abaxonal region [GO:0035748]; postsynaptic density [GO:0014069]; presynapse [GO:0098793]; auditory receptor cell stereocilium organization [GO:0060088]; cell migration [GO:0016477]; cell-cell adhesion [GO:00986…	NA	TLAATPGAGSTQR	0	8.74532	12.0531	6.41682
Receptor protein-tyrosine kinase (EC 2.7.10.1)	EGFR	Felis catus (Cat) (Felis silvestris catus)	cell-cell adhesion [GO:0098609]; cellular response to cadmium ion [GO:0071276]; cellular response to estradiol stimulus [GO:0071392]; cellular response to reactive oxygen species [GO:0034614]; negative regulation of apoptotic process [GO:0043066]; negative regulation of cardiocyte differentiation [GO:1905208]; negative regulation of protein catabolic process [GO:0042177]; peptidyl-tyrosine autoph…	basolateral plasma membrane [GO:0016323]; cell junction [GO:0030054]; cell surface [GO:0009986]; early endosome membrane [GO:0031901]; integral component of membrane [GO:0016021]; membrane raft [GO:0045121]; multivesicular body, internal vesicle lumen [GO:0097489]; nucleus [GO:0005634]; perinuclear region of cytoplasm [GO:0048471]; receptor complex [GO:0043235]	basolateral plasma membrane [GO:0016323]; cell junction [GO:0030054]; cell surface [GO:0009986]; early endosome membrane [GO:0031901]; integral component of membrane [GO:0016021]; membrane raft [GO:0045121]; multivesicular body, internal vesicle lumen [GO:0097489]; nucleus [GO:0005634]; perinuclear region of cytoplasm [GO:0048471]; receptor complex [GO:0043235]; actin filament binding [GO:0051015…	actin filament binding [GO:0051015]; ATP binding [GO:0005524]; chromatin binding [GO:0003682]; epidermal growth factor-activated receptor activity [GO:0005006]; identical protein binding [GO:0042802]; kinase binding [GO:0019900]; nitric-oxide synthase regulator activity [GO:0030235]; protein phosphatase binding [GO:0019903]; ubiquitin protein ligase binding [GO:0031625]	MCHLCHSNCTYGCSGPGLEGCATDGPK	0	0	0	14.0092
Integrin subunit alpha 8	ITGA8	Felis catus (Cat) (Felis silvestris catus)	cell adhesion [GO:0007155]; integrin-mediated signaling pathway [GO:0007229]	integrin complex [GO:0008305]	integrin complex [GO:0008305]; cell adhesion [GO:0007155]; integrin-mediated signaling pathway [GO:0007229]	NA	MVVCDLGNPMVAGTNYSLGLR	0	0	0	13.5195
Phosphorylase b kinase regulatory subunit	PHKA2	Felis catus (Cat) (Felis silvestris catus)	glycogen metabolic process [GO:0005977]	phosphorylase kinase complex [GO:0005964]; plasma membrane [GO:0005886]	phosphorylase kinase complex [GO:0005964]; plasma membrane [GO:0005886]; calmodulin binding [GO:0005516]; glycogen metabolic process [GO:0005977]	calmodulin binding [GO:0005516]	FAVHVESVLNRVPQPEYR	0	0	0	14.7461
SEC14 and spectrin domain containing 1	SESTD1	Felis catus (Cat) (Felis silvestris catus)	negative regulation of calcium ion transmembrane transport via high voltage-gated calcium channel [GO:1904878]	calcium channel complex [GO:0034704]; intermediate filament cytoskeleton [GO:0045111]	calcium channel complex [GO:0034704]; intermediate filament cytoskeleton [GO:0045111]; phosphatidic acid binding [GO:0070300]; phosphatidylinositol-3,4-bisphosphate binding [GO:0043325]; phosphatidylinositol-3,5-bisphosphate binding [GO:0080025]; phosphatidylinositol-3-phosphate binding [GO:0032266]; phosphatidylinositol-4,5-bisphosphate binding [GO:0005546]; phosphatidylinositol-4-phosphate bind…	phosphatidic acid binding [GO:0070300]; phosphatidylinositol-3,4-bisphosphate binding [GO:0043325]; phosphatidylinositol-3,5-bisphosphate binding [GO:0080025]; phosphatidylinositol-3-phosphate binding [GO:0032266]; phosphatidylinositol-4,5-bisphosphate binding [GO:0005546]; phosphatidylinositol-4-phosphate binding [GO:0070273]; phosphatidylinositol-5-phosphate binding [GO:0010314]	ENVDHIQGVMEDMQLR	0	0	0	14.956
Family with sequence similarity 151 member B	FAM151B	Felis catus (Cat) (Felis silvestris catus)	NA	NA	NA	NA	LDFKSLAAVEPSMMLLENVK	0	0	0	15.4114
Adhesion G protein-coupled receptor L2	ADGRL2	Felis catus (Cat) (Felis silvestris catus)	cell surface receptor signaling pathway [GO:0007166]	axon [GO:0030424]; integral component of membrane [GO:0016021]; plasma membrane [GO:0005886]	axon [GO:0030424]; integral component of membrane [GO:0016021]; plasma membrane [GO:0005886]; carbohydrate binding [GO:0030246]; G protein-coupled receptor activity [GO:0004930]; cell surface receptor signaling pathway [GO:0007166]	carbohydrate binding [GO:0030246]; G protein-coupled receptor activity [GO:0004930]	TTVPTTSTASQKGPMSTTVAGSQEGSK	0	0	0	14.5959
Shroom family member 3	SHROOM3	Felis catus (Cat) (Felis silvestris catus)	cell morphogenesis [GO:0000902]; epithelial cell development [GO:0002064]; neural tube closure [GO:0001843]	cytoplasm [GO:0005737]; microtubule [GO:0005874]	cytoplasm [GO:0005737]; microtubule [GO:0005874]; actin filament binding [GO:0051015]; cell morphogenesis [GO:0000902]; epithelial cell development [GO:0002064]; neural tube closure [GO:0001843]	actin filament binding [GO:0051015]	MAFYPSPEYDMQLAR	0	0	0	14.4623
Dolichyl-phosphate-mannose--protein mannosyltransferase (EC 2.4.1.109)	TMTC1	Felis catus (Cat) (Felis silvestris catus)	NA	endoplasmic reticulum [GO:0005783]; integral component of membrane [GO:0016021]	endoplasmic reticulum [GO:0005783]; integral component of membrane [GO:0016021]; dolichyl-phosphate-mannose-protein mannosyltransferase activity [GO:0004169]	dolichyl-phosphate-mannose-protein mannosyltransferase activity [GO:0004169]	RGCGLAPAGAAALLAGASCLCYGR	0	0	0	14.2778
Actin related protein 3B	ACTR3B	Felis catus (Cat) (Felis silvestris catus)	NA	NA	NA	NA	HGIIEDWDLMERFMEQVIFK	0	0	0	14.2587
Indoleamine 2,3-dioxygenase 1	IDO1	Felis catus (Cat) (Felis silvestris catus)	'de novo' NAD biosynthetic process from tryptophan [GO:0034354]; positive regulation of T cell apoptotic process [GO:0070234]; tryptophan catabolic process to kynurenine [GO:0019441]	cytoplasm [GO:0005737]	cytoplasm [GO:0005737]; heme binding [GO:0020037]; indoleamine 2,3-dioxygenase activity [GO:0033754]; metal ion binding [GO:0046872]; tryptophan 2,3-dioxygenase activity [GO:0004833]; 'de novo' NAD biosynthetic process from tryptophan [GO:0034354]; positive regulation of T cell apoptotic process [GO:0070234]; tryptophan catabolic process to kynurenine [GO:0019441]	heme binding [GO:0020037]; indoleamine 2,3-dioxygenase activity [GO:0033754]; metal ion binding [GO:0046872]; tryptophan 2,3-dioxygenase activity [GO:0004833]	AMADLRK	0	0	0	13.901
Sphingomyelin synthase 2	SGMS2	Felis catus (Cat) (Felis silvestris catus)	ceramide biosynthetic process [GO:0046513]; ceramide phosphoethanolamine biosynthetic process [GO:1905373]; regulation of bone mineralization [GO:0030500]; sphingomyelin biosynthetic process [GO:0006686]	integral component of endoplasmic reticulum membrane [GO:0030176]; integral component of Golgi membrane [GO:0030173]; integral component of plasma membrane [GO:0005887]	integral component of endoplasmic reticulum membrane [GO:0030176]; integral component of Golgi membrane [GO:0030173]; integral component of plasma membrane [GO:0005887]; ceramide cholinephosphotransferase activity [GO:0047493]; ceramide phosphoethanolamine synthase activity [GO:0002950]; sphingomyelin synthase activity [GO:0033188]; ceramide biosynthetic process [GO:0046513]; ceramide phosphoetha…	ceramide cholinephosphotransferase activity [GO:0047493]; ceramide phosphoethanolamine synthase activity [GO:0002950]; sphingomyelin synthase activity [GO:0033188]	IGEDNEKST	0	0	0	15.7543
Amine oxidase (EC 1.4.3.-)	MAOB	Felis catus (Cat) (Felis silvestris catus)	NA	mitochondrial outer membrane [GO:0005741]	mitochondrial outer membrane [GO:0005741]; monoamine oxidase activity [GO:0097621]	monoamine oxidase activity [GO:0097621]	TMDDMGR	0	0	0	13.1896
Fission, mitochondrial 1	FIS1	Felis catus (Cat) (Felis silvestris catus)	NA	NA	NA	NA	IKPERAAAQR	0	0	0	12.9829
Armadillo repeat containing X-linked 1	ARMCX1	Felis catus (Cat) (Felis silvestris catus)	hematopoietic stem cell homeostasis [GO:0061484]	integral component of membrane [GO:0016021]; mitochondrial outer membrane [GO:0005741]; mitochondrion [GO:0005739]	integral component of membrane [GO:0016021]; mitochondrial outer membrane [GO:0005741]; mitochondrion [GO:0005739]; hematopoietic stem cell homeostasis [GO:0061484]	NA	TLAPSLPCPGGR	0	0	0	12.398
PMS1 homolog 2, mismatch repair system component	PMS2	Felis catus (Cat) (Felis silvestris catus)	mismatch repair [GO:0006298]	mismatch repair complex [GO:0032300]	mismatch repair complex [GO:0032300]; ATP binding [GO:0005524]; ATPase activity [GO:0016887]; mismatched DNA binding [GO:0030983]; mismatch repair [GO:0006298]	ATPase activity [GO:0016887]; ATP binding [GO:0005524]; mismatched DNA binding [GO:0030983]	KLITHMGEMDR	0	0	0	14.8738
Proteinase-activated receptor 1 (Thrombin receptor)	F2R	Felis catus (Cat) (Felis silvestris catus)	activation of cysteine-type endopeptidase activity involved in apoptotic process [GO:0006919]; cell-cell junction maintenance [GO:0045217]; connective tissue replacement involved in inflammatory response wound healing [GO:0002248]; homeostasis of number of cells within a tissue [GO:0048873]; negative regulation of cell population proliferation [GO:0008285]; negative regulation of renin secretion …	caveola [GO:0005901]; cell surface [GO:0009986]; early endosome [GO:0005769]; integral component of plasma membrane [GO:0005887]; late endosome [GO:0005770]; platelet dense tubular network [GO:0031094]; synapse [GO:0045202]	caveola [GO:0005901]; cell surface [GO:0009986]; early endosome [GO:0005769]; integral component of plasma membrane [GO:0005887]; late endosome [GO:0005770]; platelet dense tubular network [GO:0031094]; synapse [GO:0045202]; G protein-coupled receptor activity [GO:0004930]; G-protein alpha-subunit binding [GO:0001965]; G-protein beta-subunit binding [GO:0031681]; signaling receptor binding [GO:00…	G-protein alpha-subunit binding [GO:0001965]; G-protein beta-subunit binding [GO:0031681]; G protein-coupled receptor activity [GO:0004930]; signaling receptor binding [GO:0005102]; thrombin-activated receptor activity [GO:0015057]	ESSDPSSYNSSGQLMASK	0	0	0	14.8526
Regulating synaptic membrane exocytosis 2	RIMS2	Felis catus (Cat) (Felis silvestris catus)	calcium ion-regulated exocytosis of neurotransmitter [GO:0048791]; intracellular protein transport [GO:0006886]; regulation of exocytosis [GO:0017157]	membrane [GO:0016020]; presynaptic active zone [GO:0048786]	membrane [GO:0016020]; presynaptic active zone [GO:0048786]; metal ion binding [GO:0046872]; small GTPase binding [GO:0031267]; calcium ion-regulated exocytosis of neurotransmitter [GO:0048791]; intracellular protein transport [GO:0006886]; regulation of exocytosis [GO:0017157]	metal ion binding [GO:0046872]; small GTPase binding [GO:0031267]	QLPQLPPK	0	0	0	13.4817
Threonine synthase-like 2	THNSL2	Felis catus (Cat) (Felis silvestris catus)	2-oxobutyrate biosynthetic process [GO:0046360]; dephosphorylation [GO:0016311]; serine family amino acid catabolic process [GO:0009071]	NA	pyridoxal phosphate binding [GO:0030170]; serine binding [GO:0070905]; 2-oxobutyrate biosynthetic process [GO:0046360]; dephosphorylation [GO:0016311]; serine family amino acid catabolic process [GO:0009071]	pyridoxal phosphate binding [GO:0030170]; serine binding [GO:0070905]	ALWRPPPPLPAPLSSALGLTPPRPFSLAR	0	0	0	14.7275
GATA zinc finger domain containing 2A	GATAD2A	Felis catus (Cat) (Felis silvestris catus)	negative regulation of transcription by RNA polymerase II [GO:0000122]	NuRD complex [GO:0016581]	NuRD complex [GO:0016581]; protein-macromolecule adaptor activity [GO:0030674]; sequence-specific DNA binding [GO:0043565]; zinc ion binding [GO:0008270]; negative regulation of transcription by RNA polymerase II [GO:0000122]	protein-macromolecule adaptor activity [GO:0030674]; sequence-specific DNA binding [GO:0043565]; zinc ion binding [GO:0008270]	GAEVTAMGRCEGQAGDGPVDMR	0	0	0	14.1313
PWWP domain containing 3A, DNA repair factor	PWWP3A	Felis catus (Cat) (Felis silvestris catus)	chromatin organization [GO:0006325]; DNA repair [GO:0006281]	cytosol [GO:0005829]; nucleoplasm [GO:0005654]; nucleus [GO:0005634]	cytosol [GO:0005829]; nucleoplasm [GO:0005654]; nucleus [GO:0005634]; nucleosome binding [GO:0031491]; chromatin organization [GO:0006325]; DNA repair [GO:0006281]	nucleosome binding [GO:0031491]	ILLYHEPR	0	0	0	15.804
Receptor protein-tyrosine kinase (EC 2.7.10.1)	EPHB4	Felis catus (Cat) (Felis silvestris catus)	cell adhesion [GO:0007155]; cell migration involved in sprouting angiogenesis [GO:0002042]; protein autophosphorylation [GO:0046777]	integral component of plasma membrane [GO:0005887]	integral component of plasma membrane [GO:0005887]; ATP binding [GO:0005524]; ephrin receptor activity [GO:0005003]; cell adhesion [GO:0007155]; cell migration involved in sprouting angiogenesis [GO:0002042]; protein autophosphorylation [GO:0046777]	ATP binding [GO:0005524]; ephrin receptor activity [GO:0005003]	LEWSAPLESGGRDDLTYALR	0	0	13.3351	8.38129
Inositol hexakisphosphate and diphosphoinositol-pentakisphosphate kinase (EC 2.7.4.21) (EC 2.7.4.24)	PPIP5K1	Felis catus (Cat) (Felis silvestris catus)	inositol metabolic process [GO:0006020]; inositol phosphate biosynthetic process [GO:0032958]	cytosol [GO:0005829]	cytosol [GO:0005829]; 5-diphosphoinositol pentakisphosphate 3-kinase activity [GO:0102092]; ATP binding [GO:0005524]; diphosphoinositol-pentakisphosphate kinase activity [GO:0033857]; inositol heptakisphosphate kinase activity [GO:0000829]; inositol hexakisphosphate 1-kinase activity [GO:0052723]; inositol hexakisphosphate 3-kinase activity [GO:0052724]; inositol hexakisphosphate 5-kinase activit…	5-diphosphoinositol pentakisphosphate 3-kinase activity [GO:0102092]; ATP binding [GO:0005524]; diphosphoinositol-pentakisphosphate kinase activity [GO:0033857]; inositol-1,3,4,5,6-pentakisphosphate kinase activity [GO:0000827]; inositol heptakisphosphate kinase activity [GO:0000829]; inositol hexakisphosphate 1-kinase activity [GO:0052723]; inositol hexakisphosphate 3-kinase activity [GO:0052724…	ADQGSMENLCPGKASDEPDR	0	13.9381	15.3963	7.37505
Leucine rich repeat and Ig domain containing 4	LINGO4	Felis catus (Cat) (Felis silvestris catus)	NA	extracellular matrix [GO:0031012]; extracellular space [GO:0005615]; integral component of membrane [GO:0016021]	extracellular matrix [GO:0031012]; extracellular space [GO:0005615]; integral component of membrane [GO:0016021]	NA	HLSFLRVLDLSQNPISAIPAR	0	8.53571	12.6722	7.87589
ELMO domain containing 2	ELMOD2	Felis catus (Cat) (Felis silvestris catus)	regulation of defense response to virus [GO:0050688]	NA	GTPase activator activity [GO:0005096]; regulation of defense response to virus [GO:0050688]	GTPase activator activity [GO:0005096]	KDYTLSWHR	16.1141	2.90623	13.0863	15.0013
Lipin 1	LPIN1	Felis catus (Cat) (Felis silvestris catus)	fatty acid catabolic process [GO:0009062]; regulation of transcription by RNA polymerase II [GO:0006357]; triglyceride biosynthetic process [GO:0019432]	NA	phosphatidate phosphatase activity [GO:0008195]; fatty acid catabolic process [GO:0009062]; regulation of transcription by RNA polymerase II [GO:0006357]; triglyceride biosynthetic process [GO:0019432]	phosphatidate phosphatase activity [GO:0008195]	EWSPSASSLIDCQGTVPR	0	0	13.6189	15.3265
Zinc finger protein 26	ZNF26	Felis catus (Cat) (Felis silvestris catus)	regulation of transcription by RNA polymerase II [GO:0006357]	nucleus [GO:0005634]	nucleus [GO:0005634]; DNA-binding transcription factor activity, RNA polymerase II-specific [GO:0000981]; metal ion binding [GO:0046872]; RNA polymerase II cis-regulatory region sequence-specific DNA binding [GO:0000978]; regulation of transcription by RNA polymerase II [GO:0006357]	DNA-binding transcription factor activity, RNA polymerase II-specific [GO:0000981]; metal ion binding [GO:0046872]; RNA polymerase II cis-regulatory region sequence-specific DNA binding [GO:0000978]	KEQLTAHLR	0	13.6455	14.3086	1.58786
Growth hormone receptor (Growth hormone-binding protein) (Serum-binding protein) (Somatotropin receptor)	GHR	Felis catus (Cat) (Felis silvestris catus)	cytokine-mediated signaling pathway [GO:0019221]; endocytosis [GO:0006897]; growth hormone receptor signaling pathway [GO:0060396]; positive regulation of peptidyl-tyrosine phosphorylation [GO:0050731]; positive regulation of receptor signaling pathway via JAK-STAT [GO:0046427]	cytoplasmic ribonucleoprotein granule [GO:0036464]; cytosol [GO:0005829]; external side of plasma membrane [GO:0009897]; growth hormone receptor complex [GO:0070195]; integral component of membrane [GO:0016021]; receptor complex [GO:0043235]	cytoplasmic ribonucleoprotein granule [GO:0036464]; cytosol [GO:0005829]; external side of plasma membrane [GO:0009897]; growth hormone receptor complex [GO:0070195]; integral component of membrane [GO:0016021]; receptor complex [GO:0043235]; cytokine binding [GO:0019955]; cytokine receptor activity [GO:0004896]; growth factor binding [GO:0019838]; growth hormone receptor activity [GO:0004903]; p…	cytokine binding [GO:0019955]; cytokine receptor activity [GO:0004896]; growth factor binding [GO:0019838]; growth hormone receptor activity [GO:0004903]; peptide hormone binding [GO:0017046]	DVFSPRDPWK	0	0	11.9901	13.5841
cAMP-dependent protein kinase inhibitor beta	PKIB	Felis catus (Cat) (Felis silvestris catus)	NA	NA	cAMP-dependent protein kinase inhibitor activity [GO:0004862]	cAMP-dependent protein kinase inhibitor activity [GO:0004862]	GGCVR	0	16.2562	17.6544	3.64612
XPA, DNA damage recognition and repair factor	XPA	Felis catus (Cat) (Felis silvestris catus)	nucleotide-excision repair, DNA incision [GO:0033683]; protein localization to nucleus [GO:0034504]; UV protection [GO:0009650]	DNA replication factor A complex [GO:0005662]; intercellular bridge [GO:0045171]; nucleoplasm [GO:0005654]	DNA replication factor A complex [GO:0005662]; intercellular bridge [GO:0045171]; nucleoplasm [GO:0005654]; damaged DNA binding [GO:0003684]; metal ion binding [GO:0046872]; protein domain specific binding [GO:0019904]; protein homodimerization activity [GO:0042803]; sequence-specific double-stranded DNA binding [GO:1990837]; nucleotide-excision repair, DNA incision [GO:0033683]; protein localiza…	damaged DNA binding [GO:0003684]; metal ion binding [GO:0046872]; protein domain specific binding [GO:0019904]; protein homodimerization activity [GO:0042803]; sequence-specific double-stranded DNA binding [GO:1990837]	IKILSQIK	0	0	14.3778	16.616
Leucine zipper tumor suppressor 1	LZTS1	Felis catus (Cat) (Felis silvestris catus)	mitotic cell cycle phase transition [GO:0044772]	NA	microtubule binding [GO:0008017]; mitotic cell cycle phase transition [GO:0044772]	microtubule binding [GO:0008017]	GKLEGMELK	0	0	14.5196	9.70629
SH3 domain binding protein 2	SH3BP2	Felis catus (Cat) (Felis silvestris catus)	signal transduction [GO:0007165]	NA	SH3 domain binding [GO:0017124]; signal transduction [GO:0007165]	SH3 domain binding [GO:0017124]	ESPSPSPEPRVPGHGAGSASSSAGVATATSR	0	0	12.9532	15.402
Cilia and flagella associated protein 92 (putative)	CFAP92	Felis catus (Cat) (Felis silvestris catus)	NA	NA	NA	NA	TEVPIMTEEQKQDLNPLTIK	0	0	12.2778	14.9454
U11/U12 small nuclear ribonucleoprotein 31 kDa protein (Zinc finger CCHC-type and RNA-binding motif-containing protein 1)	ZCRB1	Felis catus (Cat) (Felis silvestris catus)	mRNA splicing, via spliceosome [GO:0000398]	U12-type spliceosomal complex [GO:0005689]	U12-type spliceosomal complex [GO:0005689]; RNA binding [GO:0003723]; zinc ion binding [GO:0008270]; mRNA splicing, via spliceosome [GO:0000398]	RNA binding [GO:0003723]; zinc ion binding [GO:0008270]	SGGLAPSK	15.1605	2.63848	0	14.4407
Aspartyl aminopeptidase (EC 3.4.11.21)	DNPEP	Felis catus (Cat) (Felis silvestris catus)	NA	NA	aminopeptidase activity [GO:0004177]; metallopeptidase activity [GO:0008237]; zinc ion binding [GO:0008270]	aminopeptidase activity [GO:0004177]; metallopeptidase activity [GO:0008237]; zinc ion binding [GO:0008270]	VMQVVMTGRAR	0	0	11.9856	7.19345
Sorting nexin 25	SNX25	Felis catus (Cat) (Felis silvestris catus)	negative regulation of transforming growth factor beta receptor signaling pathway [GO:0030512]	NA	phosphatidylinositol binding [GO:0035091]; negative regulation of transforming growth factor beta receptor signaling pathway [GO:0030512]	phosphatidylinositol binding [GO:0035091]	INEQASFAVNK	0	0	10.1524	14.9822
Ciliary rootlet coiled-coil, rootletin family member 2	CROCC2	Felis catus (Cat) (Felis silvestris catus)	NA	NA	NA	NA	LARQALQVEMQQLR	0	0	13.1697	14.7006
Brain-derived neurotrophic factor (BDNF) (Fragment)	BDNF	Felis catus (Cat) (Felis silvestris catus)	NA	extracellular region [GO:0005576]	extracellular region [GO:0005576]; growth factor activity [GO:0008083]	growth factor activity [GO:0008083]	AAPMKEANGR	0	0	13.4662	14.8425
Uncharacterized protein	NA	Felis catus (Cat) (Felis silvestris catus)	double-strand break repair via homologous recombination [GO:0000724]; interstrand cross-link repair [GO:0036297]	nucleus [GO:0005634]	nucleus [GO:0005634]; double-stranded DNA binding [GO:0003690]; RNA binding [GO:0003723]; single-stranded DNA binding [GO:0003697]; double-strand break repair via homologous recombination [GO:0000724]; interstrand cross-link repair [GO:0036297]	double-stranded DNA binding [GO:0003690]; RNA binding [GO:0003723]; single-stranded DNA binding [GO:0003697]	DSDSDDDFISATTPLNEKPRTPPK	0	0	12.8179	15.6767
EF-hand domain-containing protein	NA	Felis catus (Cat) (Felis silvestris catus)	NA	NA	calcium ion binding [GO:0005509]	calcium ion binding [GO:0005509]	GGVSK	0	11.8477	12.44	1.45786
Proteasome activator subunit 3 interacting protein 1	PSME3IP1	Felis catus (Cat) (Felis silvestris catus)	negative regulation of proteasomal protein catabolic process [GO:1901799]; negative regulation of protein binding [GO:0032091]	integral component of membrane [GO:0016021]; nucleus [GO:0005634]	integral component of membrane [GO:0016021]; nucleus [GO:0005634]; negative regulation of proteasomal protein catabolic process [GO:1901799]; negative regulation of protein binding [GO:0032091]	NA	SSESGNSVK	0	9.49542	14.8545	3.28275
Calmodulin like 6	CALML6	Felis catus (Cat) (Felis silvestris catus)	NA	NA	calcium ion binding [GO:0005509]; enzyme regulator activity [GO:0030234]	calcium ion binding [GO:0005509]; enzyme regulator activity [GO:0030234]	GFFNCDSFLALMGIYWEKAQNQEGELR	0	0	12.525	14.4347
Ligand-dependent corepressor	LCOR	Felis catus (Cat) (Felis silvestris catus)	cellular response to estradiol stimulus [GO:0071392]; negative regulation of transcription by RNA polymerase II [GO:0000122]	nucleoplasm [GO:0005654]	nucleoplasm [GO:0005654]; estrogen receptor binding [GO:0030331]; histone deacetylase binding [GO:0042826]; histone methyltransferase binding [GO:1990226]; RNA polymerase II transcription corepressor binding [GO:0001226]; transcription corepressor activity [GO:0003714]; ubiquitin-specific protease binding [GO:1990381]; cellular response to estradiol stimulus [GO:0071392]; negative regulation of t…	estrogen receptor binding [GO:0030331]; histone deacetylase binding [GO:0042826]; histone methyltransferase binding [GO:1990226]; RNA polymerase II transcription corepressor binding [GO:0001226]; transcription corepressor activity [GO:0003714]; ubiquitin-specific protease binding [GO:1990381]	DDDHEEPSKEIISLK	0	0	13.2437	15.3701
ArfGAP with GTPase domain, ankyrin repeat and PH domain 3	AGAP3	Felis catus (Cat) (Felis silvestris catus)	signal transduction [GO:0007165]	membrane [GO:0016020]	membrane [GO:0016020]; GTP binding [GO:0005525]; GTPase activity [GO:0003924]; signal transduction [GO:0007165]	GTPase activity [GO:0003924]; GTP binding [GO:0005525]	SLLLGLLRPR	0	0	13.4383	18.2294
Centrosomal protein 350	CEP350	Felis catus (Cat) (Felis silvestris catus)	microtubule anchoring [GO:0034453]; non-motile cilium assembly [GO:1905515]; protein localization to centrosome [GO:0071539]	centriole [GO:0005814]; centrosome [GO:0005813]	centriole [GO:0005814]; centrosome [GO:0005813]; microtubule binding [GO:0008017]; microtubule anchoring [GO:0034453]; non-motile cilium assembly [GO:1905515]; protein localization to centrosome [GO:0071539]	microtubule binding [GO:0008017]	AKGNEK	0	0	13.3548	1.08253
Chromosome E1 C17orf53 homolog	CE1H17orf53	Felis catus (Cat) (Felis silvestris catus)	DNA synthesis involved in DNA repair [GO:0000731]; female gamete generation [GO:0007292]; interstrand cross-link repair [GO:0036297]; male gamete generation [GO:0048232]; recombinational repair [GO:0000725]	site of DNA damage [GO:0090734]	site of DNA damage [GO:0090734]; single-stranded DNA binding [GO:0003697]; DNA synthesis involved in DNA repair [GO:0000731]; female gamete generation [GO:0007292]; interstrand cross-link repair [GO:0036297]; male gamete generation [GO:0048232]; recombinational repair [GO:0000725]	single-stranded DNA binding [GO:0003697]	VPNMAVMIK	0	0	13.9121	14.7542
Uncharacterized protein	NA	Felis catus (Cat) (Felis silvestris catus)	NA	nucleosome [GO:0000786]	nucleosome [GO:0000786]; DNA binding [GO:0003677]; protein heterodimerization activity [GO:0046982]	DNA binding [GO:0003677]; protein heterodimerization activity [GO:0046982]	SEEDGAYK	0	0	13.2952	12.7821
POM121 transmembrane nucleoporin like 2	POM121L2	Felis catus (Cat) (Felis silvestris catus)	NA	NA	NA	NA	ALRGCTK	0	0	14.2301	9.64518
Sodium/potassium-transporting ATPase subunit alpha	ATP1A1	Felis catus (Cat) (Felis silvestris catus)	cellular potassium ion homeostasis [GO:0030007]; cellular response to steroid hormone stimulus [GO:0071383]; cellular sodium ion homeostasis [GO:0006883]; membrane repolarization [GO:0086009]; negative regulation of glucocorticoid biosynthetic process [GO:0031947]; negative regulation of heart contraction [GO:0045822]; positive regulation of heart contraction [GO:0045823]; positive regulation of …	apical plasma membrane [GO:0016324]; basolateral plasma membrane [GO:0016323]; lateral plasma membrane [GO:0016328]; organelle membrane [GO:0031090]; postsynaptic density [GO:0014069]; sodium:potassium-exchanging ATPase complex [GO:0005890]; sperm flagellum [GO:0036126]; T-tubule [GO:0030315]	apical plasma membrane [GO:0016324]; basolateral plasma membrane [GO:0016323]; lateral plasma membrane [GO:0016328]; organelle membrane [GO:0031090]; postsynaptic density [GO:0014069]; sodium:potassium-exchanging ATPase complex [GO:0005890]; sperm flagellum [GO:0036126]; T-tubule [GO:0030315]; ATP binding [GO:0005524]; chaperone binding [GO:0051087]; metal ion binding [GO:0046872]; P-type sodium:…	ATP binding [GO:0005524]; chaperone binding [GO:0051087]; metal ion binding [GO:0046872]; phosphatase activity [GO:0016791]; P-type sodium:potassium-exchanging transporter activity [GO:0005391]; steroid hormone binding [GO:1990239]	LSLDELHRK	0	0	13.3367	4.5944
T-box transcription factor 2	TBX2	Felis catus (Cat) (Felis silvestris catus)	aorta morphogenesis [GO:0035909]; atrioventricular canal morphogenesis [GO:1905222]; cardiac jelly development [GO:1905072]; cardiac muscle tissue development [GO:0048738]; cell fate specification [GO:0001708]; cellular senescence [GO:0090398]; developmental growth involved in morphogenesis [GO:0060560]; embryonic camera-type eye morphogenesis [GO:0048596]; embryonic digit morphogenesis [GO:00427…	nucleus [GO:0005634]; transcription regulator complex [GO:0005667]	nucleus [GO:0005634]; transcription regulator complex [GO:0005667]; DNA-binding transcription factor activity, RNA polymerase II-specific [GO:0000981]; DNA-binding transcription repressor activity, RNA polymerase II-specific [GO:0001227]; RNA polymerase II cis-regulatory region sequence-specific DNA binding [GO:0000978]; aorta morphogenesis [GO:0035909]; atrioventricular canal morphogenesis [GO:1…	DNA-binding transcription factor activity, RNA polymerase II-specific [GO:0000981]; DNA-binding transcription repressor activity, RNA polymerase II-specific [GO:0001227]; RNA polymerase II cis-regulatory region sequence-specific DNA binding [GO:0000978]	YILLMDIVAADDCRYK	0	0	13.0862	15.592
Calcium/calmodulin dependent protein kinase II alpha	CAMK2A	Felis catus (Cat) (Felis silvestris catus)	antigen processing and presentation [GO:0019882]; immune response [GO:0006955]; intracellular protein transport [GO:0006886]; protein trimerization [GO:0070206]; translation [GO:0006412]	integral component of membrane [GO:0016021]; ribosome [GO:0005840]	integral component of membrane [GO:0016021]; ribosome [GO:0005840]; MHC class II protein binding [GO:0042289]; structural constituent of ribosome [GO:0003735]; antigen processing and presentation [GO:0019882]; immune response [GO:0006955]; intracellular protein transport [GO:0006886]; protein trimerization [GO:0070206]; translation [GO:0006412]	MHC class II protein binding [GO:0042289]; structural constituent of ribosome [GO:0003735]	DESSPYAAMLAAQDVAQRCK	0	0	11.524	13.3279
Protein phosphatase 1 regulatory subunit 9B	PPP1R9B	Felis catus (Cat) (Felis silvestris catus)	actin filament organization [GO:0007015]; calcium-mediated signaling [GO:0019722]; cell migration [GO:0016477]; cellular response to morphine [GO:0071315]; dendrite development [GO:0016358]; filopodium assembly [GO:0046847]; modulation of chemical synaptic transmission [GO:0050804]; negative regulation of cell growth [GO:0030308]; regulation of cell population proliferation [GO:0042127]; regulati…	cortical actin cytoskeleton [GO:0030864]; filopodium [GO:0030175]; lamellipodium [GO:0030027]; nucleoplasm [GO:0005654]; ruffle membrane [GO:0032587]	cortical actin cytoskeleton [GO:0030864]; filopodium [GO:0030175]; lamellipodium [GO:0030027]; nucleoplasm [GO:0005654]; ruffle membrane [GO:0032587]; actin binding [GO:0003779]; protein phosphatase 1 binding [GO:0008157]; actin filament organization [GO:0007015]; calcium-mediated signaling [GO:0019722]; cell migration [GO:0016477]; cellular response to morphine [GO:0071315]; dendrite development…	actin binding [GO:0003779]; protein phosphatase 1 binding [GO:0008157]	GPGLPR	15.6122	1.82806	13.7415	8.2558
Contactin 1	CNTN1	Felis catus (Cat) (Felis silvestris catus)	neuron projection development [GO:0031175]	membrane [GO:0016020]	membrane [GO:0016020]; neuron projection development [GO:0031175]	NA	KVLEPMPSTAEISTSGAVLK	0	9.59286	13.8254	3.67121
Netrin G1	NTNG1	Felis catus (Cat) (Felis silvestris catus)	NA	NA	NA	NA	LALSTVSSVQVANHKR	0	0	13.6767	2.40674
SRY-box transcription factor 5	SOX5	Felis catus (Cat) (Felis silvestris catus)	NA	NA	DNA binding [GO:0003677]	DNA binding [GO:0003677]	WKAMTNLEK	0	14.3547	16.2668	2.92863
Jade family PHD finger 2	JADE2	Felis catus (Cat) (Felis silvestris catus)	histone H3 acetylation [GO:0043966]; histone H4-K5 acetylation [GO:0043981]; histone H4-K8 acetylation [GO:0043982]; neuron projection extension [GO:1990138]; positive regulation of neurogenesis [GO:0050769]; protein autoubiquitination [GO:0051865]; protein polyubiquitination [GO:0000209]; SMAD protein signal transduction [GO:0060395]	histone acetyltransferase complex [GO:0000123]	histone acetyltransferase complex [GO:0000123]; metal ion binding [GO:0046872]; ubiquitin protein ligase activity [GO:0061630]; histone H3 acetylation [GO:0043966]; histone H4-K5 acetylation [GO:0043981]; histone H4-K8 acetylation [GO:0043982]; neuron projection extension [GO:1990138]; positive regulation of neurogenesis [GO:0050769]; protein autoubiquitination [GO:0051865]; protein polyubiquitin…	metal ion binding [GO:0046872]; ubiquitin protein ligase activity [GO:0061630]	GREGPK	16.8531	4.32225	14.75	1.22224
Large tumor suppressor kinase 1	LATS1	Felis catus (Cat) (Felis silvestris catus)	cellular protein localization [GO:0034613]; cytoplasmic sequestering of protein [GO:0051220]; G1/S transition of mitotic cell cycle [GO:0000082]; G2/M transition of mitotic cell cycle [GO:0000086]; hippo signaling [GO:0035329]; hormone-mediated signaling pathway [GO:0009755]; inner cell mass cell fate commitment [GO:0001827]; inner cell mass cellular morphogenesis [GO:0001828]; intracellular sign…	spindle pole [GO:0000922]	spindle pole [GO:0000922]; ATP binding [GO:0005524]; estrogen receptor binding [GO:0030331]; magnesium ion binding [GO:0000287]; protein kinase binding [GO:0019901]; protein serine/threonine kinase activity [GO:0004674]; cellular protein localization [GO:0034613]; cytoplasmic sequestering of protein [GO:0051220]; G1/S transition of mitotic cell cycle [GO:0000082]; G2/M transition of mitotic cell …	ATP binding [GO:0005524]; estrogen receptor binding [GO:0030331]; magnesium ion binding [GO:0000287]; protein kinase binding [GO:0019901]; protein serine/threonine kinase activity [GO:0004674]	NPPKFGTHHK	0	0	13.9196	17.3032
Collagen type XIX alpha 1 chain	COL19A1	Felis catus (Cat) (Felis silvestris catus)	extracellular matrix organization [GO:0030198]; skeletal muscle tissue development [GO:0007519]	extracellular matrix [GO:0031012]; extracellular space [GO:0005615]	extracellular matrix [GO:0031012]; extracellular space [GO:0005615]; extracellular matrix structural constituent [GO:0005201]; extracellular matrix organization [GO:0030198]; skeletal muscle tissue development [GO:0007519]	extracellular matrix structural constituent [GO:0005201]	GPPGDIGLPGEHGIPGK	14.7784	14.6692	0	0
Integrator complex subunit 2	INTS2	Felis catus (Cat) (Felis silvestris catus)	snRNA 3'-end processing [GO:0034472]	cytoplasm [GO:0005737]; integrator complex [GO:0032039]	cytoplasm [GO:0005737]; integrator complex [GO:0032039]; snRNA 3'-end processing [GO:0034472]	NA	CPPLMDITLHMLNGYLLASK	0	0	4.7712	16.9938
Cyclin dependent kinase inhibitor 2A	CDKN2A	Felis catus (Cat) (Felis silvestris catus)	apoptotic process [GO:0006915]; cell cycle arrest [GO:0007050]; negative regulation of cell population proliferation [GO:0008285]	NA	apoptotic process [GO:0006915]; cell cycle arrest [GO:0007050]; negative regulation of cell population proliferation [GO:0008285]	NA	GGGGLEMR	16.0989	1.77669	14.7758	1.33788
Mitogen-activated protein kinase kinase kinase (EC 2.7.11.25)	MAP3K11	Felis catus (Cat) (Felis silvestris catus)	activation of JUN kinase activity [GO:0007257]; cell cycle G1/S phase transition [GO:0044843]; microtubule-based process [GO:0007017]; positive regulation of apoptotic process [GO:0043065]; positive regulation of JNK cascade [GO:0046330]; protein autophosphorylation [GO:0046777]	centrosome [GO:0005813]; microtubule [GO:0005874]; plasma membrane [GO:0005886]	centrosome [GO:0005813]; microtubule [GO:0005874]; plasma membrane [GO:0005886]; ATP binding [GO:0005524]; JUN kinase kinase kinase activity [GO:0004706]; mitogen-activated protein kinase kinase kinase binding [GO:0031435]; protein homodimerization activity [GO:0042803]; protein kinase activity [GO:0004672]; protein serine kinase activity [GO:0106310]; protein threonine kinase activity [GO:010631…	ATP binding [GO:0005524]; JUN kinase kinase kinase activity [GO:0004706]; mitogen-activated protein kinase kinase kinase binding [GO:0031435]; protein homodimerization activity [GO:0042803]; protein kinase activity [GO:0004672]; protein serine kinase activity [GO:0106310]; protein threonine kinase activity [GO:0106311]	ELTLLLQQVDRERPHVR	0	9.84995	15.2027	3.53854
Apolipoprotein A-II (Apolipoprotein A2) (Proapolipoprotein A-II) (Truncated apolipoprotein A-II)	NR1I3	Felis catus (Cat) (Felis silvestris catus)	cholesterol homeostasis [GO:0042632]; cholesterol metabolic process [GO:0008203]; cholesterol transport [GO:0030301]; high-density lipoprotein particle assembly [GO:0034380]; high-density lipoprotein particle remodeling [GO:0034375]; lipoprotein metabolic process [GO:0042157]; low-density lipoprotein particle remodeling [GO:0034374]; negative regulation of lipase activity [GO:0060192]; negative r…	chylomicron [GO:0042627]; cytosol [GO:0005829]; nucleoplasm [GO:0005654]; spherical high-density lipoprotein particle [GO:0034366]; very-low-density lipoprotein particle [GO:0034361]	chylomicron [GO:0042627]; cytosol [GO:0005829]; nucleoplasm [GO:0005654]; spherical high-density lipoprotein particle [GO:0034366]; very-low-density lipoprotein particle [GO:0034361]; apolipoprotein receptor binding [GO:0034190]; cholesterol binding [GO:0015485]; DNA-binding transcription activator activity, RNA polymerase II-specific [GO:0001228]; high-density lipoprotein particle binding [GO:00…	apolipoprotein receptor binding [GO:0034190]; cholesterol binding [GO:0015485]; DNA-binding transcription activator activity, RNA polymerase II-specific [GO:0001228]; high-density lipoprotein particle binding [GO:0008035]; high-density lipoprotein particle receptor binding [GO:0070653]; lipase inhibitor activity [GO:0055102]; nuclear receptor activity [GO:0004879]; phosphatidylcholine binding [GO…	STGLTCPFAGR	0	9.49093	14.324	16.2188
Splicing factor 3b subunit 1	SF3B1	Felis catus (Cat) (Felis silvestris catus)	spliceosomal complex assembly [GO:0000245]	spliceosomal complex [GO:0005681]	spliceosomal complex [GO:0005681]; mRNA binding [GO:0003729]; spliceosomal complex assembly [GO:0000245]	mRNA binding [GO:0003729]	EVMLILIR	0	0	12.99	8.79086
Meteorin, glial cell differentiation regulator	METRN	Felis catus (Cat) (Felis silvestris catus)	glial cell differentiation [GO:0010001]; positive regulation of axonogenesis [GO:0050772]	NA	glial cell differentiation [GO:0010001]; positive regulation of axonogenesis [GO:0050772]	NA	MGAGSPGPTLGK	0	10.5211	14.2583	2.78695
Nuclear receptor corepressor 2	NCOR2	Felis catus (Cat) (Felis silvestris catus)	negative regulation of androgen receptor signaling pathway [GO:0060766]; negative regulation of production of miRNAs involved in gene silencing by miRNA [GO:1903799]; negative regulation of transcription by RNA polymerase II [GO:0000122]; regulation of cellular ketone metabolic process [GO:0010565]	chromatin [GO:0000785]; histone deacetylase complex [GO:0000118]; nuclear body [GO:0016604]; nuclear matrix [GO:0016363]; transcription repressor complex [GO:0017053]	chromatin [GO:0000785]; histone deacetylase complex [GO:0000118]; nuclear body [GO:0016604]; nuclear matrix [GO:0016363]; transcription repressor complex [GO:0017053]; DNA binding [GO:0003677]; histone deacetylase binding [GO:0042826]; Notch binding [GO:0005112]; nuclear hormone receptor binding [GO:0035257]; protein N-terminus binding [GO:0047485]; transcription corepressor activity [GO:0003714]…	DNA binding [GO:0003677]; histone deacetylase binding [GO:0042826]; Notch binding [GO:0005112]; nuclear hormone receptor binding [GO:0035257]; protein N-terminus binding [GO:0047485]; transcription corepressor activity [GO:0003714]	AISSAGIEGLMGRAIPPER	5.26441	13.0322	13.6336	1.53072
HAUS augmin like complex subunit 4	HAUS4	Felis catus (Cat) (Felis silvestris catus)	centrosome cycle [GO:0007098]; spindle assembly [GO:0051225]	HAUS complex [GO:0070652]	HAUS complex [GO:0070652]; microtubule minus-end binding [GO:0051011]; centrosome cycle [GO:0007098]; spindle assembly [GO:0051225]	microtubule minus-end binding [GO:0051011]	CSAMILK	15.4711	1.46299	14.4246	1.70177
WD repeat domain 25	WDR25	Felis catus (Cat) (Felis silvestris catus)	NA	NA	NA	NA	HGSREGPAGHR	0	12.9956	13.3621	3.97621
CD2 cytoplasmic tail binding protein 2	CD2BP2	Felis catus (Cat) (Felis silvestris catus)	negative regulation of phosphatase activity [GO:0010923]	cytosol [GO:0005829]; fibrillar center [GO:0001650]; nuclear speck [GO:0016607]; U5 snRNP [GO:0005682]	cytosol [GO:0005829]; fibrillar center [GO:0001650]; nuclear speck [GO:0016607]; U5 snRNP [GO:0005682]; ribonucleoprotein complex binding [GO:0043021]; negative regulation of phosphatase activity [GO:0010923]	ribonucleoprotein complex binding [GO:0043021]	LSGLADQMVAR	0	12.7743	13.5306	2.18226
ER membrane protein complex subunit 7	EMC7	Felis catus (Cat) (Felis silvestris catus)	protein insertion into ER membrane by stop-transfer membrane-anchor sequence [GO:0045050]; tail-anchored membrane protein insertion into ER membrane [GO:0071816]	EMC complex [GO:0072546]	EMC complex [GO:0072546]; carbohydrate binding [GO:0030246]; membrane insertase activity [GO:0032977]; protein insertion into ER membrane by stop-transfer membrane-anchor sequence [GO:0045050]; tail-anchored membrane protein insertion into ER membrane [GO:0071816]	carbohydrate binding [GO:0030246]; membrane insertase activity [GO:0032977]	EMEQSMNMLNSNHELPDVSEFMTRLFSSK	0	0	12.5557	14.4488
Olfactory receptor	LOC101100413	Felis catus (Cat) (Felis silvestris catus)	NA	integral component of membrane [GO:0016021]; plasma membrane [GO:0005886]	integral component of membrane [GO:0016021]; plasma membrane [GO:0005886]; G protein-coupled receptor activity [GO:0004930]; olfactory receptor activity [GO:0004984]	G protein-coupled receptor activity [GO:0004930]; olfactory receptor activity [GO:0004984]	MFRHMK	0	13.5682	14.5586	2.44268
Cysteine rich secretory protein LCCL domain containing 1	CRISPLD1	Felis catus (Cat) (Felis silvestris catus)	face morphogenesis [GO:0060325]	extracellular space [GO:0005615]	extracellular space [GO:0005615]; face morphogenesis [GO:0060325]	NA	CSGPVCTHYTQVVWATSNR	0	13.0933	13.9297	4.73692
MEF2 activating motif and SAP domain containing transcriptional regulator	MAMSTR	Felis catus (Cat) (Felis silvestris catus)	NA	NA	NA	NA	PPGPR	0	0	15.5605	1.61296
Transcription elongation factor spt6	SUPT6H	Felis catus (Cat) (Felis silvestris catus)	blastocyst formation [GO:0001825]; chromatin maintenance [GO:0070827]; mRNA transcription by RNA polymerase II [GO:0042789]; negative regulation of histone H3-K27 methylation [GO:0061086]; nucleosome organization [GO:0034728]; positive regulation of transcription elongation from RNA polymerase II promoter [GO:0032968]; regulation of isotype switching [GO:0045191]; regulation of mRNA export from n…	transcriptionally active chromatin [GO:0035327]; transcription elongation factor complex [GO:0008023]	transcription elongation factor complex [GO:0008023]; transcriptionally active chromatin [GO:0035327]; DNA binding [GO:0003677]; histone binding [GO:0042393]; nucleosome binding [GO:0031491]; blastocyst formation [GO:0001825]; chromatin maintenance [GO:0070827]; mRNA transcription by RNA polymerase II [GO:0042789]; negative regulation of histone H3-K27 methylation [GO:0061086]; nucleosome organiz…	DNA binding [GO:0003677]; histone binding [GO:0042393]; nucleosome binding [GO:0031491]	MAEQWLQEK	0	13.3753	14.0556	3.99987
SPARC related modular calcium binding 1	SMOC1	Felis catus (Cat) (Felis silvestris catus)	NA	extracellular region [GO:0005576]	extracellular region [GO:0005576]; calcium ion binding [GO:0005509]; extracellular matrix binding [GO:0050840]	calcium ion binding [GO:0005509]; extracellular matrix binding [GO:0050840]	TPVCSGSVTDKPLSQGNSGR	14.1256	1.38364	13.0404	2.73151
Cytohesin 1	CYTH1	Felis catus (Cat) (Felis silvestris catus)	regulation of ARF protein signal transduction [GO:0032012]; regulation of cell adhesion [GO:0030155]	cytoplasm [GO:0005737]; plasma membrane [GO:0005886]	cytoplasm [GO:0005737]; plasma membrane [GO:0005886]; guanyl-nucleotide exchange factor activity [GO:0005085]; regulation of ARF protein signal transduction [GO:0032012]; regulation of cell adhesion [GO:0030155]	guanyl-nucleotide exchange factor activity [GO:0005085]	GIQFLIENGLLK	6.03614	13.2153	13.9957	1.71979
Hdc homolog, cell cycle regulator	HECA	Felis catus (Cat) (Felis silvestris catus)	NA	NA	NA	NA	SVSEKNTGRPPGETGEEAK	0	13.3568	14.274	1.80979
Cysteine protease (EC 3.4.22.-)	ATG4D	Felis catus (Cat) (Felis silvestris catus)	autophagy [GO:0006914]; protein transport [GO:0015031]	mitochondrion [GO:0005739]; nucleoplasm [GO:0005654]	mitochondrion [GO:0005739]; nucleoplasm [GO:0005654]; cysteine-type peptidase activity [GO:0008234]; autophagy [GO:0006914]; protein transport [GO:0015031]	cysteine-type peptidase activity [GO:0008234]	GQGGSGR	0	15.9553	16.3551	3.50569
3'-phosphoadenosine-5'-phosphosulfate synthase (EC 2.7.1.25) (EC 2.7.7.4) (APS kinase) (ATP-sulfurylase) (Adenosine-5'-phosphosulfate 3'-phosphotransferase) (Adenylyl-sulfate kinase) (Adenylylsulfate 3'-phosphotransferase) (Sulfate adenylate transferase) (Sulfate adenylyltransferase)	PAPSS2	Felis catus (Cat) (Felis silvestris catus)	3'-phosphoadenosine 5'-phosphosulfate biosynthetic process [GO:0050428]; blood coagulation [GO:0007596]; bone development [GO:0060348]; sulfate assimilation [GO:0000103]	NA	adenylylsulfate kinase activity [GO:0004020]; ATP binding [GO:0005524]; sulfate adenylyltransferase (ATP) activity [GO:0004781]; 3'-phosphoadenosine 5'-phosphosulfate biosynthetic process [GO:0050428]; blood coagulation [GO:0007596]; bone development [GO:0060348]; sulfate assimilation [GO:0000103]	adenylylsulfate kinase activity [GO:0004020]; ATP binding [GO:0005524]; sulfate adenylyltransferase (ATP) activity [GO:0004781]	MSGVKK	15.7294	1.05772	14.7766	0.96073
Spermatogenesis and oogenesis specific basic helix-loop-helix 2	SOHLH2	Felis catus (Cat) (Felis silvestris catus)	cell differentiation [GO:0030154]; oogenesis [GO:0048477]; regulation of transcription by RNA polymerase II [GO:0006357]; spermatogenesis [GO:0007283]	nucleus [GO:0005634]	nucleus [GO:0005634]; DNA-binding transcription factor activity, RNA polymerase II-specific [GO:0000981]; protein dimerization activity [GO:0046983]; RNA polymerase II cis-regulatory region sequence-specific DNA binding [GO:0000978]; cell differentiation [GO:0030154]; oogenesis [GO:0048477]; regulation of transcription by RNA polymerase II [GO:0006357]; spermatogenesis [GO:0007283]	DNA-binding transcription factor activity, RNA polymerase II-specific [GO:0000981]; protein dimerization activity [GO:0046983]; RNA polymerase II cis-regulatory region sequence-specific DNA binding [GO:0000978]	MSIVVKYWK	0	10.5977	14.0908	2.69681
Serine protease 56	PRSS56	Felis catus (Cat) (Felis silvestris catus)	camera-type eye development [GO:0043010]	NA	serine-type endopeptidase activity [GO:0004252]; camera-type eye development [GO:0043010]	serine-type endopeptidase activity [GO:0004252]	AGLGGQHVVFGGLVGLEPATMAR	14.704	5.03781	12.1415	9.05532
Protein tyrosine phosphatase non-receptor type 12	PTPN12	Felis catus (Cat) (Felis silvestris catus)	cellular response to epidermal growth factor stimulus [GO:0071364]; peptidyl-tyrosine dephosphorylation [GO:0035335]; regulation of epidermal growth factor receptor signaling pathway [GO:0042058]	cytoplasm [GO:0005737]; cytosol [GO:0005829]; nucleus [GO:0005634]; podosome [GO:0002102]	cytoplasm [GO:0005737]; cytosol [GO:0005829]; nucleus [GO:0005634]; podosome [GO:0002102]; non-membrane spanning protein tyrosine phosphatase activity [GO:0004726]; SH3 domain binding [GO:0017124]; cellular response to epidermal growth factor stimulus [GO:0071364]; peptidyl-tyrosine dephosphorylation [GO:0035335]; regulation of epidermal growth factor receptor signaling pathway [GO:0042058]	non-membrane spanning protein tyrosine phosphatase activity [GO:0004726]; SH3 domain binding [GO:0017124]	IADGVNEINTENMVSSMDPDKQDSPPPKPPR	13.5905	0.989965	11.7039	8.68995
H(+)-transporting two-sector ATPase (EC 7.1.2.2)	ATP6V1A	Felis catus (Cat) (Felis silvestris catus)	NA	proton-transporting V-type ATPase, V1 domain [GO:0033180]	proton-transporting V-type ATPase, V1 domain [GO:0033180]; ATP binding [GO:0005524]; proton-transporting ATP synthase activity, rotational mechanism [GO:0046933]; proton-transporting ATPase activity, rotational mechanism [GO:0046961]	ATP binding [GO:0005524]; proton-transporting ATPase activity, rotational mechanism [GO:0046961]; proton-transporting ATP synthase activity, rotational mechanism [GO:0046933]	HFPSVNWLISYSKYMR	0	0	13.6026	15.398
RNA helicase (EC 3.6.4.13)	DDX19B	Felis catus (Cat) (Felis silvestris catus)	NA	NA	ATP binding [GO:0005524]; hydrolase activity [GO:0016787]; nucleic acid binding [GO:0003676]; RNA helicase activity [GO:0003724]	ATP binding [GO:0005524]; hydrolase activity [GO:0016787]; nucleic acid binding [GO:0003676]; RNA helicase activity [GO:0003724]	TAAFVLAMLSR	0	0	5.65728	13.9662
Integrin subunit alpha 2b	ITGA2B	Felis catus (Cat) (Felis silvestris catus)	cell-matrix adhesion [GO:0007160]; integrin-mediated signaling pathway [GO:0007229]	external side of plasma membrane [GO:0009897]; extracellular exosome [GO:0070062]; focal adhesion [GO:0005925]; integrin complex [GO:0008305]	external side of plasma membrane [GO:0009897]; extracellular exosome [GO:0070062]; focal adhesion [GO:0005925]; integrin complex [GO:0008305]; extracellular matrix binding [GO:0050840]; identical protein binding [GO:0042802]; cell-matrix adhesion [GO:0007160]; integrin-mediated signaling pathway [GO:0007229]	extracellular matrix binding [GO:0050840]; identical protein binding [GO:0042802]	DSRGSVAIVVGAPR	0	0	5.45008	13.2659
Sentan, cilia apical structure protein	SNTN	Felis catus (Cat) (Felis silvestris catus)	NA	cilium [GO:0005929]	cilium [GO:0005929]; calcium ion binding [GO:0005509]; calcium-dependent protein binding [GO:0048306]; transition metal ion binding [GO:0046914]	calcium-dependent protein binding [GO:0048306]; calcium ion binding [GO:0005509]; transition metal ion binding [GO:0046914]	NLLQTQFR	16.0563	3.96524	16.5648	0.534575
PDZ domain containing 2	PDZD2	Felis catus (Cat) (Felis silvestris catus)	NA	centriolar satellite [GO:0034451]; cytosol [GO:0005829]; intracellular membrane-bounded organelle [GO:0043231]; plasma membrane [GO:0005886]	centriolar satellite [GO:0034451]; cytosol [GO:0005829]; intracellular membrane-bounded organelle [GO:0043231]; plasma membrane [GO:0005886]	NA	ESDGLGIQVSGGRGSK	0	8.96258	13.1282	3.08616
SplA/ryanodine receptor domain and SOCS box containing 4	SPSB4	Felis catus (Cat) (Felis silvestris catus)	intracellular signal transduction [GO:0035556]; positive regulation of protein polyubiquitination [GO:1902916]; proteasome-mediated ubiquitin-dependent protein catabolic process [GO:0043161]; regulation of circadian rhythm [GO:0042752]	cytosol [GO:0005829]; SCF ubiquitin ligase complex [GO:0019005]	cytosol [GO:0005829]; SCF ubiquitin ligase complex [GO:0019005]; ubiquitin ligase-substrate adaptor activity [GO:1990756]; intracellular signal transduction [GO:0035556]; positive regulation of protein polyubiquitination [GO:1902916]; proteasome-mediated ubiquitin-dependent protein catabolic process [GO:0043161]; regulation of circadian rhythm [GO:0042752]	ubiquitin ligase-substrate adaptor activity [GO:1990756]	GTHAVVGVATAR	0	0	0	14.6079
Phosphoinositide phospholipase C (EC 3.1.4.11)	PLCB1	Felis catus (Cat) (Felis silvestris catus)	brain development [GO:0007420]; intracellular signal transduction [GO:0035556]; lipid catabolic process [GO:0016042]; regulation of cell cycle [GO:0051726]	cytoplasm [GO:0005737]; nucleus [GO:0005634]	cytoplasm [GO:0005737]; nucleus [GO:0005634]; calcium ion binding [GO:0005509]; phosphatidylinositol phospholipase C activity [GO:0004435]; brain development [GO:0007420]; intracellular signal transduction [GO:0035556]; lipid catabolic process [GO:0016042]; regulation of cell cycle [GO:0051726]	calcium ion binding [GO:0005509]; phosphatidylinositol phospholipase C activity [GO:0004435]	ILPVQAIRPGYHYICLR	0	0	0	14.7262
Cyclin-D1-binding protein 1	CCNDBP1	Felis catus (Cat) (Felis silvestris catus)	regulation of cell cycle [GO:0051726]	nucleus [GO:0005634]	nucleus [GO:0005634]; regulation of cell cycle [GO:0051726]	NA	AAALSMLTKNVDFVK	14.671	16.3288	0	0
Septin	SEPTIN7	Felis catus (Cat) (Felis silvestris catus)	NA	cytoskeleton [GO:0005856]	cytoskeleton [GO:0005856]; GTP binding [GO:0005525]	GTP binding [GO:0005525]	MEMEMEQVFEMK	0	0	14.1303	2.04719
Mitofusin 1	MFN1	Felis catus (Cat) (Felis silvestris catus)	mitochondrial fusion [GO:0008053]	integral component of membrane [GO:0016021]; mitochondrial outer membrane [GO:0005741]	integral component of membrane [GO:0016021]; mitochondrial outer membrane [GO:0005741]; GTP binding [GO:0005525]; GTPase activity [GO:0003924]; mitochondrial fusion [GO:0008053]	GTPase activity [GO:0003924]; GTP binding [GO:0005525]	IQSNSKFLR	0	0	12.9097	14.7322
Receptor interacting serine/threonine kinase 4	RIPK4	Felis catus (Cat) (Felis silvestris catus)	morphogenesis of an epithelium [GO:0002009]; positive regulation of NF-kappaB transcription factor activity [GO:0051092]	cytoplasm [GO:0005737]	cytoplasm [GO:0005737]; ATP binding [GO:0005524]; protein kinase activity [GO:0004672]; morphogenesis of an epithelium [GO:0002009]; positive regulation of NF-kappaB transcription factor activity [GO:0051092]	ATP binding [GO:0005524]; protein kinase activity [GO:0004672]	GRHAK	17.2381	0.958305	16.6995	0.64498
Solute carrier family 24 member 3	SLC24A3	Felis catus (Cat) (Felis silvestris catus)	bone mineralization [GO:0030282]; cellular calcium ion homeostasis [GO:0006874]; negative regulation of gene expression [GO:0010629]; positive regulation of gene expression [GO:0010628]	integral component of membrane [GO:0016021]; plasma membrane [GO:0005886]	integral component of membrane [GO:0016021]; plasma membrane [GO:0005886]; calcium, potassium:sodium antiporter activity [GO:0008273]; bone mineralization [GO:0030282]; cellular calcium ion homeostasis [GO:0006874]; negative regulation of gene expression [GO:0010629]; positive regulation of gene expression [GO:0010628]	calcium, potassium:sodium antiporter activity [GO:0008273]	KANFHR	15.8639	0.756588	14.4375	8.35984
YY1 associated factor 2	YAF2	Felis catus (Cat) (Felis silvestris catus)	NA	cytosol [GO:0005829]; nucleoplasm [GO:0005654]	cytosol [GO:0005829]; nucleoplasm [GO:0005654]; metal ion binding [GO:0046872]; transcription coactivator activity [GO:0003713]; transcription corepressor activity [GO:0003714]	metal ion binding [GO:0046872]; transcription coactivator activity [GO:0003713]; transcription corepressor activity [GO:0003714]	GGGRGIGAGGGAGAAAGPGR	16.3605	3.46369	12.204	14.3273
Hes family bHLH transcription factor 5	HES5	Felis catus (Cat) (Felis silvestris catus)	anterior/posterior pattern specification [GO:0009952]; astrocyte differentiation [GO:0048708]; camera-type eye development [GO:0043010]; cartilage development [GO:0051216]; cell adhesion [GO:0007155]; cell maturation [GO:0048469]; central nervous system myelination [GO:0022010]; comma-shaped body morphogenesis [GO:0072049]; establishment of epithelial cell polarity [GO:0090162]; glial cell fate c…	nucleus [GO:0005634]	nucleus [GO:0005634]; DNA-binding transcription factor activity, RNA polymerase II-specific [GO:0000981]; DNA-binding transcription repressor activity, RNA polymerase II-specific [GO:0001227]; protein dimerization activity [GO:0046983]; RNA polymerase II cis-regulatory region sequence-specific DNA binding [GO:0000978]; anterior/posterior pattern specification [GO:0009952]; astrocyte differentiati…	DNA-binding transcription factor activity, RNA polymerase II-specific [GO:0000981]; DNA-binding transcription repressor activity, RNA polymerase II-specific [GO:0001227]; protein dimerization activity [GO:0046983]; RNA polymerase II cis-regulatory region sequence-specific DNA binding [GO:0000978]	KPVVEKMR	0	14.4512	14.1932	2.60677
Band 4.1 (Erythrocyte membrane protein band 4.1) (Protein 4.1)	EPB41	Felis catus (Cat) (Felis silvestris catus)	cell cycle [GO:0007049]; cell division [GO:0051301]; cortical actin cytoskeleton organization [GO:0030866]	cell cortex [GO:0005938]; cytoskeleton [GO:0005856]; nucleus [GO:0005634]	cell cortex [GO:0005938]; cytoskeleton [GO:0005856]; nucleus [GO:0005634]; actin binding [GO:0003779]; calmodulin binding [GO:0005516]; structural molecule activity [GO:0005198]; cell cycle [GO:0007049]; cell division [GO:0051301]; cortical actin cytoskeleton organization [GO:0030866]	actin binding [GO:0003779]; calmodulin binding [GO:0005516]; structural molecule activity [GO:0005198]	LTSTDTIPK	15.0532	2.17175	13.7835	2.04274
Olfactory receptor	LOC101083542	Felis catus (Cat) (Felis silvestris catus)	NA	integral component of membrane [GO:0016021]; plasma membrane [GO:0005886]	integral component of membrane [GO:0016021]; plasma membrane [GO:0005886]; G protein-coupled receptor activity [GO:0004930]; olfactory receptor activity [GO:0004984]	G protein-coupled receptor activity [GO:0004930]; olfactory receptor activity [GO:0004984]	FEECLVQMFFIHTFTGMESGVLMLMALDR	13.7667	0.921373	11.6571	3.0109
Cullin 4A	CUL4A	Felis catus (Cat) (Felis silvestris catus)	protein ubiquitination [GO:0016567]; ubiquitin-dependent protein catabolic process [GO:0006511]	cullin-RING ubiquitin ligase complex [GO:0031461]	cullin-RING ubiquitin ligase complex [GO:0031461]; ubiquitin protein ligase binding [GO:0031625]; protein ubiquitination [GO:0016567]; ubiquitin-dependent protein catabolic process [GO:0006511]	ubiquitin protein ligase binding [GO:0031625]	DMELSKDIMVQFK	13.6041	0.988582	12.5137	3.0276
Chondromodulin	CNMD	Felis catus (Cat) (Felis silvestris catus)	negative regulation of angiogenesis [GO:0016525]	integral component of membrane [GO:0016021]	integral component of membrane [GO:0016021]; negative regulation of angiogenesis [GO:0016525]	NA	MPGALGQR	16.931	1.18047	15.7696	1.40826
Cullin 7	CUL7	Felis catus (Cat) (Felis silvestris catus)	microtubule cytoskeleton organization [GO:0000226]; protein ubiquitination [GO:0016567]; regulation of mitotic nuclear division [GO:0007088]; ubiquitin-dependent protein catabolic process [GO:0006511]; vasculogenesis [GO:0001570]	3M complex [GO:1990393]; Cul7-RING ubiquitin ligase complex [GO:0031467]; cullin-RING ubiquitin ligase complex [GO:0031461]; Golgi apparatus [GO:0005794]	3M complex [GO:1990393]; Cul7-RING ubiquitin ligase complex [GO:0031467]; cullin-RING ubiquitin ligase complex [GO:0031461]; Golgi apparatus [GO:0005794]; ubiquitin protein ligase binding [GO:0031625]; microtubule cytoskeleton organization [GO:0000226]; protein ubiquitination [GO:0016567]; regulation of mitotic nuclear division [GO:0007088]; ubiquitin-dependent protein catabolic process [GO:00065…	ubiquitin protein ligase binding [GO:0031625]	YGPEALAGQPAYPTLPEAQAQPQESADASR	0	0	5.96008	14.6876
Centrosomal protein 89	CEP89	Felis catus (Cat) (Felis silvestris catus)	chemical synaptic transmission [GO:0007268]; cilium assembly [GO:0060271]; mitochondrion organization [GO:0007005]	centriole [GO:0005814]; synapse [GO:0045202]	centriole [GO:0005814]; synapse [GO:0045202]; chemical synaptic transmission [GO:0007268]; cilium assembly [GO:0060271]; mitochondrion organization [GO:0007005]	NA	QAQELVDENDGLKMTVHR	0	11.2459	13.364	2.84496
MCC regulator of WNT signaling pathway	MCC	Felis catus (Cat) (Felis silvestris catus)	NA	NA	NA	NA	ALELKLSTR	0	0	5.2932	16.461
Keratin 77	KRT77	Felis catus (Cat) (Felis silvestris catus)	NA	keratin filament [GO:0045095]	keratin filament [GO:0045095]	NA	HGDELKSSK	0	0	4.66187	13.2083
F-box only protein 45 (F-box/SPRY domain-containing protein 1)	FBXO45	Felis catus (Cat) (Felis silvestris catus)	anterior commissure morphogenesis [GO:0021960]; cellular response to DNA damage stimulus [GO:0006974]; cerebral cortex radially oriented cell migration [GO:0021799]; cerebral cortex tangential migration [GO:0021800]; corticospinal tract morphogenesis [GO:0021957]; neuron migration [GO:0001764]; proteasome-mediated ubiquitin-dependent protein catabolic process [GO:0043161]; protein ubiquitination …	glutamatergic synapse [GO:0098978]; postsynaptic cytosol [GO:0099524]; postsynaptic density [GO:0014069]; presynaptic cytosol [GO:0099523]; SCF ubiquitin ligase complex [GO:0019005]; synapse [GO:0045202]	glutamatergic synapse [GO:0098978]; postsynaptic cytosol [GO:0099524]; postsynaptic density [GO:0014069]; presynaptic cytosol [GO:0099523]; SCF ubiquitin ligase complex [GO:0019005]; synapse [GO:0045202]; anterior commissure morphogenesis [GO:0021960]; cellular response to DNA damage stimulus [GO:0006974]; cerebral cortex radially oriented cell migration [GO:0021799]; cerebral cortex tangential m…	NA	KNGFTLHR	0	8.93793	13.7424	15.3886
Major facilitator superfamily domain containing 6 like	MFSD6L	Felis catus (Cat) (Felis silvestris catus)	NA	integral component of membrane [GO:0016021]; membrane [GO:0016020]	integral component of membrane [GO:0016021]; membrane [GO:0016020]	NA	LLGMSTGACGIAALAGRLECSLVTNGPR	0	0	13.9934	15.5184
HECT-type E3 ubiquitin transferase (EC 2.3.2.26)	HERC2	Felis catus (Cat) (Felis silvestris catus)	cellular response to DNA damage stimulus [GO:0006974]; proteasome-mediated ubiquitin-dependent protein catabolic process [GO:0043161]; spermatogenesis [GO:0007283]	cytosol [GO:0005829]; nucleus [GO:0005634]; plasma membrane [GO:0005886]	cytosol [GO:0005829]; nucleus [GO:0005634]; plasma membrane [GO:0005886]; SUMO binding [GO:0032183]; ubiquitin protein ligase activity [GO:0061630]; ubiquitin protein ligase binding [GO:0031625]; zinc ion binding [GO:0008270]; cellular response to DNA damage stimulus [GO:0006974]; proteasome-mediated ubiquitin-dependent protein catabolic process [GO:0043161]; spermatogenesis [GO:0007283]	SUMO binding [GO:0032183]; ubiquitin protein ligase activity [GO:0061630]; ubiquitin protein ligase binding [GO:0031625]; zinc ion binding [GO:0008270]	DGEIVYTGTELNQNGELPSR	0	0	12.668	7.72999
Regulator of G-protein signaling 8	RGS8	Felis catus (Cat) (Felis silvestris catus)	G protein-coupled receptor signaling pathway [GO:0007186]; positive regulation of GTPase activity [GO:0043547]	dendrite [GO:0030425]; nucleus [GO:0005634]; perikaryon [GO:0043204]; plasma membrane [GO:0005886]	dendrite [GO:0030425]; nucleus [GO:0005634]; perikaryon [GO:0043204]; plasma membrane [GO:0005886]; GTPase activator activity [GO:0005096]; G protein-coupled receptor signaling pathway [GO:0007186]; positive regulation of GTPase activity [GO:0043547]	GTPase activator activity [GO:0005096]	NMQEPSLTCFDQAQGK	0	0	0	14.3734
G3BP stress granule assembly factor 2	G3BP2	Felis catus (Cat) (Felis silvestris catus)	innate immune response [GO:0045087]; stress granule assembly [GO:0034063]	cytoplasmic stress granule [GO:0010494]	cytoplasmic stress granule [GO:0010494]; RNA binding [GO:0003723]; innate immune response [GO:0045087]; stress granule assembly [GO:0034063]	RNA binding [GO:0003723]	IIRYPDSHQLFVGNLPHDIDENELK	0	0	0	13.4409
Potassium channel tetramerization domain containing 1	KCTD1	Felis catus (Cat) (Felis silvestris catus)	protein homooligomerization [GO:0051260]	plasma membrane [GO:0005886]	plasma membrane [GO:0005886]; protein homooligomerization [GO:0051260]	NA	LSENTRLATR	0	0	0	14.857
Coiled-coil domain containing 121	CCDC121	Felis catus (Cat) (Felis silvestris catus)	NA	NA	NA	NA	SEEIEQRR	0	0	0	16.5292
Heat shock protein family A (Hsp70) member 8	HSPA8	Felis catus (Cat) (Felis silvestris catus)	NA	NA	ATP binding [GO:0005524]; ATPase activity [GO:0016887]	ATPase activity [GO:0016887]; ATP binding [GO:0005524]	SINPDEAVAYGAAVQAAILSGDK	0	0	0	14.2167
Methyltransferase-like protein (EC 2.1.1.-)	METTL6	Felis catus (Cat) (Felis silvestris catus)	NA	NA	enzyme binding [GO:0019899]; tRNA (cytosine-3-)-methyltransferase activity [GO:0052735]	enzyme binding [GO:0019899]; tRNA (cytosine-3-)-methyltransferase activity [GO:0052735]	DQALMSDFK	0	0	0	14.6463
KIAA0319 like	KIAA0319L	Felis catus (Cat) (Felis silvestris catus)	NA	integral component of membrane [GO:0016021]	integral component of membrane [GO:0016021]	NA	SMGSAGGLEQAGGQLPCWSQCTGLVFQASNR	0	0	0	13.7113
Protocadherin beta 6	PCDHB6	Felis catus (Cat) (Felis silvestris catus)	cell adhesion [GO:0007155]; homophilic cell adhesion via plasma membrane adhesion molecules [GO:0007156]	integral component of plasma membrane [GO:0005887]	integral component of plasma membrane [GO:0005887]; calcium ion binding [GO:0005509]; cell adhesion [GO:0007155]; homophilic cell adhesion via plasma membrane adhesion molecules [GO:0007156]	calcium ion binding [GO:0005509]	MDVVIGTGK	0	0	0	14.8268
ASH2 like, histone lysine methyltransferase complex subunit	ASH2L	Felis catus (Cat) (Felis silvestris catus)	cellular response to DNA damage stimulus [GO:0006974]; histone H3-K4 methylation [GO:0051568]; positive regulation of cell population proliferation [GO:0008284]; response to estrogen [GO:0043627]	MLL3/4 complex [GO:0044666]; Set1C/COMPASS complex [GO:0048188]	MLL3/4 complex [GO:0044666]; Set1C/COMPASS complex [GO:0048188]; beta-catenin binding [GO:0008013]; histone methyltransferase activity (H3-K4 specific) [GO:0042800]; transcription regulatory region sequence-specific DNA binding [GO:0000976]; cellular response to DNA damage stimulus [GO:0006974]; histone H3-K4 methylation [GO:0051568]; positive regulation of cell population proliferation [GO:00082…	beta-catenin binding [GO:0008013]; histone methyltransferase activity (H3-K4 specific) [GO:0042800]; transcription regulatory region sequence-specific DNA binding [GO:0000976]	DTLEGAGDTSEVMDTQAGSVDEENGR	0	0	0	14.351
Ubiquitin conjugating enzyme E2 L3	UBE2L3	Felis catus (Cat) (Felis silvestris catus)	NA	NA	ATP binding [GO:0005524]; transferase activity [GO:0016740]	ATP binding [GO:0005524]; transferase activity [GO:0016740]	GAFRIEINFPAEYPFKPPK	0	0	0	13.2392
Beta-galactosidase (EC 3.2.1.23)	LOC101098007	Felis catus (Cat) (Felis silvestris catus)	carbohydrate metabolic process [GO:0005975]	vacuole [GO:0005773]	vacuole [GO:0005773]; beta-galactosidase activity [GO:0004565]; carbohydrate metabolic process [GO:0005975]	beta-galactosidase activity [GO:0004565]	FTNISHLGMVFWR	0	0	0	15.074
Dynamin-like 120 kDa protein, form S1 (EC 3.6.5.5) (Dynamin-like 120 kDa protein, mitochondrial)	OPA1	Felis catus (Cat) (Felis silvestris catus)	apoptotic process [GO:0006915]; mitochondrion organization [GO:0007005]	integral component of membrane [GO:0016021]; mitochondrial inner membrane [GO:0005743]	integral component of membrane [GO:0016021]; mitochondrial inner membrane [GO:0005743]; GTP binding [GO:0005525]; GTPase activity [GO:0003924]; lipid binding [GO:0008289]; apoptotic process [GO:0006915]; mitochondrion organization [GO:0007005]	GTPase activity [GO:0003924]; GTP binding [GO:0005525]; lipid binding [GO:0008289]	ALGYFAVVTGKGNSSESIEAIR	0	0	0	14.5862
Transmembrane channel-like protein	TMC1	Felis catus (Cat) (Felis silvestris catus)	auditory receptor cell development [GO:0060117]; detection of mechanical stimulus involved in sensory perception of sound [GO:0050910]; regulation of calcium ion transmembrane transport [GO:1903169]; vestibular reflex [GO:0060005]	external side of plasma membrane [GO:0009897]; integral component of plasma membrane [GO:0005887]; stereocilium tip [GO:0032426]	external side of plasma membrane [GO:0009897]; integral component of plasma membrane [GO:0005887]; stereocilium tip [GO:0032426]; mechanosensitive ion channel activity [GO:0008381]; voltage-gated calcium channel activity [GO:0005245]; auditory receptor cell development [GO:0060117]; detection of mechanical stimulus involved in sensory perception of sound [GO:0050910]; regulation of calcium ion tr…	mechanosensitive ion channel activity [GO:0008381]; voltage-gated calcium channel activity [GO:0005245]	LVKANITLWEANMIK	0	0	0	12.66
F-box and leucine rich repeat protein 17	FBXL17	Felis catus (Cat) (Felis silvestris catus)	entrainment of circadian clock by photoperiod [GO:0043153]; G2/M transition of mitotic cell cycle [GO:0000086]; regulation of cell cycle [GO:0051726]; SCF-dependent proteasomal ubiquitin-dependent protein catabolic process [GO:0031146]	cytosol [GO:0005829]; nucleus [GO:0005634]; SCF ubiquitin ligase complex [GO:0019005]	cytosol [GO:0005829]; nucleus [GO:0005634]; SCF ubiquitin ligase complex [GO:0019005]; entrainment of circadian clock by photoperiod [GO:0043153]; G2/M transition of mitotic cell cycle [GO:0000086]; regulation of cell cycle [GO:0051726]; SCF-dependent proteasomal ubiquitin-dependent protein catabolic process [GO:0031146]	NA	CLSASLVCK	0	0	0	15.0148
Titin	TTN	Felis catus (Cat) (Felis silvestris catus)	NA	NA	ATP binding [GO:0005524]; protein kinase activity [GO:0004672]	ATP binding [GO:0005524]; protein kinase activity [GO:0004672]	AENIVGLSLPDTTIPIECQEK	0	0	0	13.7153
Tetratricopeptide repeat domain 12	TTC12	Felis catus (Cat) (Felis silvestris catus)	axonemal dynein complex assembly [GO:0070286]; sperm axoneme assembly [GO:0007288]	centrosome [GO:0005813]; cytoplasm [GO:0005737]	centrosome [GO:0005813]; cytoplasm [GO:0005737]; axonemal dynein complex assembly [GO:0070286]; sperm axoneme assembly [GO:0007288]	NA	RQMCASEEFGDACLGLMAR	0	0	0	12.5985
Opticin	OPTC	Felis catus (Cat) (Felis silvestris catus)	NA	NA	NA	NA	HLMAPDSENSSVWSKAHSHIR	0	0	0	13.2651
C-type lectin domain family 2 member L	CLEC2L	Felis catus (Cat) (Felis silvestris catus)	NA	integral component of membrane [GO:0016021]	integral component of membrane [GO:0016021]	NA	LVSTECLMTRPWVCSKMAYT	0	0	0	13.0204
Cleavage stimulation factor 50 kDa subunit	CSTF1	Felis catus (Cat) (Felis silvestris catus)	mRNA 3'-end processing [GO:0031124]	mRNA cleavage stimulating factor complex [GO:0005848]; nucleoplasm [GO:0005654]	mRNA cleavage stimulating factor complex [GO:0005848]; nucleoplasm [GO:0005654]; mRNA 3'-end processing [GO:0031124]	NA	SAMPIEVMMNETAQQNMENHPVIR	0	0	0	14.9306
Interleukin 6 receptor	IL6R	Felis catus (Cat) (Felis silvestris catus)	cytokine-mediated signaling pathway [GO:0019221]; endocrine pancreas development [GO:0031018]; interleukin-6-mediated signaling pathway [GO:0070102]; positive regulation of activation of Janus kinase activity [GO:0010536]; positive regulation of cell population proliferation [GO:0008284]; positive regulation of chemokine production [GO:0032722]; positive regulation of glomerular mesangial cell pr…	apical plasma membrane [GO:0016324]; ciliary neurotrophic factor receptor complex [GO:0070110]; external side of plasma membrane [GO:0009897]; extracellular region [GO:0005576]; interleukin-6 receptor complex [GO:0005896]; receptor complex [GO:0043235]	apical plasma membrane [GO:0016324]; ciliary neurotrophic factor receptor complex [GO:0070110]; external side of plasma membrane [GO:0009897]; extracellular region [GO:0005576]; interleukin-6 receptor complex [GO:0005896]; receptor complex [GO:0043235]; ciliary neurotrophic factor binding [GO:0070119]; ciliary neurotrophic factor receptor activity [GO:0004897]; cytokine binding [GO:0019955]; cyto…	ciliary neurotrophic factor binding [GO:0070119]; ciliary neurotrophic factor receptor activity [GO:0004897]; cytokine binding [GO:0019955]; cytokine receptor activity [GO:0004896]; enzyme binding [GO:0019899]; interleukin-11 binding [GO:0019970]; interleukin-11 receptor activity [GO:0004921]; interleukin-6 binding [GO:0019981]; interleukin-6 receptor activity [GO:0004915]; interleukin-6 receptor…	DDGSLAGTVPLLVEAPPEEPQITCFRK	0	0	0	12.8301
WAP four-disulfide core domain 2	WFDC2	Felis catus (Cat) (Felis silvestris catus)	NA	extracellular region [GO:0005576]	extracellular region [GO:0005576]; aspartic-type endopeptidase inhibitor activity [GO:0019828]; serine-type endopeptidase inhibitor activity [GO:0004867]	aspartic-type endopeptidase inhibitor activity [GO:0019828]; serine-type endopeptidase inhibitor activity [GO:0004867]	LPGLGLLAPLTVGLPGREAEK	0	0	0	14.8645
Rho GTPase activating protein 10	ARHGAP10	Felis catus (Cat) (Felis silvestris catus)	positive regulation of GTPase activity [GO:0043547]; signal transduction [GO:0007165]	NA	GTPase activator activity [GO:0005096]; positive regulation of GTPase activity [GO:0043547]; signal transduction [GO:0007165]	GTPase activator activity [GO:0005096]	DFNHYKMELQINIQNTR	0	0	0	11.6973
SS18 like 2	SS18L2	Felis catus (Cat) (Felis silvestris catus)	positive regulation of transcription by RNA polymerase II [GO:0045944]	nucleus [GO:0005634]	nucleus [GO:0005634]; transcription coactivator activity [GO:0003713]; positive regulation of transcription by RNA polymerase II [GO:0045944]	transcription coactivator activity [GO:0003713]	SVAFVPDWLK	0	0	0	14.1103
TATA-box binding protein associated factor 6	TAF6	Felis catus (Cat) (Felis silvestris catus)	histone acetylation [GO:0016573]; positive regulation of transcription by RNA polymerase II [GO:0045944]; transcription initiation from RNA polymerase II promoter [GO:0006367]	cytosol [GO:0005829]; SAGA complex [GO:0000124]; SLIK (SAGA-like) complex [GO:0046695]; transcription factor TFIID complex [GO:0005669]	cytosol [GO:0005829]; SAGA complex [GO:0000124]; SLIK (SAGA-like) complex [GO:0046695]; transcription factor TFIID complex [GO:0005669]; DNA binding [GO:0003677]; protein heterodimerization activity [GO:0046982]; RNA polymerase II general transcription initiation factor activity [GO:0016251]; transcription coactivator activity [GO:0003713]; histone acetylation [GO:0016573]; positive regulation of…	DNA binding [GO:0003677]; protein heterodimerization activity [GO:0046982]; RNA polymerase II general transcription initiation factor activity [GO:0016251]; transcription coactivator activity [GO:0003713]	VNVVQNNLALLIYLMRMVK	0	0	0	13.6012
Glucose-6-phosphate isomerase (EC 5.3.1.9)	GPI	Felis catus (Cat) (Felis silvestris catus)	gluconeogenesis [GO:0006094]; glycolytic process [GO:0006096]	extracellular space [GO:0005615]	extracellular space [GO:0005615]; cytokine activity [GO:0005125]; glucose-6-phosphate isomerase activity [GO:0004347]; gluconeogenesis [GO:0006094]; glycolytic process [GO:0006096]	cytokine activity [GO:0005125]; glucose-6-phosphate isomerase activity [GO:0004347]	VWFVSNIDGTHIAK	0	0	0	16.6809
Granzyme B-like	LOC101099215	Felis catus (Cat) (Felis silvestris catus)	NA	cytoplasm [GO:0005737]; intracellular membrane-bounded organelle [GO:0043231]	cytoplasm [GO:0005737]; intracellular membrane-bounded organelle [GO:0043231]; serine-type endopeptidase activity [GO:0004252]	serine-type endopeptidase activity [GO:0004252]	QIIRPSGYTSETFLNDIMLLQLSK	0	0	0	15.9915
Non-specific serine/threonine protein kinase (EC 2.7.11.1)	ULK1	Felis catus (Cat) (Felis silvestris catus)	autophagosome assembly [GO:0000045]; axon extension [GO:0048675]; negative regulation of protein-containing complex assembly [GO:0031333]; peptidyl-serine phosphorylation [GO:0018105]; peptidyl-threonine phosphorylation [GO:0018107]; positive regulation by symbiont of host autophagy [GO:0075044]; positive regulation of autophagy [GO:0010508]; protein autophosphorylation [GO:0046777]; protein loca…	Atg1/ULK1 kinase complex [GO:1990316]; cytosol [GO:0005829]; extrinsic component of autophagosome membrane [GO:0097635]; extrinsic component of omegasome membrane [GO:0097629]; extrinsic component of phagophore assembly site membrane [GO:0097632]; guanyl-nucleotide exchange factor complex [GO:0032045]	Atg1/ULK1 kinase complex [GO:1990316]; cytosol [GO:0005829]; extrinsic component of autophagosome membrane [GO:0097635]; extrinsic component of omegasome membrane [GO:0097629]; extrinsic component of phagophore assembly site membrane [GO:0097632]; guanyl-nucleotide exchange factor complex [GO:0032045]; ATP binding [GO:0005524]; identical protein binding [GO:0042802]; protein serine kinase activit…	ATP binding [GO:0005524]; identical protein binding [GO:0042802]; protein-containing complex binding [GO:0044877]; protein serine kinase activity [GO:0106310]; protein threonine kinase activity [GO:0106311]; small GTPase binding [GO:0031267]	GIIHRDLKPQNILLSNPGGR	0	0	0	11.9423
Delta-aminolevulinic acid dehydratase (EC 4.2.1.24)	ALAD	Felis catus (Cat) (Felis silvestris catus)	heme biosynthetic process [GO:0006783]; protoporphyrinogen IX biosynthetic process [GO:0006782]	cytosol [GO:0005829]	cytosol [GO:0005829]; porphobilinogen synthase activity [GO:0004655]; zinc ion binding [GO:0008270]; heme biosynthetic process [GO:0006783]; protoporphyrinogen IX biosynthetic process [GO:0006782]	porphobilinogen synthase activity [GO:0004655]; zinc ion binding [GO:0008270]	HPELPLAVYHVSGEFAMLWHGAR	12.8545	5.17798	10.1935	9.1437
Oxoeicosanoid receptor 1	OXER1	Felis catus (Cat) (Felis silvestris catus)	adenylate cyclase-inhibiting G protein-coupled receptor signaling pathway [GO:0007193]	integral component of membrane [GO:0016021]	integral component of membrane [GO:0016021]; 5(S)-hydroxyperoxy-6E,8Z,11Z,14Z-icosatetraenoic acid binding [GO:0050648]; 5-hydroxy-6E,8Z,11Z,14Z-icosatetraenoic acid binding [GO:0050647]; 5-oxo-6E,8Z,11Z,14Z-icosatetraenoic acid binding [GO:0050646]; G protein-coupled receptor activity [GO:0004930]; adenylate cyclase-inhibiting G protein-coupled receptor signaling pathway [GO:0007193]	5(S)-hydroxyperoxy-6E,8Z,11Z,14Z-icosatetraenoic acid binding [GO:0050648]; 5-hydroxy-6E,8Z,11Z,14Z-icosatetraenoic acid binding [GO:0050647]; 5-oxo-6E,8Z,11Z,14Z-icosatetraenoic acid binding [GO:0050646]; G protein-coupled receptor activity [GO:0004930]	SLGGQTGPRR	0	0	13.6669	16.8887
Netrin receptor UNC5	UNC5B	Felis catus (Cat) (Felis silvestris catus)	anterior/posterior axon guidance [GO:0033564]; apoptotic process [GO:0006915]; axon guidance [GO:0007411]; negative regulation of extrinsic apoptotic signaling pathway in absence of ligand [GO:2001240]; negative regulation of neuron apoptotic process [GO:0043524]; positive regulation of phosphatidylinositol 3-kinase signaling [GO:0014068]	integral component of membrane [GO:0016021]; plasma membrane [GO:0005886]	integral component of membrane [GO:0016021]; plasma membrane [GO:0005886]; netrin receptor activity [GO:0005042]; anterior/posterior axon guidance [GO:0033564]; apoptotic process [GO:0006915]; axon guidance [GO:0007411]; negative regulation of extrinsic apoptotic signaling pathway in absence of ligand [GO:2001240]; negative regulation of neuron apoptotic process [GO:0043524]; positive regulation …	netrin receptor activity [GO:0005042]	KNFDQEPLGK	0	0	9.70202	13.3461
TBC1 domain family member 2	TBC1D2	Felis catus (Cat) (Felis silvestris catus)	activation of GTPase activity [GO:0090630]; intracellular protein transport [GO:0006886]	cell junction [GO:0030054]; cytoplasmic vesicle [GO:0031410]; cytosol [GO:0005829]; nucleoplasm [GO:0005654]; plasma membrane [GO:0005886]	cell junction [GO:0030054]; cytoplasmic vesicle [GO:0031410]; cytosol [GO:0005829]; nucleoplasm [GO:0005654]; plasma membrane [GO:0005886]; cadherin binding [GO:0045296]; GTPase activator activity [GO:0005096]; activation of GTPase activity [GO:0090630]; intracellular protein transport [GO:0006886]	cadherin binding [GO:0045296]; GTPase activator activity [GO:0005096]	ERALLMK	15.281	0.844855	14.8667	1.11075
SET and MYND domain containing 1	SMYD1	Felis catus (Cat) (Felis silvestris catus)	chromatin remodeling [GO:0006338]; heart development [GO:0007507]; histone lysine methylation [GO:0034968]; positive regulation of myoblast differentiation [GO:0045663]; positive regulation of myotube differentiation [GO:0010831]; skeletal muscle cell differentiation [GO:0035914]	cytoplasm [GO:0005737]; nucleus [GO:0005634]	cytoplasm [GO:0005737]; nucleus [GO:0005634]; histone-lysine N-methyltransferase activity [GO:0018024]; transcription corepressor activity [GO:0003714]; chromatin remodeling [GO:0006338]; heart development [GO:0007507]; histone lysine methylation [GO:0034968]; positive regulation of myoblast differentiation [GO:0045663]; positive regulation of myotube differentiation [GO:0010831]; skeletal muscle…	histone-lysine N-methyltransferase activity [GO:0018024]; transcription corepressor activity [GO:0003714]	EMIQLSK	14.7277	1.77255	13.4693	1.58218
Inositol-pentakisphosphate 2-kinase	BICD2	Felis catus (Cat) (Felis silvestris catus)	microtubule anchoring at microtubule organizing center [GO:0072393]; microtubule-based movement [GO:0007018]; protein localization to Golgi apparatus [GO:0034067]; protein localization to organelle [GO:0033365]; regulation of microtubule cytoskeleton organization [GO:0070507]; retrograde vesicle-mediated transport, Golgi to endoplasmic reticulum [GO:0006890]	cytosol [GO:0005829]; Golgi apparatus [GO:0005794]	cytosol [GO:0005829]; Golgi apparatus [GO:0005794]; cytoskeletal anchor activity [GO:0008093]; dynactin binding [GO:0034452]; dynein complex binding [GO:0070840]; dynein light intermediate chain binding [GO:0051959]; microtubule anchoring at microtubule organizing center [GO:0072393]; microtubule-based movement [GO:0007018]; protein localization to Golgi apparatus [GO:0034067]; protein localizati…	cytoskeletal anchor activity [GO:0008093]; dynactin binding [GO:0034452]; dynein complex binding [GO:0070840]; dynein light intermediate chain binding [GO:0051959]	EESLIQESASK	0	12.6586	12.6383	2.90831
PKHD1 ciliary IPT domain containing fibrocystin/polyductin	PKHD1	Felis catus (Cat) (Felis silvestris catus)	regulation of centrosome duplication [GO:0010824]	integral component of membrane [GO:0016021]	integral component of membrane [GO:0016021]; regulation of centrosome duplication [GO:0010824]	NA	MKVMVDK	0	15.1087	15.8301	1.67089
Guanine nucleotide-binding protein subunit gamma	GNG5	Felis catus (Cat) (Felis silvestris catus)	G protein-coupled receptor signaling pathway [GO:0007186]	G-protein beta/gamma-subunit complex [GO:0031680]; heterotrimeric G-protein complex [GO:0005834]	G-protein beta/gamma-subunit complex [GO:0031680]; heterotrimeric G-protein complex [GO:0005834]; G-protein beta-subunit binding [GO:0031681]; G protein-coupled receptor signaling pathway [GO:0007186]	G-protein beta-subunit binding [GO:0031681]	SGSSSVAAMK	0	0	6.65393	15.5995
TPD52 like 2	TPD52L2	Felis catus (Cat) (Felis silvestris catus)	NA	NA	NA	NA	HCGELKR	0	0	6.50553	15.0071
Otogelin like	OTOGL	Felis catus (Cat) (Felis silvestris catus)	L-arabinose metabolic process [GO:0046373]; sensory perception of sound [GO:0007605]	extracellular matrix [GO:0031012]; extracellular space [GO:0005615]	extracellular matrix [GO:0031012]; extracellular space [GO:0005615]; alpha-L-arabinofuranosidase activity [GO:0046556]; L-arabinose metabolic process [GO:0046373]; sensory perception of sound [GO:0007605]	alpha-L-arabinofuranosidase activity [GO:0046556]	LNLMIPR	14.5325	16.4853	17.1397	1.99441
Coiled-coil domain containing 71 like	CCDC71L	Felis catus (Cat) (Felis silvestris catus)	NA	NA	NA	NA	ALGDAFKLFMPR	0	0	12.6692	13.8045
Multivesicular body subunit 12B	MVB12B	Felis catus (Cat) (Felis silvestris catus)	NA	ESCRT I complex [GO:0000813]	ESCRT I complex [GO:0000813]	NA	SLCSSHRAPPR	0	14.5754	15.6274	3.16725
Growth factor receptor bound protein 2	GRB2	Felis catus (Cat) (Felis silvestris catus)	NA	endosome [GO:0005768]; Golgi apparatus [GO:0005794]	endosome [GO:0005768]; Golgi apparatus [GO:0005794]	NA	AKAEEMLSK	17.1351	3.19391	14.2933	5.17329
Polyprenol reductase (EC 1.3.1.22) (EC 1.3.1.94)	SRD5A3	Felis catus (Cat) (Felis silvestris catus)	dolichol biosynthetic process [GO:0019408]; dolichol-linked oligosaccharide biosynthetic process [GO:0006488]; polyprenol catabolic process [GO:0016095]	endoplasmic reticulum [GO:0005783]; endoplasmic reticulum membrane [GO:0005789]; integral component of membrane [GO:0016021]	endoplasmic reticulum [GO:0005783]; endoplasmic reticulum membrane [GO:0005789]; integral component of membrane [GO:0016021]; 3-oxo-5-alpha-steroid 4-dehydrogenase activity [GO:0003865]; cholestenone 5-alpha-reductase activity [GO:0047751]; polyprenol reductase activity [GO:0102389]; dolichol biosynthetic process [GO:0019408]; dolichol-linked oligosaccharide biosynthetic process [GO:0006488]; pol…	3-oxo-5-alpha-steroid 4-dehydrogenase activity [GO:0003865]; cholestenone 5-alpha-reductase activity [GO:0047751]; polyprenol reductase activity [GO:0102389]	NVYVIGKNLLMQAR	0	8.92236	13.9198	3.97651
Ubiquitin conjugating enzyme E2 N	UBE2N	Felis catus (Cat) (Felis silvestris catus)	NA	NA	ATP binding [GO:0005524]; transferase activity [GO:0016740]	ATP binding [GO:0005524]; transferase activity [GO:0016740]	YFHVVIAGPQDSPFEGGTFK	0	7.72533	12.8343	4.78434
SRC kinase signaling inhibitor 1	SRCIN1	Felis catus (Cat) (Felis silvestris catus)	regulation of cell migration [GO:0030334]; regulation of dendritic spine morphogenesis [GO:0061001]; substrate adhesion-dependent cell spreading [GO:0034446]	actin cytoskeleton [GO:0015629]; cytoplasm [GO:0005737]; postsynaptic density [GO:0014069]	actin cytoskeleton [GO:0015629]; cytoplasm [GO:0005737]; postsynaptic density [GO:0014069]; enzyme regulator activity [GO:0030234]; regulation of cell migration [GO:0030334]; regulation of dendritic spine morphogenesis [GO:0061001]; substrate adhesion-dependent cell spreading [GO:0034446]	enzyme regulator activity [GO:0030234]	GLDAAGKR	0	0	13.7735	15.1709
Teneurin transmembrane protein 2	TENM2	Felis catus (Cat) (Felis silvestris catus)	heterophilic cell-cell adhesion via plasma membrane cell adhesion molecules [GO:0007157]; neuron development [GO:0048666]; signal transduction [GO:0007165]	integral component of plasma membrane [GO:0005887]; neuron projection [GO:0043005]	integral component of plasma membrane [GO:0005887]; neuron projection [GO:0043005]; calcium ion binding [GO:0005509]; cell adhesion molecule binding [GO:0050839]; protein heterodimerization activity [GO:0046982]; protein homodimerization activity [GO:0042803]; heterophilic cell-cell adhesion via plasma membrane cell adhesion molecules [GO:0007157]; neuron development [GO:0048666]; signal transduc…	calcium ion binding [GO:0005509]; cell adhesion molecule binding [GO:0050839]; protein heterodimerization activity [GO:0046982]; protein homodimerization activity [GO:0042803]	SSGLSSRENSALTLTDSDNENK	0	0	12.119	14.2953
Neural cell adhesion molecule 1	NCAM1	Felis catus (Cat) (Felis silvestris catus)	cell adhesion [GO:0007155]	integral component of membrane [GO:0016021]	integral component of membrane [GO:0016021]; cell adhesion [GO:0007155]	NA	DESKEPIVEVR	16.0516	2.58754	13.7645	1.99797
Zonadhesin	ZAN	Felis catus (Cat) (Felis silvestris catus)	NA	membrane [GO:0016020]	membrane [GO:0016020]	NA	GPKPSR	16.7931	1.02908	15.9498	1.17158
Methyltransferase like 2A	METTL2A	Felis catus (Cat) (Felis silvestris catus)	NA	NA	tRNA (cytosine-3-)-methyltransferase activity [GO:0052735]	tRNA (cytosine-3-)-methyltransferase activity [GO:0052735]	APPCPGPFPPR	0	0	11.5241	13.3782
Src homology 2 domain containing E	SHE	Felis catus (Cat) (Felis silvestris catus)	NA	NA	phosphotyrosine residue binding [GO:0001784]	phosphotyrosine residue binding [GO:0001784]	VDPALPLGK	0	10.1848	13.5106	2.32048
Uncharacterized protein	NA	Felis catus (Cat) (Felis silvestris catus)	NA	nucleosome [GO:0000786]; nucleus [GO:0005634]	nucleosome [GO:0000786]; nucleus [GO:0005634]; DNA binding [GO:0003677]; protein heterodimerization activity [GO:0046982]	DNA binding [GO:0003677]; protein heterodimerization activity [GO:0046982]	AQGAPATDSALR	0	0	5.53392	14.7422
Small nuclear RNA activating complex polypeptide 4	SNAPC4	Felis catus (Cat) (Felis silvestris catus)	NA	NA	NA	NA	SHHPVRSHEG	6.04443	14.0265	15.6329	2.22084
Kinesin family member 5A	KIF5A	Felis catus (Cat) (Felis silvestris catus)	anterograde dendritic transport of neurotransmitter receptor complex [GO:0098971]; axon guidance [GO:0007411]; cytoskeleton-dependent intracellular transport [GO:0030705]; microtubule-based movement [GO:0007018]; synaptic vesicle transport [GO:0048489]; vesicle-mediated transport [GO:0016192]	ciliary rootlet [GO:0035253]; dendrite cytoplasm [GO:0032839]; kinesin complex [GO:0005871]; microtubule [GO:0005874]; neuronal cell body [GO:0043025]	ciliary rootlet [GO:0035253]; dendrite cytoplasm [GO:0032839]; kinesin complex [GO:0005871]; microtubule [GO:0005874]; neuronal cell body [GO:0043025]; ATP binding [GO:0005524]; ATP-dependent microtubule motor activity, plus-end-directed [GO:0008574]; ATPase activity [GO:0016887]; kinesin binding [GO:0019894]; microtubule binding [GO:0008017]; microtubule motor activity [GO:0003777]; anterograde …	ATPase activity [GO:0016887]; ATP binding [GO:0005524]; ATP-dependent microtubule motor activity, plus-end-directed [GO:0008574]; kinesin binding [GO:0019894]; microtubule binding [GO:0008017]; microtubule motor activity [GO:0003777]	TGAEGAVLDEAK	0	11.5681	13.5021	4.93924
Transmembrane serine protease 6	TMPRSS6	Felis catus (Cat) (Felis silvestris catus)	cellular iron ion homeostasis [GO:0006879]; iron ion homeostasis [GO:0055072]; membrane protein proteolysis [GO:0033619]; negative regulation of BMP signaling pathway [GO:0030514]; negative regulation of transcription by RNA polymerase II [GO:0000122]; positive regulation of transcription by RNA polymerase II [GO:0045944]; self proteolysis [GO:0097264]	extracellular space [GO:0005615]; integral component of membrane [GO:0016021]; plasma membrane [GO:0005886]	extracellular space [GO:0005615]; integral component of membrane [GO:0016021]; plasma membrane [GO:0005886]; serine-type endopeptidase activity [GO:0004252]; cellular iron ion homeostasis [GO:0006879]; iron ion homeostasis [GO:0055072]; membrane protein proteolysis [GO:0033619]; negative regulation of BMP signaling pathway [GO:0030514]; negative regulation of transcription by RNA polymerase II [G…	serine-type endopeptidase activity [GO:0004252]	GRHICGGALIADR	0	9.40594	14.0971	2.83456
Eukaryotic translation initiation factor 4E nuclear import factor 1	EIF4ENIF1	Felis catus (Cat) (Felis silvestris catus)	mRNA stabilization [GO:0048255]; negative regulation of deadenylation-dependent decapping of nuclear-transcribed mRNA [GO:0106289]; negative regulation of neuron differentiation [GO:0045665]; negative regulation of translation [GO:0017148]; P-body assembly [GO:0033962]; positive regulation of miRNA mediated inhibition of translation [GO:1905618]; positive regulation of nuclear-transcribed mRNA po…	cytosol [GO:0005829]; nucleus [GO:0005634]; P-body [GO:0000932]	cytosol [GO:0005829]; nucleus [GO:0005634]; P-body [GO:0000932]; kinase binding [GO:0019900]; mRNA binding [GO:0003729]; nuclear export signal receptor activity [GO:0005049]; mRNA stabilization [GO:0048255]; negative regulation of deadenylation-dependent decapping of nuclear-transcribed mRNA [GO:0106289]; negative regulation of neuron differentiation [GO:0045665]; negative regulation of translati…	kinase binding [GO:0019900]; mRNA binding [GO:0003729]; nuclear export signal receptor activity [GO:0005049]	IVDQGAMDRR	0	10.9323	14.4941	1.78466
Golgin A3	GOLGA3	Felis catus (Cat) (Felis silvestris catus)	spermatogenesis [GO:0007283]	extrinsic component of Golgi membrane [GO:0090498]	extrinsic component of Golgi membrane [GO:0090498]; spermatogenesis [GO:0007283]	NA	AADGGRGLDGPGK	0	13.2691	14.0849	5.19981
Glutamic--pyruvic transaminase 2	GPT2	Felis catus (Cat) (Felis silvestris catus)	2-oxoglutarate metabolic process [GO:0006103]; biosynthetic process [GO:0009058]; L-alanine metabolic process [GO:0042851]	NA	L-alanine:2-oxoglutarate aminotransferase activity [GO:0004021]; pyridoxal phosphate binding [GO:0030170]; 2-oxoglutarate metabolic process [GO:0006103]; biosynthetic process [GO:0009058]; L-alanine metabolic process [GO:0042851]	L-alanine:2-oxoglutarate aminotransferase activity [GO:0004021]; pyridoxal phosphate binding [GO:0030170]	AVEAAQAHKMAPDMFYCMK	0	0	0	14.8224
Ubiquitin specific peptidase 47	USP47	Felis catus (Cat) (Felis silvestris catus)	base-excision repair [GO:0006284]; cellular response to UV [GO:0034644]; monoubiquitinated protein deubiquitination [GO:0035520]; negative regulation of cysteine-type endopeptidase activity involved in apoptotic process [GO:0043154]; negative regulation of G2/M transition of mitotic cell cycle [GO:0010972]; negative regulation of intrinsic apoptotic signaling pathway in response to DNA damage [GO…	cytosol [GO:0005829]; nucleus [GO:0005634]; SCF ubiquitin ligase complex [GO:0019005]	cytosol [GO:0005829]; nucleus [GO:0005634]; SCF ubiquitin ligase complex [GO:0019005]; cysteine-type endopeptidase activity [GO:0004197]; thiol-dependent deubiquitinase [GO:0004843]; WD40-repeat domain binding [GO:0071987]; base-excision repair [GO:0006284]; cellular response to UV [GO:0034644]; monoubiquitinated protein deubiquitination [GO:0035520]; negative regulation of cysteine-type endopept…	cysteine-type endopeptidase activity [GO:0004197]; thiol-dependent deubiquitinase [GO:0004843]; WD40-repeat domain binding [GO:0071987]	VMFDALEQKWK	6.06266	13.7036	0	0
Mast cell protease 1-like	LOC101098468	Felis catus (Cat) (Felis silvestris catus)	NA	extracellular space [GO:0005615]	extracellular space [GO:0005615]; serine-type endopeptidase activity [GO:0004252]	serine-type endopeptidase activity [GO:0004252]	LTHAMGTISLMCRAAGWGR	0	0	0	14.3004
Thyroid peroxidase (EC 1.11.1.8)	TPO	Felis catus (Cat) (Felis silvestris catus)	embryonic hemopoiesis [GO:0035162]; hormone biosynthetic process [GO:0042446]; hydrogen peroxide catabolic process [GO:0042744]; response to oxidative stress [GO:0006979]; thyroid hormone generation [GO:0006590]	integral component of membrane [GO:0016021]	integral component of membrane [GO:0016021]; calcium ion binding [GO:0005509]; heme binding [GO:0020037]; iodide peroxidase activity [GO:0004447]; embryonic hemopoiesis [GO:0035162]; hormone biosynthetic process [GO:0042446]; hydrogen peroxide catabolic process [GO:0042744]; response to oxidative stress [GO:0006979]; thyroid hormone generation [GO:0006590]	calcium ion binding [GO:0005509]; heme binding [GO:0020037]; iodide peroxidase activity [GO:0004447]	FCGLPALETR	14.8456	18.5834	0	0
Zinc finger protein 217	ZNF217	Felis catus (Cat) (Felis silvestris catus)	NA	histone deacetylase complex [GO:0000118]; mitochondrion [GO:0005739]; nuclear speck [GO:0016607]	histone deacetylase complex [GO:0000118]; mitochondrion [GO:0005739]; nuclear speck [GO:0016607]; DNA-binding transcription repressor activity, RNA polymerase II-specific [GO:0001227]; RNA polymerase II cis-regulatory region sequence-specific DNA binding [GO:0000978]	DNA-binding transcription repressor activity, RNA polymerase II-specific [GO:0001227]; RNA polymerase II cis-regulatory region sequence-specific DNA binding [GO:0000978]	HAGTAMAAEGK	13.3251	14.6242	15.2163	1.77375
Nuclear factor of activated T cells 1	NFATC1	Felis catus (Cat) (Felis silvestris catus)	calcineurin-NFAT signaling cascade [GO:0033173]; negative regulation of vascular associated smooth muscle cell differentiation [GO:1905064]; positive regulation of transcription by RNA polymerase II [GO:0045944]	chromatin [GO:0000785]; nuclear body [GO:0016604]	chromatin [GO:0000785]; nuclear body [GO:0016604]; DNA-binding transcription factor activity [GO:0003700]; sequence-specific double-stranded DNA binding [GO:1990837]; calcineurin-NFAT signaling cascade [GO:0033173]; negative regulation of vascular associated smooth muscle cell differentiation [GO:1905064]; positive regulation of transcription by RNA polymerase II [GO:0045944]	DNA-binding transcription factor activity [GO:0003700]; sequence-specific double-stranded DNA binding [GO:1990837]	QSAASCPVLGGK	0	8.68984	12.9569	14.7331
Cleavage and polyadenylation specificity factor subunit 5	NUDT21	Felis catus (Cat) (Felis silvestris catus)	messenger ribonucleoprotein complex assembly [GO:1990120]; mRNA alternative polyadenylation [GO:0110104]; mRNA polyadenylation [GO:0006378]; mRNA processing [GO:0006397]; positive regulation of mRNA cleavage [GO:0031439]; positive regulation of mRNA polyadenylation [GO:1900365]; positive regulation of pro-B cell differentiation [GO:2000975]; positive regulation of stem cell differentiation [GO:20…	centriolar satellite [GO:0034451]; cytoplasm [GO:0005737]; mRNA cleavage and polyadenylation specificity factor complex [GO:0005847]; mRNA cleavage factor complex [GO:0005849]; paraspeckles [GO:0042382]	centriolar satellite [GO:0034451]; cytoplasm [GO:0005737]; mRNA cleavage and polyadenylation specificity factor complex [GO:0005847]; mRNA cleavage factor complex [GO:0005849]; paraspeckles [GO:0042382]; chromatin binding [GO:0003682]; histone deacetylase binding [GO:0042826]; hydrolase activity [GO:0016787]; mRNA 3'-UTR AU-rich region binding [GO:0035925]; mRNA binding [GO:0003729]; protein homo…	chromatin binding [GO:0003682]; histone deacetylase binding [GO:0042826]; hydrolase activity [GO:0016787]; mRNA 3'-UTR AU-rich region binding [GO:0035925]; mRNA binding [GO:0003729]; protein homodimerization activity [GO:0042803]	MSVVPPNR	0	0	13.3677	15.6836
SRSF protein kinase 3	SRPK3	Felis catus (Cat) (Felis silvestris catus)	intracellular signal transduction [GO:0035556]; regulation of mRNA processing [GO:0050684]; skeletal muscle tissue development [GO:0007519]; spliceosomal complex assembly [GO:0000245]	cytoplasm [GO:0005737]; nucleus [GO:0005634]	cytoplasm [GO:0005737]; nucleus [GO:0005634]; ATP binding [GO:0005524]; protein serine/threonine kinase activity [GO:0004674]; intracellular signal transduction [GO:0035556]; regulation of mRNA processing [GO:0050684]; skeletal muscle tissue development [GO:0007519]; spliceosomal complex assembly [GO:0000245]	ATP binding [GO:0005524]; protein serine/threonine kinase activity [GO:0004674]	ASAADCLR	0	0	14.3692	15.9953
Leucine rich repeat and fibronectin type III domain containing 5	LRFN5	Felis catus (Cat) (Felis silvestris catus)	negative regulation of inflammatory response [GO:0050728]; negative regulation of macrophage activation [GO:0043031]; regulation of presynapse assembly [GO:1905606]; synaptic membrane adhesion [GO:0099560]	cell surface [GO:0009986]; GABA-ergic synapse [GO:0098982]; glutamatergic synapse [GO:0098978]; integral component of postsynaptic density membrane [GO:0099061]	cell surface [GO:0009986]; GABA-ergic synapse [GO:0098982]; glutamatergic synapse [GO:0098978]; integral component of postsynaptic density membrane [GO:0099061]; negative regulation of inflammatory response [GO:0050728]; negative regulation of macrophage activation [GO:0043031]; regulation of presynapse assembly [GO:1905606]; synaptic membrane adhesion [GO:0099560]	NA	HRYSLNGGVK	0	12.648	13.1818	2.56293
Olfactory receptor	LOC101089195	Felis catus (Cat) (Felis silvestris catus)	NA	integral component of membrane [GO:0016021]; plasma membrane [GO:0005886]	integral component of membrane [GO:0016021]; plasma membrane [GO:0005886]; G protein-coupled receptor activity [GO:0004930]; olfactory receptor activity [GO:0004984]	G protein-coupled receptor activity [GO:0004930]; olfactory receptor activity [GO:0004984]	HAMKTLLR	0	8.51726	12.868	2.29394
C1q and TNF related 1	C1QTNF1	Felis catus (Cat) (Felis silvestris catus)	negative regulation of platelet aggregation [GO:0090331]; positive regulation of aldosterone secretion [GO:2000860]; positive regulation of cytosolic calcium ion concentration [GO:0007204]; positive regulation of gene expression [GO:0010628]; positive regulation of MAPK cascade [GO:0043410]; positive regulation of protein kinase B signaling [GO:0051897]; regulation of glucose metabolic process [G…	extracellular space [GO:0005615]; integral component of plasma membrane [GO:0005887]	extracellular space [GO:0005615]; integral component of plasma membrane [GO:0005887]; collagen binding [GO:0005518]; identical protein binding [GO:0042802]; negative regulation of platelet aggregation [GO:0090331]; positive regulation of aldosterone secretion [GO:2000860]; positive regulation of cytosolic calcium ion concentration [GO:0007204]; positive regulation of gene expression [GO:0010628];…	collagen binding [GO:0005518]; identical protein binding [GO:0042802]	GHTGPK	16.8528	0.594878	16.0197	0.857845
Hypoxia up-regulated 1	HYOU1	Felis catus (Cat) (Felis silvestris catus)	cellular response to hypoxia [GO:0071456]; negative regulation of endoplasmic reticulum stress-induced neuron intrinsic apoptotic signaling pathway [GO:1903382]; negative regulation of hypoxia-induced intrinsic apoptotic signaling pathway [GO:1903298]; response to ischemia [GO:0002931]	endoplasmic reticulum chaperone complex [GO:0034663]	endoplasmic reticulum chaperone complex [GO:0034663]; ATP binding [GO:0005524]; ATPase activity [GO:0016887]; cellular response to hypoxia [GO:0071456]; negative regulation of endoplasmic reticulum stress-induced neuron intrinsic apoptotic signaling pathway [GO:1903382]; negative regulation of hypoxia-induced intrinsic apoptotic signaling pathway [GO:1903298]; response to ischemia [GO:0002931]	ATPase activity [GO:0016887]; ATP binding [GO:0005524]	LREHLAR	15.2147	0.975818	14.5937	0.86783
Netrin receptor UNC5	UNC5C	Felis catus (Cat) (Felis silvestris catus)	anterior/posterior axon guidance [GO:0033564]; apoptotic process [GO:0006915]; axon guidance [GO:0007411]; brain development [GO:0007420]; chemorepulsion of axon [GO:0061643]; dorsal root ganglion development [GO:1990791]; positive regulation of apoptotic process [GO:0043065]; regulation of cell migration [GO:0030334]	dendrite [GO:0030425]; filopodium [GO:0030175]; growth cone [GO:0030426]; integral component of membrane [GO:0016021]; lamellipodium [GO:0030027]; neuronal cell body [GO:0043025]; plasma membrane [GO:0005886]	dendrite [GO:0030425]; filopodium [GO:0030175]; growth cone [GO:0030426]; integral component of membrane [GO:0016021]; lamellipodium [GO:0030027]; neuronal cell body [GO:0043025]; plasma membrane [GO:0005886]; netrin receptor activity [GO:0005042]; netrin receptor activity involved in chemorepulsion [GO:0005043]; protein kinase binding [GO:0019901]; tubulin binding [GO:0015631]; anterior/posterio…	netrin receptor activity [GO:0005042]; netrin receptor activity involved in chemorepulsion [GO:0005043]; protein kinase binding [GO:0019901]; tubulin binding [GO:0015631]	GHDWRMLAHK	0	0	0	11.9234
Glypican 4	GPC4	Felis catus (Cat) (Felis silvestris catus)	cell migration [GO:0016477]; regulation of neurotransmitter receptor localization to postsynaptic specialization membrane [GO:0098696]; regulation of presynapse assembly [GO:1905606]; regulation of protein localization to membrane [GO:1905475]; regulation of signal transduction [GO:0009966]; synaptic membrane adhesion [GO:0099560]; Wnt signaling pathway [GO:0016055]	anchored component of plasma membrane [GO:0046658]; cell surface [GO:0009986]; collagen-containing extracellular matrix [GO:0062023]; external side of plasma membrane [GO:0009897]; glutamatergic synapse [GO:0098978]; synapse [GO:0045202]	anchored component of plasma membrane [GO:0046658]; cell surface [GO:0009986]; collagen-containing extracellular matrix [GO:0062023]; external side of plasma membrane [GO:0009897]; glutamatergic synapse [GO:0098978]; synapse [GO:0045202]; cell migration [GO:0016477]; regulation of neurotransmitter receptor localization to postsynaptic specialization membrane [GO:0098696]; regulation of presynapse…	NA	DLFGELKR	0	0	0	15.3176
Integral membrane protein GPR175	TPRA1	Felis catus (Cat) (Felis silvestris catus)	NA	integral component of membrane [GO:0016021]	integral component of membrane [GO:0016021]	NA	GSVACCGNASFR	14.9169	15.4567	0	0
NHS actin remodeling regulator	NHS	Felis catus (Cat) (Felis silvestris catus)	cell differentiation [GO:0030154]; lens development in camera-type eye [GO:0002088]	NA	cell differentiation [GO:0030154]; lens development in camera-type eye [GO:0002088]	NA	KSDGNADVSEK	0	0	13.2635	13.986
RNA-binding motif protein 21 (EC 2.7.7.19) (EC 2.7.7.52) (Speckle targeted PIP5K1A-regulated poly(A) polymerase) (U6 snRNA-specific terminal uridylyltransferase 1)	TUT1	Felis catus (Cat) (Felis silvestris catus)	mRNA polyadenylation [GO:0006378]; RNA 3'-end processing [GO:0031123]	nuclear speck [GO:0016607]; nucleolus [GO:0005730]	nuclear speck [GO:0016607]; nucleolus [GO:0005730]; ATP binding [GO:0005524]; nucleotidyltransferase activity [GO:0016779]; RNA adenylyltransferase activity [GO:1990817]; RNA binding [GO:0003723]; RNA uridylyltransferase activity [GO:0050265]; mRNA polyadenylation [GO:0006378]; RNA 3'-end processing [GO:0031123]	ATP binding [GO:0005524]; nucleotidyltransferase activity [GO:0016779]; RNA adenylyltransferase activity [GO:1990817]; RNA binding [GO:0003723]; RNA uridylyltransferase activity [GO:0050265]	DASRLEPSTNK	0	0	12.1802	16.2174
Zinc finger CCHC-type containing 9	ZCCHC9	Felis catus (Cat) (Felis silvestris catus)	negative regulation of phosphatase activity [GO:0010923]	NA	nucleic acid binding [GO:0003676]; zinc ion binding [GO:0008270]; negative regulation of phosphatase activity [GO:0010923]	nucleic acid binding [GO:0003676]; zinc ion binding [GO:0008270]	RGTDFSGSLTR	0	10.1724	14.1273	3.01692
Apoptosis inducing factor mitochondria associated 2	AIFM2	Felis catus (Cat) (Felis silvestris catus)	apoptotic mitochondrial changes [GO:0008637]; negative regulation of ferroptosis [GO:0110076]; positive regulation of apoptotic process [GO:0043065]; ubiquinone metabolic process [GO:0006743]	cytosol [GO:0005829]; lipid droplet [GO:0005811]; mitochondrial outer membrane [GO:0005741]; plasma membrane [GO:0005886]	cytosol [GO:0005829]; lipid droplet [GO:0005811]; mitochondrial outer membrane [GO:0005741]; plasma membrane [GO:0005886]; DNA binding [GO:0003677]; electron-transferring-flavoprotein dehydrogenase activity [GO:0004174]; flavin adenine dinucleotide binding [GO:0050660]; oxidoreductase activity, acting on NAD(P)H, quinone or similar compound as acceptor [GO:0016655]; apoptotic mitochondrial change…	DNA binding [GO:0003677]; electron-transferring-flavoprotein dehydrogenase activity [GO:0004174]; flavin adenine dinucleotide binding [GO:0050660]; oxidoreductase activity, acting on NAD(P)H, quinone or similar compound as acceptor [GO:0016655]	QSQSGLAEWCK	0	10.122	10.7983	3.64099
Ig-like domain-containing protein	NA	Felis catus (Cat) (Felis silvestris catus)	B cell receptor signaling pathway [GO:0050853]; complement activation, classical pathway [GO:0006958]; defense response to bacterium [GO:0042742]; innate immune response [GO:0045087]; nucleosome assembly [GO:0006334]; phagocytosis, engulfment [GO:0006911]; phagocytosis, recognition [GO:0006910]; positive regulation of B cell activation [GO:0050871]	external side of plasma membrane [GO:0009897]; immunoglobulin complex, circulating [GO:0042571]; nucleosome [GO:0000786]	external side of plasma membrane [GO:0009897]; immunoglobulin complex, circulating [GO:0042571]; nucleosome [GO:0000786]; antigen binding [GO:0003823]; DNA binding [GO:0003677]; immunoglobulin receptor binding [GO:0034987]; B cell receptor signaling pathway [GO:0050853]; complement activation, classical pathway [GO:0006958]; defense response to bacterium [GO:0042742]; innate immune response [GO:0…	antigen binding [GO:0003823]; DNA binding [GO:0003677]; immunoglobulin receptor binding [GO:0034987]	QVSCQGLGLPLHTAVSPGSLSGHR	0	0	11.4032	3.58803
Runt-related transcription factor	RUNX3	Felis catus (Cat) (Felis silvestris catus)	chondrocyte differentiation [GO:0002062]; hemopoiesis [GO:0030097]; neuron differentiation [GO:0030182]; ossification [GO:0001503]; positive regulation of transcription, DNA-templated [GO:0045893]; protein phosphorylation [GO:0006468]; regulation of cell differentiation [GO:0045595]; regulation of transcription by RNA polymerase II [GO:0006357]; response to transforming growth factor beta [GO:007…	cytosol [GO:0005829]; nucleolus [GO:0005730]; nucleoplasm [GO:0005654]	cytosol [GO:0005829]; nucleolus [GO:0005730]; nucleoplasm [GO:0005654]; ATP binding [GO:0005524]; DNA-binding transcription factor activity, RNA polymerase II-specific [GO:0000981]; RNA polymerase II cis-regulatory region sequence-specific DNA binding [GO:0000978]; chondrocyte differentiation [GO:0002062]; hemopoiesis [GO:0030097]; neuron differentiation [GO:0030182]; ossification [GO:0001503]; p…	ATP binding [GO:0005524]; DNA-binding transcription factor activity, RNA polymerase II-specific [GO:0000981]; RNA polymerase II cis-regulatory region sequence-specific DNA binding [GO:0000978]	MASNSIFDSFPTYSPTFIR	0	0	12.612	14.6939
CLN5 intracellular trafficking protein	CLN5	Felis catus (Cat) (Felis silvestris catus)	lysosome organization [GO:0007040]; visual perception [GO:0007601]	lysosomal membrane [GO:0005765]; vacuolar lumen [GO:0005775]	lysosomal membrane [GO:0005765]; vacuolar lumen [GO:0005775]; hydrolase activity, acting on glycosyl bonds [GO:0016798]; lysosome organization [GO:0007040]; visual perception [GO:0007601]	hydrolase activity, acting on glycosyl bonds [GO:0016798]	YGNLLGHLK	15.6539	17.6813	0	0
Nuclear factor of activated T cells 3	NFATC3	Felis catus (Cat) (Felis silvestris catus)	NA	nucleus [GO:0005634]	nucleus [GO:0005634]; DNA binding [GO:0003677]; DNA-binding transcription factor activity [GO:0003700]	DNA binding [GO:0003677]; DNA-binding transcription factor activity [GO:0003700]	YLRPHAFYQVHRITGK	0	10.157	13.6882	1.51847
Phosphatidylinositol-3,5-bisphosphate 3-phosphatase (EC 3.1.3.64) (EC 3.1.3.95) (Phosphatidylinositol-3-phosphate phosphatase)	MTMR1	Felis catus (Cat) (Felis silvestris catus)	phosphatidylinositol dephosphorylation [GO:0046856]	cytoplasm [GO:0005737]; membrane [GO:0016020]	cytoplasm [GO:0005737]; membrane [GO:0016020]; phosphatidylinositol-3,5-bisphosphate 3-phosphatase activity [GO:0052629]; phosphatidylinositol-3-phosphatase activity [GO:0004438]; protein tyrosine phosphatase activity [GO:0004725]; phosphatidylinositol dephosphorylation [GO:0046856]	phosphatidylinositol-3,5-bisphosphate 3-phosphatase activity [GO:0052629]; phosphatidylinositol-3-phosphatase activity [GO:0004438]; protein tyrosine phosphatase activity [GO:0004725]	EIQEEHNGYPSEAEADQALR	0	12.9009	12.8873	4.11112
Uncharacterized protein	NA	Felis catus (Cat) (Felis silvestris catus)	NA	NA	NA	NA	IEMMKGR	0	0	14.6124	15.9751
Lysosomal associated membrane protein 3	LAMP3	Felis catus (Cat) (Felis silvestris catus)	NA	integral component of membrane [GO:0016021]; lysosomal membrane [GO:0005765]	integral component of membrane [GO:0016021]; lysosomal membrane [GO:0005765]	NA	IYQGMKSAMVMFETVVGHSFK	14.7042	1.97364	12.5451	10.1468
Family with sequence similarity 217 member A	FAM217A	Felis catus (Cat) (Felis silvestris catus)	NA	NA	NA	NA	SNSGSCK	14.5636	1.48498	13.1951	13.6295
Aladin WD repeat nucleoporin	AAAS	Felis catus (Cat) (Felis silvestris catus)	fertilization [GO:0009566]; learning [GO:0007612]; microtubule bundle formation [GO:0001578]; mitotic spindle assembly [GO:0090307]; nucleocytoplasmic transport [GO:0006913]	centrosome [GO:0005813]; cytosol [GO:0005829]; mitotic spindle [GO:0072686]; nuclear membrane [GO:0031965]; nuclear pore [GO:0005643]; nucleoplasm [GO:0005654]; spindle pole [GO:0000922]	centrosome [GO:0005813]; cytosol [GO:0005829]; mitotic spindle [GO:0072686]; nuclear membrane [GO:0031965]; nuclear pore [GO:0005643]; nucleoplasm [GO:0005654]; spindle pole [GO:0000922]; fertilization [GO:0009566]; learning [GO:0007612]; microtubule bundle formation [GO:0001578]; mitotic spindle assembly [GO:0090307]; nucleocytoplasmic transport [GO:0006913]	NA	GNPRVQDGKPVILLFR	15.8498	1.88047	14.5167	15.5289
dCTP pyrophosphatase 1 (EC 3.6.1.12)	DCTPP1	Felis catus (Cat) (Felis silvestris catus)	dCTP catabolic process [GO:0006253]; DNA protection [GO:0042262]	cytosol [GO:0005829]; mitochondrion [GO:0005739]; nucleus [GO:0005634]	cytosol [GO:0005829]; mitochondrion [GO:0005739]; nucleus [GO:0005634]; dCTP diphosphatase activity [GO:0047840]; identical protein binding [GO:0042802]; magnesium ion binding [GO:0000287]; pyrimidine deoxyribonucleotide binding [GO:0032556]; dCTP catabolic process [GO:0006253]; DNA protection [GO:0042262]	dCTP diphosphatase activity [GO:0047840]; identical protein binding [GO:0042802]; magnesium ion binding [GO:0000287]; pyrimidine deoxyribonucleotide binding [GO:0032556]	MSRPNGVAR	14.2186	1.61402	15.0415	0.442765
SAM pointed domain containing ETS transcription factor	SPDEF	Felis catus (Cat) (Felis silvestris catus)	intestinal epithelial cell development [GO:0060576]; lung goblet cell differentiation [GO:0060480]; negative regulation of cell fate commitment [GO:0010454]; negative regulation of transcription by RNA polymerase II [GO:0000122]; positive regulation of apoptotic process [GO:0043065]; positive regulation of cell fate commitment [GO:0010455]; positive regulation of transcription by RNA polymerase I…	nucleus [GO:0005634]	nucleus [GO:0005634]; DNA-binding transcription factor activity [GO:0003700]; sequence-specific double-stranded DNA binding [GO:1990837]; intestinal epithelial cell development [GO:0060576]; lung goblet cell differentiation [GO:0060480]; negative regulation of cell fate commitment [GO:0010454]; negative regulation of transcription by RNA polymerase II [GO:0000122]; positive regulation of apoptoti…	DNA-binding transcription factor activity [GO:0003700]; sequence-specific double-stranded DNA binding [GO:1990837]	GWPGPQRPTR	0	9.62503	15.5368	9.84537
Protein arginine methyltransferase 6	PRMT6	Felis catus (Cat) (Felis silvestris catus)	cellular senescence [GO:0090398]; negative regulation of histone deacetylation [GO:0031064]; negative regulation of histone H3-K4 methylation [GO:0051572]; negative regulation of transcription by RNA polymerase II [GO:0000122]; regulation of mitochondrion organization [GO:0010821]; regulation of signal transduction by p53 class mediator [GO:1901796]	nucleolus [GO:0005730]; nucleoplasm [GO:0005654]	nucleolus [GO:0005730]; nucleoplasm [GO:0005654]; chromatin binding [GO:0003682]; histone binding [GO:0042393]; histone methyltransferase activity (H2A-R3 specific) [GO:0070612]; histone methyltransferase activity (H3-R2 specific) [GO:0070611]; histone methyltransferase activity (H4-R3 specific) [GO:0044020]; protein-arginine omega-N asymmetric methyltransferase activity [GO:0035242]; protein-arg…	chromatin binding [GO:0003682]; histone binding [GO:0042393]; histone methyltransferase activity (H2A-R3 specific) [GO:0070612]; histone methyltransferase activity (H3-R2 specific) [GO:0070611]; histone methyltransferase activity (H4-R3 specific) [GO:0044020]; protein-arginine omega-N asymmetric methyltransferase activity [GO:0035242]; protein-arginine omega-N monomethyltransferase activity [GO:0…	DQLYYECYSDISVHEEMIADR	0	0	13.5085	9.468
Paired like homeobox 2A	PHOX2A	Felis catus (Cat) (Felis silvestris catus)	enteric nervous system development [GO:0048484]; locus ceruleus development [GO:0021703]; midbrain development [GO:0030901]; noradrenergic neuron differentiation [GO:0003357]; oculomotor nerve formation [GO:0021623]; positive regulation of transcription by RNA polymerase II [GO:0045944]; regulation of respiratory gaseous exchange [GO:0043576]; regulation of transcription by RNA polymerase II [GO:…	chromatin [GO:0000785]; nucleus [GO:0005634]	chromatin [GO:0000785]; nucleus [GO:0005634]; DNA-binding transcription factor activity, RNA polymerase II-specific [GO:0000981]; RNA polymerase II transcription regulatory region sequence-specific DNA binding [GO:0000977]; enteric nervous system development [GO:0048484]; locus ceruleus development [GO:0021703]; midbrain development [GO:0030901]; noradrenergic neuron differentiation [GO:0003357];…	DNA-binding transcription factor activity, RNA polymerase II-specific [GO:0000981]; RNA polymerase II transcription regulatory region sequence-specific DNA binding [GO:0000977]	GPLWAGVAGGGGGGPGAGAAELLK	0	0	14.4758	9.28857
YLP motif containing 1	YLPM1	Felis catus (Cat) (Felis silvestris catus)	NA	nucleus [GO:0005634]	nucleus [GO:0005634]	NA	DPDSGK	13.4589	1.55354	12.3535	2.11604
ER membrane protein complex subunit 1	EMC1	Felis catus (Cat) (Felis silvestris catus)	NA	EMC complex [GO:0072546]	EMC complex [GO:0072546]	NA	DEFNLQKMMVMVTASGK	14.9619	14.8734	0	13.9434
Uncharacterized protein	NA	Felis catus (Cat) (Felis silvestris catus)	NA	NA	NA	NA	LRAAEAF	17.0245	1.55748	16.1236	1.37442
Cullin 4B	CUL4B	Felis catus (Cat) (Felis silvestris catus)	protein ubiquitination [GO:0016567]; ubiquitin-dependent protein catabolic process [GO:0006511]	cullin-RING ubiquitin ligase complex [GO:0031461]	cullin-RING ubiquitin ligase complex [GO:0031461]; ubiquitin protein ligase binding [GO:0031625]; protein ubiquitination [GO:0016567]; ubiquitin-dependent protein catabolic process [GO:0006511]	ubiquitin protein ligase binding [GO:0031625]	IMIIFR	16.1401	0.65254	15.7338	0.42344
Kinesin-like protein	KIF2A	Felis catus (Cat) (Felis silvestris catus)	microtubule-based movement [GO:0007018]; mitotic spindle assembly [GO:0090307]; regulation of cell migration [GO:0030334]	centriolar subdistal appendage [GO:0120103]; centriole [GO:0005814]; centrosome [GO:0005813]; cytoplasm [GO:0005737]; kinesin complex [GO:0005871]; microtubule [GO:0005874]; nuclear body [GO:0016604]; nucleolus [GO:0005730]; spindle [GO:0005819]; spindle microtubule [GO:0005876]; spindle pole [GO:0000922]	centriolar subdistal appendage [GO:0120103]; centriole [GO:0005814]; centrosome [GO:0005813]; cytoplasm [GO:0005737]; kinesin complex [GO:0005871]; microtubule [GO:0005874]; nuclear body [GO:0016604]; nucleolus [GO:0005730]; spindle [GO:0005819]; spindle microtubule [GO:0005876]; spindle pole [GO:0000922]; ATP binding [GO:0005524]; ATP-dependent microtubule motor activity [GO:1990939]; ATPase act…	ATPase activity [GO:0016887]; ATP binding [GO:0005524]; ATP-dependent microtubule motor activity [GO:1990939]; microtubule binding [GO:0008017]; microtubule motor activity [GO:0003777]	QTRLEGAEINK	0	0	0	13.4264
FERM, ARH/RhoGEF and pleckstrin domain protein 2	FARP2	Felis catus (Cat) (Felis silvestris catus)	actin cytoskeleton reorganization [GO:0031532]; cell adhesion [GO:0007155]; hair cycle process [GO:0022405]; neuron remodeling [GO:0016322]; osteoclast differentiation [GO:0030316]; podosome assembly [GO:0071800]; Rac protein signal transduction [GO:0016601]; regulation of integrin activation [GO:0033623]; semaphorin-plexin signaling pathway [GO:0071526]	cytoplasm [GO:0005737]; cytoskeleton [GO:0005856]	cytoplasm [GO:0005737]; cytoskeleton [GO:0005856]; cytoskeletal protein binding [GO:0008092]; guanyl-nucleotide exchange factor activity [GO:0005085]; actin cytoskeleton reorganization [GO:0031532]; cell adhesion [GO:0007155]; hair cycle process [GO:0022405]; neuron remodeling [GO:0016322]; osteoclast differentiation [GO:0030316]; podosome assembly [GO:0071800]; Rac protein signal transduction [G…	cytoskeletal protein binding [GO:0008092]; guanyl-nucleotide exchange factor activity [GO:0005085]	RACGPR	0	8.65274	13.0141	2.64527
Zinc finger protein 324	ZNF324	Felis catus (Cat) (Felis silvestris catus)	regulation of transcription, DNA-templated [GO:0006355]	NA	metal ion binding [GO:0046872]; regulation of transcription, DNA-templated [GO:0006355]	metal ion binding [GO:0046872]	MATAALTDR	17.5824	14.3444	0	15.3581
Leucine rich repeat and sterile alpha motif containing 1	LRSAM1	Felis catus (Cat) (Felis silvestris catus)	NA	NA	metal ion binding [GO:0046872]	metal ion binding [GO:0046872]	PLFFR	15.8031	17.1635	0	0
TATA-box binding protein associated factor 4b	TAF4B	Felis catus (Cat) (Felis silvestris catus)	transcription initiation from RNA polymerase II promoter [GO:0006367]	fibrillar center [GO:0001650]; transcription factor TFIID complex [GO:0005669]	fibrillar center [GO:0001650]; transcription factor TFIID complex [GO:0005669]; DNA binding [GO:0003677]; protein heterodimerization activity [GO:0046982]; transcription initiation from RNA polymerase II promoter [GO:0006367]	DNA binding [GO:0003677]; protein heterodimerization activity [GO:0046982]	CKNFLAMLIK	0	0	12.4221	13.5946
Zinc finger protein 774	ZNF774	Felis catus (Cat) (Felis silvestris catus)	regulation of transcription by RNA polymerase II [GO:0006357]	nucleus [GO:0005634]	nucleus [GO:0005634]; DNA-binding transcription activator activity, RNA polymerase II-specific [GO:0001228]; RNA polymerase II cis-regulatory region sequence-specific DNA binding [GO:0000978]; regulation of transcription by RNA polymerase II [GO:0006357]	DNA-binding transcription activator activity, RNA polymerase II-specific [GO:0001228]; RNA polymerase II cis-regulatory region sequence-specific DNA binding [GO:0000978]	FSDSSTLIK	0	0	12.1802	13.352
KIAA1958	KIAA1958	Felis catus (Cat) (Felis silvestris catus)	NA	NA	NA	NA	ILKNAGVGFSITSSTFSSSTK	0	12.3945	13.7851	2.37444
Phosphatidylinositol transfer protein membrane associated 2	PITPNM2	Felis catus (Cat) (Felis silvestris catus)	NA	cytoplasm [GO:0005737]	cytoplasm [GO:0005737]; metal ion binding [GO:0046872]; phosphatidylcholine binding [GO:0031210]; phosphatidylcholine transporter activity [GO:0008525]; phosphatidylinositol binding [GO:0035091]; phosphatidylinositol transfer activity [GO:0008526]	metal ion binding [GO:0046872]; phosphatidylcholine binding [GO:0031210]; phosphatidylcholine transporter activity [GO:0008525]; phosphatidylinositol binding [GO:0035091]; phosphatidylinositol transfer activity [GO:0008526]	APGSLSHTPSVR	0	0	10.9641	14.3618
Claspin	CLSPN	Felis catus (Cat) (Felis silvestris catus)	NA	nucleus [GO:0005634]	nucleus [GO:0005634]	NA	AVLQKLAALSDLNPSAPR	16.2231	2.36752	13.5296	15.0628
Disco interacting protein 2 homolog C	DIP2C	Felis catus (Cat) (Felis silvestris catus)	NA	NA	NA	NA	TGYLGFLR	16.9587	1.87075	15.5487	9.27033
TGF-beta receptor type-2 (EC 2.7.11.30) (TGF-beta type II receptor) (Transforming growth factor-beta receptor type II)	TGFBR2	Felis catus (Cat) (Felis silvestris catus)	activation of protein kinase activity [GO:0032147]; brain development [GO:0007420]; branching involved in blood vessel morphogenesis [GO:0001569]; bronchus morphogenesis [GO:0060434]; cardiac left ventricle morphogenesis [GO:0003214]; embryonic cranial skeleton morphogenesis [GO:0048701]; embryonic hemopoiesis [GO:0035162]; endocardial cushion fusion [GO:0003274]; gastrulation [GO:0007369]; growt…	caveola [GO:0005901]; external side of plasma membrane [GO:0009897]; integral component of membrane [GO:0016021]; receptor complex [GO:0043235]	caveola [GO:0005901]; external side of plasma membrane [GO:0009897]; integral component of membrane [GO:0016021]; receptor complex [GO:0043235]; ATP binding [GO:0005524]; glycosaminoglycan binding [GO:0005539]; metal ion binding [GO:0046872]; SMAD binding [GO:0046332]; transforming growth factor beta binding [GO:0050431]; transforming growth factor beta receptor activity, type II [GO:0005026]; ty…	ATP binding [GO:0005524]; glycosaminoglycan binding [GO:0005539]; metal ion binding [GO:0046872]; SMAD binding [GO:0046332]; transforming growth factor beta binding [GO:0050431]; transforming growth factor beta receptor activity, type II [GO:0005026]; type I transforming growth factor beta receptor binding [GO:0034713]	IPEDGSLNTTK	0	0	12.9621	14.8677
Ubiquitination factor E4A	UBE4A	Felis catus (Cat) (Felis silvestris catus)	protein polyubiquitination [GO:0000209]; ubiquitin-dependent ERAD pathway [GO:0030433]	cytoplasm [GO:0005737]; nucleus [GO:0005634]; ubiquitin ligase complex [GO:0000151]	cytoplasm [GO:0005737]; nucleus [GO:0005634]; ubiquitin ligase complex [GO:0000151]; ubiquitin-ubiquitin ligase activity [GO:0034450]; protein polyubiquitination [GO:0000209]; ubiquitin-dependent ERAD pathway [GO:0030433]	ubiquitin-ubiquitin ligase activity [GO:0034450]	ELNDEER	0	0	13.2983	14.0753
TatD DNase domain containing 2	TATDN2	Felis catus (Cat) (Felis silvestris catus)	NA	NA	endodeoxyribonuclease activity, producing 5'-phosphomonoesters [GO:0016888]	endodeoxyribonuclease activity, producing 5'-phosphomonoesters [GO:0016888]	DQGSTMIYLK	0	0	0	13.1546
C3/C5 convertase (EC 3.4.21.47) (Complement factor B) (Complement factor B Ba fragment) (Complement factor B Bb fragment)	CFB	Felis catus (Cat) (Felis silvestris catus)	complement activation, alternative pathway [GO:0006957]	extracellular region [GO:0005576]	extracellular region [GO:0005576]; serine-type endopeptidase activity [GO:0004252]; complement activation, alternative pathway [GO:0006957]	serine-type endopeptidase activity [GO:0004252]	EQHVFKVK	0	12.7459	13.4663	1.43751
Cytidine/uridine monophosphate kinase 2	CMPK2	Felis catus (Cat) (Felis silvestris catus)	cellular response to lipopolysaccharide [GO:0071222]; dTDP biosynthetic process [GO:0006233]; dTTP biosynthetic process [GO:0006235]; dUDP biosynthetic process [GO:0006227]	cytoplasm [GO:0005737]; mitochondrion [GO:0005739]; nucleoplasm [GO:0005654]	cytoplasm [GO:0005737]; mitochondrion [GO:0005739]; nucleoplasm [GO:0005654]; cytidylate kinase activity [GO:0004127]; nucleoside diphosphate kinase activity [GO:0004550]; thymidylate kinase activity [GO:0004798]; UMP kinase activity [GO:0033862]; uridylate kinase activity [GO:0009041]; cellular response to lipopolysaccharide [GO:0071222]; dTDP biosynthetic process [GO:0006233]; dTTP biosynthetic…	cytidylate kinase activity [GO:0004127]; nucleoside diphosphate kinase activity [GO:0004550]; thymidylate kinase activity [GO:0004798]; UMP kinase activity [GO:0033862]; uridylate kinase activity [GO:0009041]	APLPLARLR	0	14.2118	14.7998	10.2686
Olfactory receptor 10J1-like	LOC101099928	Felis catus (Cat) (Felis silvestris catus)	detection of chemical stimulus involved in sensory perception of smell [GO:0050911]	integral component of membrane [GO:0016021]	integral component of membrane [GO:0016021]; G protein-coupled receptor activity [GO:0004930]; odorant binding [GO:0005549]; olfactory receptor activity [GO:0004984]; detection of chemical stimulus involved in sensory perception of smell [GO:0050911]	G protein-coupled receptor activity [GO:0004930]; odorant binding [GO:0005549]; olfactory receptor activity [GO:0004984]	YTVIMNK	0	8.32563	14.5212	9.64982
GTP-binding protein 1	GTPBP1	Felis catus (Cat) (Felis silvestris catus)	translational elongation [GO:0006414]	NA	GTP binding [GO:0005525]; GTPase activity [GO:0003924]; translation elongation factor activity [GO:0003746]; translational elongation [GO:0006414]	GTPase activity [GO:0003924]; GTP binding [GO:0005525]; translation elongation factor activity [GO:0003746]	QQRQGTR	14.7238	0.700117	13.8946	0.92667
Cyclic GMP-AMP synthase	CGAS	Felis catus (Cat) (Felis silvestris catus)	activation of innate immune response [GO:0002218]; cellular response to DNA damage stimulus [GO:0006974]; cellular response to exogenous dsRNA [GO:0071360]; defense response to virus [GO:0051607]; determination of adult lifespan [GO:0008340]; negative regulation of double-strand break repair via homologous recombination [GO:2000042]; paracrine signaling [GO:0038001]; positive regulation of cAMP-m…	cytosol [GO:0005829]; nucleus [GO:0005634]; plasma membrane [GO:0005886]; site of double-strand break [GO:0035861]	cytosol [GO:0005829]; nucleus [GO:0005634]; plasma membrane [GO:0005886]; site of double-strand break [GO:0035861]; chromatin binding [GO:0003682]; cyclic-GMP-AMP synthase activity [GO:0061501]; double-stranded DNA binding [GO:0003690]; phosphatidylinositol-4,5-bisphosphate binding [GO:0005546]; activation of innate immune response [GO:0002218]; cellular response to DNA damage stimulus [GO:000697…	chromatin binding [GO:0003682]; cyclic-GMP-AMP synthase activity [GO:0061501]; double-stranded DNA binding [GO:0003690]; phosphatidylinositol-4,5-bisphosphate binding [GO:0005546]	DWLGTKVR	15.8645	2.53031	13.5371	15.5477
Myelin expression factor 2	MYEF2	Felis catus (Cat) (Felis silvestris catus)	regulation of mRNA stability involved in response to oxidative stress [GO:2000815]; regulation of transcription by RNA polymerase II [GO:0006357]	cytoplasm [GO:0005737]; nucleus [GO:0005634]; post-mRNA release spliceosomal complex [GO:0071014]; ribonucleoprotein complex [GO:1990904]	cytoplasm [GO:0005737]; nucleus [GO:0005634]; post-mRNA release spliceosomal complex [GO:0071014]; ribonucleoprotein complex [GO:1990904]; mRNA binding [GO:0003729]; single-stranded DNA binding [GO:0003697]; regulation of mRNA stability involved in response to oxidative stress [GO:2000815]; regulation of transcription by RNA polymerase II [GO:0006357]	mRNA binding [GO:0003729]; single-stranded DNA binding [GO:0003697]	MENDESVK	0	0	13.8514	9.36977
Trifunctional purine biosynthetic protein adenosine-3 [Includes: Phosphoribosylamine--glycine ligase (EC 6.3.4.13) (Glycinamide ribonucleotide synthetase) (GARS) (Phosphoribosylglycinamide synthetase); Phosphoribosylformylglycinamidine cyclo-ligase (EC 6.3.3.1) (AIR synthase) (AIRS) (Phosphoribosyl-aminoimidazole synthetase); Phosphoribosylglycinamide formyltransferase (EC 2.1.2.2) (5'-phosphorib…	GART	Felis catus (Cat) (Felis silvestris catus)	'de novo' IMP biosynthetic process [GO:0006189]; adenine biosynthetic process [GO:0046084]; purine nucleotide biosynthetic process [GO:0006164]	cytosol [GO:0005829]	cytosol [GO:0005829]; ATP binding [GO:0005524]; metal ion binding [GO:0046872]; phosphoribosylamine-glycine ligase activity [GO:0004637]; phosphoribosylformylglycinamidine cyclo-ligase activity [GO:0004641]; phosphoribosylglycinamide formyltransferase activity [GO:0004644]; 'de novo' IMP biosynthetic process [GO:0006189]; adenine biosynthetic process [GO:0046084]; purine nucleotide biosynthetic p…	ATP binding [GO:0005524]; metal ion binding [GO:0046872]; phosphoribosylamine-glycine ligase activity [GO:0004637]; phosphoribosylformylglycinamidine cyclo-ligase activity [GO:0004641]; phosphoribosylglycinamide formyltransferase activity [GO:0004644]	EPSSCAHIVVVISNK	0	0	13.9788	12.2162
Tripartite motif containing 41	TRIM41	Felis catus (Cat) (Felis silvestris catus)	NA	NA	zinc ion binding [GO:0008270]	zinc ion binding [GO:0008270]	MSRMFCQAAR	0	12.0439	12.1019	3.27819
HECT-type E3 ubiquitin transferase (EC 2.3.2.26)	HECTD1	Felis catus (Cat) (Felis silvestris catus)	NA	NA	metal ion binding [GO:0046872]; ubiquitin-protein transferase activity [GO:0004842]	metal ion binding [GO:0046872]; ubiquitin-protein transferase activity [GO:0004842]	DSGHLVHK	15.0776	0.572828	14.4497	0.811935
Autophagy related 2A	ATG2A	Felis catus (Cat) (Felis silvestris catus)	autophagy [GO:0006914]	endoplasmic reticulum membrane [GO:0005789]; lipid droplet [GO:0005811]; phagophore assembly site membrane [GO:0034045]	endoplasmic reticulum membrane [GO:0005789]; lipid droplet [GO:0005811]; phagophore assembly site membrane [GO:0034045]; autophagy [GO:0006914]	NA	SPGHK	17.1135	0.923262	16.6305	0.55891
Probable UDP-N-acetylglucosamine--peptide N-acetylglucosaminyltransferase SPINDLY	TTC6	Felis catus (Cat) (Felis silvestris catus)	gibberellic acid mediated signaling pathway [GO:0009740]	NA	transferase activity [GO:0016740]; gibberellic acid mediated signaling pathway [GO:0009740]	transferase activity [GO:0016740]	DDMQSNMK	17.0071	3.47147	14.9353	15.8086
Olfactory receptor	LOC101099214	Felis catus (Cat) (Felis silvestris catus)	NA	integral component of membrane [GO:0016021]; plasma membrane [GO:0005886]	integral component of membrane [GO:0016021]; plasma membrane [GO:0005886]; G protein-coupled receptor activity [GO:0004930]; olfactory receptor activity [GO:0004984]	G protein-coupled receptor activity [GO:0004930]; olfactory receptor activity [GO:0004984]	LACTDTDR	0	12.9407	14.445	2.05879
Zinc finger BED-type containing 9	ZBED9	Felis catus (Cat) (Felis silvestris catus)	DNA integration [GO:0015074]; positive regulation of cell cycle [GO:0045787]; positive regulation of epithelial cell proliferation [GO:0050679]	cytoplasm [GO:0005737]	cytoplasm [GO:0005737]; nucleic acid binding [GO:0003676]; DNA integration [GO:0015074]; positive regulation of cell cycle [GO:0045787]; positive regulation of epithelial cell proliferation [GO:0050679]	nucleic acid binding [GO:0003676]	VALSSIQPR	0	13.4378	14.3763	0.9479
Metabotropic glutamate receptor 3	GRM3	Felis catus (Cat) (Felis silvestris catus)	NA	integral component of membrane [GO:0016021]; plasma membrane [GO:0005886]	integral component of membrane [GO:0016021]; plasma membrane [GO:0005886]; G protein-coupled receptor activity [GO:0004930]	G protein-coupled receptor activity [GO:0004930]	QLPKSQNTAQGSFWQR	0	0	13.7116	15.4093
S1 RNA binding domain 1	SRBD1	Felis catus (Cat) (Felis silvestris catus)	nucleobase-containing compound metabolic process [GO:0006139]	NA	nucleic acid binding [GO:0003676]; nucleobase-containing compound metabolic process [GO:0006139]	nucleic acid binding [GO:0003676]	LKVDEEGNR	0	13.7583	14.6742	2.31117
Prune homolog 2 with BCH domain	PRUNE2	Felis catus (Cat) (Felis silvestris catus)	apoptotic process [GO:0006915]; polyphosphate catabolic process [GO:0006798]	cytoplasm [GO:0005737]	cytoplasm [GO:0005737]; exopolyphosphatase activity [GO:0004309]; apoptotic process [GO:0006915]; polyphosphate catabolic process [GO:0006798]	exopolyphosphatase activity [GO:0004309]	TDFFPKGTR	0	0	13.3226	15.7902
Arrestin-C (Cone arrestin) (Retinal cone arrestin-3)	ARR3	Felis catus (Cat) (Felis silvestris catus)	signal transduction [GO:0007165]; visual perception [GO:0007601]	photoreceptor outer segment [GO:0001750]	photoreceptor outer segment [GO:0001750]; signal transduction [GO:0007165]; visual perception [GO:0007601]	NA	LNINSMANMSRVYK	0	0	12.7674	14.974
Meis homeobox 1	MEIS1	Felis catus (Cat) (Felis silvestris catus)	regulation of transcription, DNA-templated [GO:0006355]	nucleus [GO:0005634]	nucleus [GO:0005634]; DNA binding [GO:0003677]; regulation of transcription, DNA-templated [GO:0006355]	DNA binding [GO:0003677]	MAQRYDDLPHYGGMDGVGIPSTMYGDPHAAR	0	0	12.8816	14.0314
Nuclear GTPase, germinal center associated	NUGGC	Felis catus (Cat) (Felis silvestris catus)	cellular response to lipopolysaccharide [GO:0071222]; negative regulation of apoptotic process [GO:0043066]; regulation of nuclear cell cycle DNA replication [GO:0033262]	NA	GTPase activity [GO:0003924]; cellular response to lipopolysaccharide [GO:0071222]; negative regulation of apoptotic process [GO:0043066]; regulation of nuclear cell cycle DNA replication [GO:0033262]	GTPase activity [GO:0003924]	GNQGFHQTLK	0	0	5.57515	15.0281
Amidophosphoribosyltransferase (ATase) (EC 2.4.2.14) (Glutamine phosphoribosylpyrophosphate amidotransferase)	PPAT	Felis catus (Cat) (Felis silvestris catus)	'de novo' IMP biosynthetic process [GO:0006189]; nucleoside metabolic process [GO:0009116]; purine nucleobase biosynthetic process [GO:0009113]; purine nucleotide biosynthetic process [GO:0006164]	NA	amidophosphoribosyltransferase activity [GO:0004044]; iron-sulfur cluster binding [GO:0051536]; metal ion binding [GO:0046872]; 'de novo' IMP biosynthetic process [GO:0006189]; nucleoside metabolic process [GO:0009116]; purine nucleobase biosynthetic process [GO:0009113]; purine nucleotide biosynthetic process [GO:0006164]	amidophosphoribosyltransferase activity [GO:0004044]; iron-sulfur cluster binding [GO:0051536]; metal ion binding [GO:0046872]	ESGAKEVHIR	0	0	0	15.029
TBC1 domain family member 32	TBC1D32	Felis catus (Cat) (Felis silvestris catus)	non-motile cilium assembly [GO:1905515]	NA	non-motile cilium assembly [GO:1905515]	NA	YLPADTIESGIHPIYFCSTHYIEMLLK	0	0	0	11.8605
Synaptonemal complex protein 2 like	SYCP2L	Felis catus (Cat) (Felis silvestris catus)	meiotic nuclear division [GO:0140013]	condensed chromosome, centromeric region [GO:0000779]; lateral element [GO:0000800]; nucleoplasm [GO:0005654]	condensed chromosome, centromeric region [GO:0000779]; lateral element [GO:0000800]; nucleoplasm [GO:0005654]; meiotic nuclear division [GO:0140013]	NA	ADTDIPSSHER	0	0	0	14.6117
Inositol 1,4,5-trisphosphate receptor type 1	ITPR1	Felis catus (Cat) (Felis silvestris catus)	NA	endoplasmic reticulum membrane [GO:0005789]; integral component of membrane [GO:0016021]	endoplasmic reticulum membrane [GO:0005789]; integral component of membrane [GO:0016021]; inositol 1,4,5 trisphosphate binding [GO:0070679]; inositol 1,4,5-trisphosphate-sensitive calcium-release channel activity [GO:0005220]	inositol 1,4,5 trisphosphate binding [GO:0070679]; inositol 1,4,5-trisphosphate-sensitive calcium-release channel activity [GO:0005220]	VAQQEIKATVTVNTSDLGNK	0	0	0	14.3381
MFNG O-fucosylpeptide 3-beta-N-acetylglucosaminyltransferase	MFNG	Felis catus (Cat) (Felis silvestris catus)	NA	integral component of membrane [GO:0016021]	integral component of membrane [GO:0016021]; transferase activity, transferring glycosyl groups [GO:0016757]	transferase activity, transferring glycosyl groups [GO:0016757]	FVETAALIR	0	0	13.1241	8.1806
T-complex 11 like 1	TCP11L1	Felis catus (Cat) (Felis silvestris catus)	NA	microtubule [GO:0005874]	microtubule [GO:0005874]	NA	AFWDCLSVQLSEDPPTYDHAIKLVGEIK	0	0	12.7108	8.78456
Iron-sulfur cluster assembly 1	ISCA1	Felis catus (Cat) (Felis silvestris catus)	iron-sulfur cluster assembly [GO:0016226]; protein maturation by iron-sulfur cluster transfer [GO:0097428]	cytoplasm [GO:0005737]; mitochondrion [GO:0005739]	cytoplasm [GO:0005737]; mitochondrion [GO:0005739]; 2 iron, 2 sulfur cluster binding [GO:0051537]; iron-sulfur cluster assembly [GO:0016226]; protein maturation by iron-sulfur cluster transfer [GO:0097428]	2 iron, 2 sulfur cluster binding [GO:0051537]	TKGDSDEEVVQDGVR	0	0	6.3371	13.9497
ATP binding cassette subfamily A member 5	ABCA5	Felis catus (Cat) (Felis silvestris catus)	cholesterol efflux [GO:0033344]; cholesterol homeostasis [GO:0042632]; cholesterol metabolic process [GO:0008203]; high-density lipoprotein particle remodeling [GO:0034375]; lipid transport [GO:0006869]; negative regulation of macrophage derived foam cell differentiation [GO:0010745]; positive regulation of reverse cholesterol transport [GO:1903064]; regulation of cholesterol efflux [GO:0010874]	Golgi apparatus [GO:0005794]; integral component of membrane [GO:0016021]; intracellular membrane-bounded organelle [GO:0043231]; late endosome [GO:0005770]; lysosome [GO:0005764]	Golgi apparatus [GO:0005794]; integral component of membrane [GO:0016021]; intracellular membrane-bounded organelle [GO:0043231]; late endosome [GO:0005770]; lysosome [GO:0005764]; ATP binding [GO:0005524]; ATPase-coupled transmembrane transporter activity [GO:0042626]; lipid transporter activity [GO:0005319]; cholesterol efflux [GO:0033344]; cholesterol homeostasis [GO:0042632]; cholesterol meta…	ATPase-coupled transmembrane transporter activity [GO:0042626]; ATP binding [GO:0005524]; lipid transporter activity [GO:0005319]	ATAIREVGVWR	0	0	0	12.067
von Willebrand factor	VWF	Felis catus (Cat) (Felis silvestris catus)	blood coagulation [GO:0007596]	extracellular region [GO:0005576]	extracellular region [GO:0005576]; blood coagulation [GO:0007596]	NA	ASSNVVKLQR	0	0	0	13.1282
Nucleoporin 214	NUP214	Felis catus (Cat) (Felis silvestris catus)	mRNA export from nucleus [GO:0006406]; protein import into nucleus [GO:0006606]; regulation of cell cycle [GO:0051726]; regulation of nucleocytoplasmic transport [GO:0046822]	cytoplasmic side of nuclear pore [GO:1990876]	cytoplasmic side of nuclear pore [GO:1990876]; nuclear export signal receptor activity [GO:0005049]; structural constituent of nuclear pore [GO:0017056]; mRNA export from nucleus [GO:0006406]; protein import into nucleus [GO:0006606]; regulation of cell cycle [GO:0051726]; regulation of nucleocytoplasmic transport [GO:0046822]	nuclear export signal receptor activity [GO:0005049]; structural constituent of nuclear pore [GO:0017056]	HGAPGPSHPISAPQAAAAAALRR	0	0	0	13.1385
Transmembrane protein 132A	TMEM132A	Felis catus (Cat) (Felis silvestris catus)	NA	endoplasmic reticulum [GO:0005783]; Golgi apparatus [GO:0005794]; integral component of membrane [GO:0016021]	endoplasmic reticulum [GO:0005783]; Golgi apparatus [GO:0005794]; integral component of membrane [GO:0016021]	NA	RWEAGGVGDR	0	0	0	14.23
T-complex 11	TCP11	Felis catus (Cat) (Felis silvestris catus)	protein kinase A signaling [GO:0010737]; regulation of sperm capacitation [GO:1902490]; signal transduction [GO:0007165]	acrosomal vesicle [GO:0001669]; sperm flagellum [GO:0036126]	acrosomal vesicle [GO:0001669]; sperm flagellum [GO:0036126]; protein kinase A signaling [GO:0010737]; regulation of sperm capacitation [GO:1902490]; signal transduction [GO:0007165]	NA	VLPPSSLEGK	0	0	0	14.8055
Calcium release activated channel regulator 2A	CRACR2A	Felis catus (Cat) (Felis silvestris catus)	activation of store-operated calcium channel activity [GO:0032237]; store-operated calcium entry [GO:0002115]	cytoplasm [GO:0005737]	cytoplasm [GO:0005737]; calcium ion binding [GO:0005509]; GTP binding [GO:0005525]; GTPase activity [GO:0003924]; activation of store-operated calcium channel activity [GO:0032237]; store-operated calcium entry [GO:0002115]	calcium ion binding [GO:0005509]; GTPase activity [GO:0003924]; GTP binding [GO:0005525]	DERDICFQK	0	0	0	12.9214
Vomeronasal type-1 receptor (Fragment)	V1R	Felis catus (Cat) (Felis silvestris catus)	response to pheromone [GO:0019236]	integral component of membrane [GO:0016021]; plasma membrane [GO:0005886]	integral component of membrane [GO:0016021]; plasma membrane [GO:0005886]; pheromone receptor activity [GO:0016503]; response to pheromone [GO:0019236]	pheromone receptor activity [GO:0016503]	VGRGMSIGXICLLTVFQTIMISPMNSCWK	0	0	0	13.2094
Peroxisomal testis enriched protein 1	PXT1	Felis catus (Cat) (Felis silvestris catus)	positive regulation of apoptotic process [GO:0043065]	nucleus [GO:0005634]; peroxisome [GO:0005777]	nucleus [GO:0005634]; peroxisome [GO:0005777]; positive regulation of apoptotic process [GO:0043065]	NA	EYMTRLVSSQPVSAMSR	0	0	0	13.0125
Uncharacterized protein	NA	Felis catus (Cat) (Felis silvestris catus)	protein sumoylation [GO:0016925]	nucleus [GO:0005634]	nucleus [GO:0005634]; protein tag [GO:0031386]; ubiquitin-like protein ligase binding [GO:0044389]; protein sumoylation [GO:0016925]	protein tag [GO:0031386]; ubiquitin-like protein ligase binding [GO:0044389]	ADEKPMEGVKSGNNDHVHLK	0	0	0	14.0176
Catenin delta 1	CTNND1	Felis catus (Cat) (Felis silvestris catus)	cell-cell adhesion [GO:0098609]	cell junction [GO:0030054]	cell junction [GO:0030054]; cadherin binding [GO:0045296]; cell-cell adhesion [GO:0098609]	cadherin binding [GO:0045296]	MDDSEVESTASILASVKEQEAQFEK	0	0	0	15.5949
Serine/threonine-protein kinase PLK (EC 2.7.11.21) (Polo-like kinase)	PLK2	Felis catus (Cat) (Felis silvestris catus)	NA	NA	ATP binding [GO:0005524]; protein serine kinase activity [GO:0106310]; protein threonine kinase activity [GO:0106311]	ATP binding [GO:0005524]; protein serine kinase activity [GO:0106310]; protein threonine kinase activity [GO:0106311]	ETYRCIR	0	0	0	13.9028
Adenylate cyclase (EC 4.6.1.1)	ADCY5	Felis catus (Cat) (Felis silvestris catus)	adenylate cyclase-activating G protein-coupled receptor signaling pathway [GO:0007189]; adenylate cyclase-inhibiting G protein-coupled receptor signaling pathway [GO:0007193]; cAMP biosynthetic process [GO:0006171]; intracellular signal transduction [GO:0035556]	integral component of plasma membrane [GO:0005887]	integral component of plasma membrane [GO:0005887]; adenylate cyclase activity [GO:0004016]; ATP binding [GO:0005524]; metal ion binding [GO:0046872]; adenylate cyclase-activating G protein-coupled receptor signaling pathway [GO:0007189]; adenylate cyclase-inhibiting G protein-coupled receptor signaling pathway [GO:0007193]; cAMP biosynthetic process [GO:0006171]; intracellular signal transductio…	adenylate cyclase activity [GO:0004016]; ATP binding [GO:0005524]; metal ion binding [GO:0046872]	SVELGLEERR	0	0	0	13.8896
Ankyrin repeat domain 65	ANKRD65	Felis catus (Cat) (Felis silvestris catus)	NA	NA	NA	NA	SGRGT	0	0	0	14.7023
Sidoreflexin	SFXN5	Felis catus (Cat) (Felis silvestris catus)	amino acid transport [GO:0006865]	integral component of membrane [GO:0016021]; mitochondrial membrane [GO:0031966]	integral component of membrane [GO:0016021]; mitochondrial membrane [GO:0031966]; ion transmembrane transporter activity [GO:0015075]; amino acid transport [GO:0006865]	ion transmembrane transporter activity [GO:0015075]	HALLETALTRVVLPMPILVLPPIVMSMLEK	0	0	0	13.3587
Importin subunit alpha	KPNA3	Felis catus (Cat) (Felis silvestris catus)	NLS-bearing protein import into nucleus [GO:0006607]	cytoplasm [GO:0005737]; nucleoplasm [GO:0005654]; nucleus [GO:0005634]	cytoplasm [GO:0005737]; nucleoplasm [GO:0005654]; nucleus [GO:0005634]; nuclear import signal receptor activity [GO:0061608]; nuclear localization sequence binding [GO:0008139]; protein C-terminus binding [GO:0008022]; NLS-bearing protein import into nucleus [GO:0006607]	nuclear import signal receptor activity [GO:0061608]; nuclear localization sequence binding [GO:0008139]; protein C-terminus binding [GO:0008022]	GRDVETMR	0	0	0	14.831
Uncharacterized protein	NA	Felis catus (Cat) (Felis silvestris catus)	ribosomal large subunit assembly [GO:0000027]; translation [GO:0006412]	cytosolic large ribosomal subunit [GO:0022625]	cytosolic large ribosomal subunit [GO:0022625]; structural constituent of ribosome [GO:0003735]; ribosomal large subunit assembly [GO:0000027]; translation [GO:0006412]	structural constituent of ribosome [GO:0003735]	KLYDTDVAK	0	0	0	15.2837
Pseudopodium enriched atypical kinase 1	PEAK1	Felis catus (Cat) (Felis silvestris catus)	cell migration [GO:0016477]; focal adhesion assembly [GO:0048041]; protein autophosphorylation [GO:0046777]; protein phosphorylation [GO:0006468]; regulation of focal adhesion assembly [GO:0051893]; substrate adhesion-dependent cell spreading [GO:0034446]	actin cytoskeleton [GO:0015629]; focal adhesion [GO:0005925]	actin cytoskeleton [GO:0015629]; focal adhesion [GO:0005925]; ATP binding [GO:0005524]; identical protein binding [GO:0042802]; non-membrane spanning protein tyrosine kinase activity [GO:0004715]; protein kinase activity [GO:0004672]; cell migration [GO:0016477]; focal adhesion assembly [GO:0048041]; protein autophosphorylation [GO:0046777]; protein phosphorylation [GO:0006468]; regulation of foc…	ATP binding [GO:0005524]; identical protein binding [GO:0042802]; non-membrane spanning protein tyrosine kinase activity [GO:0004715]; protein kinase activity [GO:0004672]	ADQSALVEKDGTEDGLLQDSEK	0	0	0	11.8801
Zinc finger protein 394	ZNF394	Felis catus (Cat) (Felis silvestris catus)	regulation of transcription by RNA polymerase II [GO:0006357]	nucleus [GO:0005634]	nucleus [GO:0005634]; DNA-binding transcription factor activity, RNA polymerase II-specific [GO:0000981]; metal ion binding [GO:0046872]; RNA polymerase II cis-regulatory region sequence-specific DNA binding [GO:0000978]; regulation of transcription by RNA polymerase II [GO:0006357]	DNA-binding transcription factor activity, RNA polymerase II-specific [GO:0000981]; metal ion binding [GO:0046872]; RNA polymerase II cis-regulatory region sequence-specific DNA binding [GO:0000978]	CGNCEKSFK	0	0	0	12.3751
Mannosyltransferase (EC 2.4.1.-)	PIGB	Felis catus (Cat) (Felis silvestris catus)	GPI anchor biosynthetic process [GO:0006506]	endoplasmic reticulum membrane [GO:0005789]; integral component of membrane [GO:0016021]	endoplasmic reticulum membrane [GO:0005789]; integral component of membrane [GO:0016021]; alpha-1,2-mannosyltransferase activity [GO:0000026]; glycolipid mannosyltransferase activity [GO:0004376]; GPI anchor biosynthetic process [GO:0006506]	alpha-1,2-mannosyltransferase activity [GO:0000026]; glycolipid mannosyltransferase activity [GO:0004376]	FIYPVLPFCMVFCGYSLNHLK	0	0	0	10.1633
Calcium/calmodulin dependent serine protein kinase	CASK	Felis catus (Cat) (Felis silvestris catus)	NA	bicellular tight junction [GO:0005923]; plasma membrane [GO:0005886]	bicellular tight junction [GO:0005923]; plasma membrane [GO:0005886]; ATP binding [GO:0005524]; protein kinase activity [GO:0004672]	ATP binding [GO:0005524]; protein kinase activity [GO:0004672]	TAEFAPFVVFIAAPTITPGLNEDESLQRLQK	0	0	0	13.1966
YKT6 v-SNARE homolog	YKT6	Felis catus (Cat) (Felis silvestris catus)	NA	membrane [GO:0016020]	membrane [GO:0016020]	NA	IEWPVGSPATIHYTALDGHLSR	0	0	0	13.3766
T-box transcription factor 18	TBX18	Felis catus (Cat) (Felis silvestris catus)	cell fate specification [GO:0001708]; morphogenesis of embryonic epithelium [GO:0016331]; regulation of SA node cell action potential [GO:0098907]; regulation of transcription by RNA polymerase II [GO:0006357]; sinoatrial node cell development [GO:0060931]; sinoatrial node cell fate commitment [GO:0060930]; somitogenesis [GO:0001756]; ureter development [GO:0072189]	nucleoplasm [GO:0005654]	nucleoplasm [GO:0005654]; DNA-binding transcription factor activity, RNA polymerase II-specific [GO:0000981]; RNA polymerase II cis-regulatory region sequence-specific DNA binding [GO:0000978]; cell fate specification [GO:0001708]; morphogenesis of embryonic epithelium [GO:0016331]; regulation of SA node cell action potential [GO:0098907]; regulation of transcription by RNA polymerase II [GO:0006…	DNA-binding transcription factor activity, RNA polymerase II-specific [GO:0000981]; RNA polymerase II cis-regulatory region sequence-specific DNA binding [GO:0000978]	MIDMASDSTPAALLTLMSK	0	0	0	12.9219
Leukotriene A(4) hydrolase (LTA-4 hydrolase) (EC 3.3.2.6)	LTA4H	Felis catus (Cat) (Felis silvestris catus)	leukotriene biosynthetic process [GO:0019370]; peptide catabolic process [GO:0043171]	cytosol [GO:0005829]; nucleoplasm [GO:0005654]	cytosol [GO:0005829]; nucleoplasm [GO:0005654]; epoxide hydrolase activity [GO:0004301]; leukotriene-A4 hydrolase activity [GO:0004463]; metalloaminopeptidase activity [GO:0070006]; zinc ion binding [GO:0008270]; leukotriene biosynthetic process [GO:0019370]; peptide catabolic process [GO:0043171]	epoxide hydrolase activity [GO:0004301]; leukotriene-A4 hydrolase activity [GO:0004463]; metalloaminopeptidase activity [GO:0070006]; zinc ion binding [GO:0008270]	MATEQGRMK	0	0	0	11.1702
Chromosome E3 C16orf58 homolog	CE3H16orf58 COX6A2	Felis catus (Cat) (Felis silvestris catus)	NA	integral component of membrane [GO:0016021]	integral component of membrane [GO:0016021]	NA	GSKLDCNAK	0	0	0	14.6289
Nidogen 1	NID1	Felis catus (Cat) (Felis silvestris catus)	cell-matrix adhesion [GO:0007160]	basement membrane [GO:0005604]; extracellular region [GO:0005576]; membrane [GO:0016020]	basement membrane [GO:0005604]; extracellular region [GO:0005576]; membrane [GO:0016020]; calcium ion binding [GO:0005509]; cell-matrix adhesion [GO:0007160]	calcium ion binding [GO:0005509]	FFDKSDINSVYR	0	0	0	13.7255
Lysophospholipase (EC 3.1.1.3) (EC 3.1.1.4) (EC 3.1.1.5) (Phospholipase A2) (Phospholipase B/lipase) (Phospholipase B1, membrane-associated) (Triacylglycerol lipase)	PLB1	Felis catus (Cat) (Felis silvestris catus)	phospholipid metabolic process [GO:0006644]; positive regulation of acrosome reaction [GO:2000344]	apical plasma membrane [GO:0016324]; brush border membrane [GO:0031526]; integral component of membrane [GO:0016021]	apical plasma membrane [GO:0016324]; brush border membrane [GO:0031526]; integral component of membrane [GO:0016021]; lysophospholipase activity [GO:0004622]; phosphatidyl phospholipase B activity [GO:0102545]; phospholipase A2 activity [GO:0004623]; phospholipase A2 activity (consuming 1,2-dipalmitoylphosphatidylcholine) [GO:0102567]; phospholipase A2 activity consuming 1,2-dioleoylphosphatidyle…	lysophospholipase activity [GO:0004622]; phosphatidyl phospholipase B activity [GO:0102545]; phospholipase A2 activity [GO:0004623]; phospholipase A2 activity (consuming 1,2-dipalmitoylphosphatidylcholine) [GO:0102567]; phospholipase A2 activity consuming 1,2-dioleoylphosphatidylethanolamine) [GO:0102568]; phospholipase activity [GO:0004620]; retinyl-palmitate esterase activity [GO:0050253]; trig…	VDMPK	0	0	0	13.3765
Eukaryotic translation initiation factor 3 subunit K (eIF3k) (Eukaryotic translation initiation factor 3 subunit 12) (eIF-3 p25)	EIF3K EIF3S12	Felis catus (Cat) (Felis silvestris catus)	formation of cytoplasmic translation initiation complex [GO:0001732]; regulation of translational initiation [GO:0006446]	cytosol [GO:0005829]; eukaryotic 43S preinitiation complex [GO:0016282]; eukaryotic 48S preinitiation complex [GO:0033290]; eukaryotic translation initiation factor 3 complex [GO:0005852]; nucleus [GO:0005634]	cytosol [GO:0005829]; eukaryotic 43S preinitiation complex [GO:0016282]; eukaryotic 48S preinitiation complex [GO:0033290]; eukaryotic translation initiation factor 3 complex [GO:0005852]; nucleus [GO:0005634]; ribosome binding [GO:0043022]; translation initiation factor activity [GO:0003743]; formation of cytoplasmic translation initiation complex [GO:0001732]; regulation of translational initia…	ribosome binding [GO:0043022]; translation initiation factor activity [GO:0003743]	WLLAEMLGDLTDSQLKVWMSK	0	0	0	12.9374
Heat shock factor binding protein 1 like 1	HSBP1L1	Felis catus (Cat) (Felis silvestris catus)	cellular heat acclimation [GO:0070370]	cytosol [GO:0005829]; nucleus [GO:0005634]	cytosol [GO:0005829]; nucleus [GO:0005634]; transcription corepressor activity [GO:0003714]; cellular heat acclimation [GO:0070370]	transcription corepressor activity [GO:0003714]	IEDLQKNVNDLMVQAGIENSIK	0	0	0	12.3699
SH2B adaptor protein 2	SH2B2	Felis catus (Cat) (Felis silvestris catus)	actin cytoskeleton organization [GO:0030036]; antigen receptor-mediated signaling pathway [GO:0050851]; B-1 B cell homeostasis [GO:0001922]; brown fat cell differentiation [GO:0050873]; cytokine-mediated signaling pathway [GO:0019221]; insulin receptor signaling pathway [GO:0008286]; intracellular signal transduction [GO:0035556]; regulation of metabolic process [GO:0019222]	actin filament [GO:0005884]; plasma membrane [GO:0005886]; ruffle [GO:0001726]; stress fiber [GO:0001725]	actin filament [GO:0005884]; plasma membrane [GO:0005886]; ruffle [GO:0001726]; stress fiber [GO:0001725]; transmembrane receptor protein tyrosine kinase adaptor activity [GO:0005068]; actin cytoskeleton organization [GO:0030036]; antigen receptor-mediated signaling pathway [GO:0050851]; B-1 B cell homeostasis [GO:0001922]; brown fat cell differentiation [GO:0050873]; cytokine-mediated signaling …	transmembrane receptor protein tyrosine kinase adaptor activity [GO:0005068]	FMVADDAAAGPGGTAQWQKCR	0	0	0	13.7052
Pleckstrin homology and RUN domain containing M1	PLEKHM1	Felis catus (Cat) (Felis silvestris catus)	autophagosome-lysosome fusion [GO:0061909]; intracellular signal transduction [GO:0035556]; late endosome to lysosome transport [GO:1902774]; lysosome localization [GO:0032418]; positive regulation of bone resorption [GO:0045780]; positive regulation of ruffle assembly [GO:1900029]	autolysosome [GO:0044754]; endosome [GO:0005768]; nucleolus [GO:0005730]	autolysosome [GO:0044754]; endosome [GO:0005768]; nucleolus [GO:0005730]; autophagosome-lysosome fusion [GO:0061909]; intracellular signal transduction [GO:0035556]; late endosome to lysosome transport [GO:1902774]; lysosome localization [GO:0032418]; positive regulation of bone resorption [GO:0045780]; positive regulation of ruffle assembly [GO:1900029]	NA	AQPLINLQLVNASLYEHVEQMRLVR	0	0	0	13.1354
Protein kinase C (EC 2.7.11.13)	PRKCZ	Felis catus (Cat) (Felis silvestris catus)	intracellular signal transduction [GO:0035556]; peptidyl-serine phosphorylation [GO:0018105]	endosome [GO:0005768]	endosome [GO:0005768]; ATP binding [GO:0005524]; calcium-dependent protein kinase C activity [GO:0004698]; protein serine kinase activity [GO:0106310]; protein serine/threonine kinase activity [GO:0004674]; protein threonine kinase activity [GO:0106311]; intracellular signal transduction [GO:0035556]; peptidyl-serine phosphorylation [GO:0018105]	ATP binding [GO:0005524]; calcium-dependent protein kinase C activity [GO:0004698]; protein serine/threonine kinase activity [GO:0004674]; protein serine kinase activity [GO:0106310]; protein threonine kinase activity [GO:0106311]	KNDQMYAMK	0	0	0	16.4963
Forkhead box C2	FOXC2	Felis catus (Cat) (Felis silvestris catus)	anatomical structure morphogenesis [GO:0009653]; artery morphogenesis [GO:0048844]; blood vessel diameter maintenance [GO:0097746]; blood vessel remodeling [GO:0001974]; branching involved in blood vessel morphogenesis [GO:0001569]; camera-type eye development [GO:0043010]; cardiac muscle cell proliferation [GO:0060038]; cell differentiation [GO:0030154]; collagen fibril organization [GO:0030199]…	nuclear body [GO:0016604]	nuclear body [GO:0016604]; chromatin DNA binding [GO:0031490]; DNA-binding transcription activator activity, RNA polymerase II-specific [GO:0001228]; DNA-binding transcription factor activity, RNA polymerase II-specific [GO:0000981]; identical protein binding [GO:0042802]; promoter-specific chromatin binding [GO:1990841]; RNA polymerase II cis-regulatory region sequence-specific DNA binding [GO:0…	chromatin DNA binding [GO:0031490]; DNA-binding transcription activator activity, RNA polymerase II-specific [GO:0001228]; DNA-binding transcription factor activity, RNA polymerase II-specific [GO:0000981]; identical protein binding [GO:0042802]; promoter-specific chromatin binding [GO:1990841]; RNA polymerase II cis-regulatory region sequence-specific DNA binding [GO:0000978]	VPRDDK	0	0	0	12.7845
RRM domain-containing protein	NA	Felis catus (Cat) (Felis silvestris catus)	positive regulation of mRNA splicing, via spliceosome [GO:0048026]; regulation of translation [GO:0006417]	spliceosomal complex [GO:0005681]	spliceosomal complex [GO:0005681]; ribosomal large subunit binding [GO:0043023]; RNA binding [GO:0003723]; positive regulation of mRNA splicing, via spliceosome [GO:0048026]; regulation of translation [GO:0006417]	ribosomal large subunit binding [GO:0043023]; RNA binding [GO:0003723]	GGRDQSYGSGR	0	0	0	13.9963
Angiopoietin-1	ANGPT1	Felis catus (Cat) (Felis silvestris catus)	angiogenesis [GO:0001525]; cell differentiation [GO:0030154]; Tie signaling pathway [GO:0048014]	NA	receptor tyrosine kinase binding [GO:0030971]; angiogenesis [GO:0001525]; cell differentiation [GO:0030154]; Tie signaling pathway [GO:0048014]	receptor tyrosine kinase binding [GO:0030971]	NSLLEHK	18.2847	1.97456	15.7232	2.09278
5-hydroxytryptamine receptor 1A (Serotonin receptor 1A)	HTR1A	Felis catus (Cat) (Felis silvestris catus)	adenylate cyclase-inhibiting serotonin receptor signaling pathway [GO:0007198]; chemical synaptic transmission [GO:0007268]; G protein-coupled receptor signaling pathway, coupled to cyclic nucleotide second messenger [GO:0007187]; regulation of behavior [GO:0050795]; regulation of hormone secretion [GO:0046883]; regulation of vasoconstriction [GO:0019229]	dendrite [GO:0030425]; integral component of plasma membrane [GO:0005887]; synapse [GO:0045202]	dendrite [GO:0030425]; integral component of plasma membrane [GO:0005887]; synapse [GO:0045202]; G protein-coupled serotonin receptor activity [GO:0004993]; neurotransmitter receptor activity [GO:0030594]; serotonin binding [GO:0051378]; adenylate cyclase-inhibiting serotonin receptor signaling pathway [GO:0007198]; chemical synaptic transmission [GO:0007268]; G protein-coupled receptor signaling…	G protein-coupled serotonin receptor activity [GO:0004993]; neurotransmitter receptor activity [GO:0030594]; serotonin binding [GO:0051378]	VGNSK	15.8157	0.307737	16.0781	0.580105
Nucleoporin 160	NUP160	Felis catus (Cat) (Felis silvestris catus)	mRNA export from nucleus [GO:0006406]; nephron development [GO:0072006]	kinetochore [GO:0000776]; nuclear pore [GO:0005643]; nuclear pore outer ring [GO:0031080]	kinetochore [GO:0000776]; nuclear pore [GO:0005643]; nuclear pore outer ring [GO:0031080]; structural constituent of nuclear pore [GO:0017056]; mRNA export from nucleus [GO:0006406]; nephron development [GO:0072006]	structural constituent of nuclear pore [GO:0017056]	MAAAGALER	0	14.0328	14.2781	1.79777
Protocadherin gamma-C4	PCDHGA4	Felis catus (Cat) (Felis silvestris catus)	homophilic cell adhesion via plasma membrane adhesion molecules [GO:0007156]	integral component of membrane [GO:0016021]; plasma membrane [GO:0005886]	integral component of membrane [GO:0016021]; plasma membrane [GO:0005886]; calcium ion binding [GO:0005509]; homophilic cell adhesion via plasma membrane adhesion molecules [GO:0007156]	calcium ion binding [GO:0005509]	ASEIFQLDSQTGEVLIR	0	14.2473	14.1523	2.80325
Uncharacterized protein	NA	Felis catus (Cat) (Felis silvestris catus)	NA	NA	actin binding [GO:0003779]	actin binding [GO:0003779]	QPPDRFK	0	0	12.8648	13.4098
Histone deacetylase 6	HDAC6	Felis catus (Cat) (Felis silvestris catus)	NA	nucleus [GO:0005634]	nucleus [GO:0005634]; hydrolase activity [GO:0016787]	hydrolase activity [GO:0016787]	YDRGTFFPMGEEGASSQIGR	0	0	14.3099	14.7444
Transcription factor CP2-like protein 1	LOC101100850	Felis catus (Cat) (Felis silvestris catus)	NA	NA	NA	NA	SVVRVVFHDR	0	0	13.177	14.6234
ATPase family AAA domain containing 2	ATAD2	Felis catus (Cat) (Felis silvestris catus)	chromatin organization [GO:0006325]; negative regulation of chromatin silencing [GO:0031936]; positive regulation of transcription by RNA polymerase II [GO:0045944]	nucleoplasm [GO:0005654]; nucleus [GO:0005634]	nucleoplasm [GO:0005654]; nucleus [GO:0005634]; ATP binding [GO:0005524]; ATPase activity [GO:0016887]; chromatin binding [GO:0003682]; histone binding [GO:0042393]; chromatin organization [GO:0006325]; negative regulation of chromatin silencing [GO:0031936]; positive regulation of transcription by RNA polymerase II [GO:0045944]	ATPase activity [GO:0016887]; ATP binding [GO:0005524]; chromatin binding [GO:0003682]; histone binding [GO:0042393]	MKIGASLADVDPMQLDSSVR	0	0	10.4534	17.4305
CDP-diacylglycerol--glycerol-3-phosphate 3-phosphatidyltransferase (EC 2.7.8.5)	PGS1	Felis catus (Cat) (Felis silvestris catus)	cardiolipin biosynthetic process [GO:0032049]	mitochondrion [GO:0005739]	mitochondrion [GO:0005739]; ATP binding [GO:0005524]; CDP-diacylglycerol-glycerol-3-phosphate 3-phosphatidyltransferase activity [GO:0008444]; cardiolipin biosynthetic process [GO:0032049]	ATP binding [GO:0005524]; CDP-diacylglycerol-glycerol-3-phosphate 3-phosphatidyltransferase activity [GO:0008444]	AAESAGEAVGK	0	0	10.4408	14.8885
Mitochondrial ribosomal protein L47	MRPL47	Felis catus (Cat) (Felis silvestris catus)	mitochondrial translation [GO:0032543]	mitochondrial large ribosomal subunit [GO:0005762]	mitochondrial large ribosomal subunit [GO:0005762]; structural constituent of ribosome [GO:0003735]; mitochondrial translation [GO:0032543]	structural constituent of ribosome [GO:0003735]	AAASLGSVCR	0	14.0464	14.6903	1.61429
Phosphatidylinositol glycan anchor biosynthesis class T	PIGT	Felis catus (Cat) (Felis silvestris catus)	attachment of GPI anchor to protein [GO:0016255]	GPI-anchor transamidase complex [GO:0042765]	GPI-anchor transamidase complex [GO:0042765]; attachment of GPI anchor to protein [GO:0016255]	NA	VSIQFERALLK	0	0	12.778	3.07782
Protein phosphatase 4 regulatory subunit 1	PPP4R1	Felis catus (Cat) (Felis silvestris catus)	protein dephosphorylation [GO:0006470]; signal transduction [GO:0007165]	protein phosphatase 4 complex [GO:0030289]; protein serine/threonine phosphatase complex [GO:0008287]	protein phosphatase 4 complex [GO:0030289]; protein serine/threonine phosphatase complex [GO:0008287]; protein phosphatase regulator activity [GO:0019888]; protein dephosphorylation [GO:0006470]; signal transduction [GO:0007165]	protein phosphatase regulator activity [GO:0019888]	MFHVR	0	0	0	13.9052
Protocadherin gamma-C4	PCDHGA4	Felis catus (Cat) (Felis silvestris catus)	homophilic cell adhesion via plasma membrane adhesion molecules [GO:0007156]	integral component of membrane [GO:0016021]; plasma membrane [GO:0005886]	integral component of membrane [GO:0016021]; plasma membrane [GO:0005886]; calcium ion binding [GO:0005509]; homophilic cell adhesion via plasma membrane adhesion molecules [GO:0007156]	calcium ion binding [GO:0005509]	MRPRPSAERSSPAR	0	0	0	15.4069
Aryl-hydrocarbon receptor repressor	AHRR	Felis catus (Cat) (Felis silvestris catus)	xenobiotic metabolic process [GO:0006805]	NA	xenobiotic metabolic process [GO:0006805]	NA	AQADAGCWAR	0	0	0	14.3162
Lon protease homolog, mitochondrial (EC 3.4.21.53) (Lon protease-like protein) (LONP) (Mitochondrial ATP-dependent protease Lon) (Serine protease 15)	LONP1	Felis catus (Cat) (Felis silvestris catus)	cellular response to oxidative stress [GO:0034599]; chaperone-mediated protein complex assembly [GO:0051131]; oxidation-dependent protein catabolic process [GO:0070407]; protein quality control for misfolded or incompletely synthesized proteins [GO:0006515]	mitochondrial matrix [GO:0005759]	mitochondrial matrix [GO:0005759]; ATP binding [GO:0005524]; ATP-dependent peptidase activity [GO:0004176]; sequence-specific DNA binding [GO:0043565]; serine-type endopeptidase activity [GO:0004252]; cellular response to oxidative stress [GO:0034599]; chaperone-mediated protein complex assembly [GO:0051131]; oxidation-dependent protein catabolic process [GO:0070407]; protein quality control for …	ATP binding [GO:0005524]; ATP-dependent peptidase activity [GO:0004176]; sequence-specific DNA binding [GO:0043565]; serine-type endopeptidase activity [GO:0004252]	HVMDVVDEELSKLGLLDNHSSEFNVTR	0	0	0	13.6807
Calcium binding protein 1	CABP1	Felis catus (Cat) (Felis silvestris catus)	NA	NA	calcium ion binding [GO:0005509]	calcium ion binding [GO:0005509]	MGNCVKSPLR	15.2476	0.943023	13.7517	1.78582
Rho GTPase activating protein 39	ARHGAP39	Felis catus (Cat) (Felis silvestris catus)	signal transduction [GO:0007165]	cytoskeleton [GO:0005856]	cytoskeleton [GO:0005856]; signal transduction [GO:0007165]	NA	HWQRGALER	0	0	0	16.0195
Late endosomal/lysosomal adaptor and MAPK and MTOR activator 4 (Ragulator complex protein LAMTOR4)	LAMTOR4	Felis catus (Cat) (Felis silvestris catus)	cellular response to amino acid stimulus [GO:0071230]; positive regulation of TOR signaling [GO:0032008]; regulation of catalytic activity [GO:0050790]	lysosome [GO:0005764]; Ragulator complex [GO:0071986]	lysosome [GO:0005764]; Ragulator complex [GO:0071986]; cellular response to amino acid stimulus [GO:0071230]; positive regulation of TOR signaling [GO:0032008]; regulation of catalytic activity [GO:0050790]	NA	LSGEPQPLPLMVVMGGGGGCSQR	0	0	0	14.5515
Ankyrin repeat and MYND domain containing 1	ANKMY1	Felis catus (Cat) (Felis silvestris catus)	NA	NA	NA	NA	FTVTLTLSTFCWTAGPT	0	0	12.4058	14.3702
Activator of transcription and developmental regulator AUTS2	AUTS2	Felis catus (Cat) (Felis silvestris catus)	NA	NA	NA	NA	KQMQSDPHK	15.3783	0.930027	14.7891	0.92304
TLC domain containing 3B	TLCD3B	Felis catus (Cat) (Felis silvestris catus)	NA	integral component of membrane [GO:0016021]	integral component of membrane [GO:0016021]	NA	GFPEHQTGPK	0	0	5.83241	14.8819
Slit guidance ligand 3	SLIT3	Felis catus (Cat) (Felis silvestris catus)	aortic valve morphogenesis [GO:0003180]; apoptotic process involved in luteolysis [GO:0061364]; atrioventricular valve morphogenesis [GO:0003181]; axon extension involved in axon guidance [GO:0048846]; axon guidance [GO:0007411]; cellular response to hormone stimulus [GO:0032870]; negative chemotaxis [GO:0050919]; negative regulation of cell growth [GO:0030308]; negative regulation of cell popula…	extracellular space [GO:0005615]	extracellular space [GO:0005615]; calcium ion binding [GO:0005509]; heparin binding [GO:0008201]; Roundabout binding [GO:0048495]; aortic valve morphogenesis [GO:0003180]; apoptotic process involved in luteolysis [GO:0061364]; atrioventricular valve morphogenesis [GO:0003181]; axon extension involved in axon guidance [GO:0048846]; axon guidance [GO:0007411]; cellular response to hormone stimulus …	calcium ion binding [GO:0005509]; heparin binding [GO:0008201]; Roundabout binding [GO:0048495]	SRFSSECFMDLVCPEK	0	13.3387	13.5845	1.88139
Tyrosine-protein kinase (EC 2.7.10.2)	JAK2	Felis catus (Cat) (Felis silvestris catus)	cytokine-mediated signaling pathway [GO:0019221]; erythrocyte differentiation [GO:0030218]; growth hormone receptor signaling pathway [GO:0060396]; histone H3-Y41 phosphorylation [GO:0035409]; interleukin-12-mediated signaling pathway [GO:0035722]; intracellular signal transduction [GO:0035556]; positive regulation of cell-substrate adhesion [GO:0010811]; positive regulation of SMAD protein signa…	cytoplasm [GO:0005737]; cytoskeleton [GO:0005856]; endomembrane system [GO:0012505]; focal adhesion [GO:0005925]; nucleoplasm [GO:0005654]; plasma membrane [GO:0005886]	cytoplasm [GO:0005737]; cytoskeleton [GO:0005856]; endomembrane system [GO:0012505]; focal adhesion [GO:0005925]; nucleoplasm [GO:0005654]; plasma membrane [GO:0005886]; ATP binding [GO:0005524]; growth hormone receptor binding [GO:0005131]; heme binding [GO:0020037]; histone binding [GO:0042393]; histone kinase activity (H3-Y41 specific) [GO:0035401]; identical protein binding [GO:0042802]; prot…	ATP binding [GO:0005524]; growth hormone receptor binding [GO:0005131]; heme binding [GO:0020037]; histone binding [GO:0042393]; histone kinase activity (H3-Y41 specific) [GO:0035401]; identical protein binding [GO:0042802]; protein kinase binding [GO:0019901]; SH2 domain binding [GO:0042169]; transmembrane receptor protein tyrosine kinase activity [GO:0004714]	SKSPPAEFMR	14.2273	12.4248	5.55602	12.8458
Dynein axonemal heavy chain 3	DNAH3	Felis catus (Cat) (Felis silvestris catus)	microtubule-based movement [GO:0007018]	cilium [GO:0005929]; cytoplasm [GO:0005737]; dynein complex [GO:0030286]; microtubule [GO:0005874]	cilium [GO:0005929]; cytoplasm [GO:0005737]; dynein complex [GO:0030286]; microtubule [GO:0005874]; ATP binding [GO:0005524]; ATP-dependent microtubule motor activity, minus-end-directed [GO:0008569]; microtubule-based movement [GO:0007018]	ATP binding [GO:0005524]; ATP-dependent microtubule motor activity, minus-end-directed [GO:0008569]	ETTSNSFGLR	0	15.3169	15.1091	2.62983
Ciliogenesis associated kinase 1	CILK1	Felis catus (Cat) (Felis silvestris catus)	cilium assembly [GO:0060271]; intracellular signal transduction [GO:0035556]; intraciliary anterograde transport [GO:0035720]; intraciliary retrograde transport [GO:0035721]; intraciliary transport [GO:0042073]	ciliary basal body [GO:0036064]; ciliary base [GO:0097546]; ciliary tip [GO:0097542]; cilium [GO:0005929]; cytoplasm [GO:0005737]; nucleus [GO:0005634]	ciliary basal body [GO:0036064]; ciliary base [GO:0097546]; ciliary tip [GO:0097542]; cilium [GO:0005929]; cytoplasm [GO:0005737]; nucleus [GO:0005634]; ATP binding [GO:0005524]; protein serine/threonine kinase activity [GO:0004674]; cilium assembly [GO:0060271]; intracellular signal transduction [GO:0035556]; intraciliary anterograde transport [GO:0035720]; intraciliary retrograde transport [GO:…	ATP binding [GO:0005524]; protein serine/threonine kinase activity [GO:0004674]	RPTASQALR	15.0915	0.656662	14.4218	0.775455
Adhesion G protein-coupled receptor L2	ADGRL2	Felis catus (Cat) (Felis silvestris catus)	cell surface receptor signaling pathway [GO:0007166]	axon [GO:0030424]; integral component of membrane [GO:0016021]; plasma membrane [GO:0005886]	axon [GO:0030424]; integral component of membrane [GO:0016021]; plasma membrane [GO:0005886]; carbohydrate binding [GO:0030246]; G protein-coupled receptor activity [GO:0004930]; cell surface receptor signaling pathway [GO:0007166]	carbohydrate binding [GO:0030246]; G protein-coupled receptor activity [GO:0004930]	LENINNYR	0	0	16.4631	18.2729
Lysine demethylase 7A	KDM7A	Felis catus (Cat) (Felis silvestris catus)	chromatin organization [GO:0006325]	nucleus [GO:0005634]	nucleus [GO:0005634]; dioxygenase activity [GO:0051213]; metal ion binding [GO:0046872]; chromatin organization [GO:0006325]	dioxygenase activity [GO:0051213]; metal ion binding [GO:0046872]	GMATAK	0	0	12.6106	17.5395
Sosondowah ankyrin repeat domain family member B	SOWAHB	Felis catus (Cat) (Felis silvestris catus)	NA	NA	NA	NA	DPPAAAAPTGR	0	0	11.7076	14.614
Non-specific serine/threonine protein kinase (EC 2.7.11.1)	ATR	Felis catus (Cat) (Felis silvestris catus)	cellular response to gamma radiation [GO:0071480]; cellular response to UV [GO:0034644]; DNA damage checkpoint [GO:0000077]; DNA repair [GO:0006281]; establishment of RNA localization to telomere [GO:0097694]; negative regulation of DNA replication [GO:0008156]; peptidyl-serine phosphorylation [GO:0018105]; positive regulation of DNA damage response, signal transduction by p53 class mediator [GO:…	Golgi apparatus [GO:0005794]; nucleus [GO:0005634]; PML body [GO:0016605]	Golgi apparatus [GO:0005794]; nucleus [GO:0005634]; PML body [GO:0016605]; ATP binding [GO:0005524]; MutLalpha complex binding [GO:0032405]; MutSalpha complex binding [GO:0032407]; protein serine kinase activity [GO:0106310]; protein serine/threonine kinase activity [GO:0004674]; protein threonine kinase activity [GO:0106311]; cellular response to gamma radiation [GO:0071480]; cellular response t…	ATP binding [GO:0005524]; MutLalpha complex binding [GO:0032405]; MutSalpha complex binding [GO:0032407]; protein serine/threonine kinase activity [GO:0004674]; protein serine kinase activity [GO:0106310]; protein threonine kinase activity [GO:0106311]	KTDSQPTSVMLLDFIQHIMK	0	0	14.0742	14.8292
Tight junction protein 2	TJP2	Felis catus (Cat) (Felis silvestris catus)	NA	bicellular tight junction [GO:0005923]; plasma membrane [GO:0005886]	bicellular tight junction [GO:0005923]; plasma membrane [GO:0005886]	NA	APGMEELIWEQYTVTLQK	0	0	13.3062	15.3566
Ectonucleotide pyrophosphatase/phosphodiesterase 3	ENPP3	Felis catus (Cat) (Felis silvestris catus)	ATP metabolic process [GO:0046034]; basophil activation involved in immune response [GO:0002276]; negative regulation of inflammatory response [GO:0050728]; negative regulation of mast cell activation involved in immune response [GO:0033007]; negative regulation of mast cell proliferation [GO:0070667]; nucleoside triphosphate catabolic process [GO:0009143]; pyrimidine nucleotide metabolic process…	external side of plasma membrane [GO:0009897]; extracellular region [GO:0005576]; integral component of membrane [GO:0016021]; perinuclear region of cytoplasm [GO:0048471]	external side of plasma membrane [GO:0009897]; extracellular region [GO:0005576]; integral component of membrane [GO:0016021]; perinuclear region of cytoplasm [GO:0048471]; calcium ion binding [GO:0005509]; nucleic acid binding [GO:0003676]; nucleoside-triphosphate diphosphatase activity [GO:0047429]; phosphodiesterase I activity [GO:0004528]; zinc ion binding [GO:0008270]; ATP metabolic process …	calcium ion binding [GO:0005509]; nucleic acid binding [GO:0003676]; nucleoside-triphosphate diphosphatase activity [GO:0047429]; phosphodiesterase I activity [GO:0004528]; zinc ion binding [GO:0008270]	MESMQTLSMEEPVK	0	13.2116	14.5442	15.256
GON7 subunit of KEOPS complex	GON7	Felis catus (Cat) (Felis silvestris catus)	NA	cytosol [GO:0005829]; EKC/KEOPS complex [GO:0000408]; nucleolus [GO:0005730]; nucleoplasm [GO:0005654]	cytosol [GO:0005829]; EKC/KEOPS complex [GO:0000408]; nucleolus [GO:0005730]; nucleoplasm [GO:0005654]	NA	DLVTELFGPLVQQEAQDR	0	10.5729	14.1285	9.53116
Family with sequence similarity 246 member B	FAM246B	Felis catus (Cat) (Felis silvestris catus)	NA	NA	NA	NA	SVYGASEALR	17.7089	3.14832	15.505	2.72592
Sprouty related EVH1 domain containing 2	SPRED2	Felis catus (Cat) (Felis silvestris catus)	inactivation of MAPK activity [GO:0000188]; multicellular organism development [GO:0007275]; negative regulation of peptidyl-threonine phosphorylation [GO:0010801]; positive regulation of DNA damage response, signal transduction by p53 class mediator [GO:0043517]; regulation of protein deacetylation [GO:0090311]	membrane [GO:0016020]	membrane [GO:0016020]; protein kinase binding [GO:0019901]; inactivation of MAPK activity [GO:0000188]; multicellular organism development [GO:0007275]; negative regulation of peptidyl-threonine phosphorylation [GO:0010801]; positive regulation of DNA damage response, signal transduction by p53 class mediator [GO:0043517]; regulation of protein deacetylation [GO:0090311]	protein kinase binding [GO:0019901]	DLVYTK	0	0	13.3172	14.2085
Cdc42 effector protein 2 (Binder of Rho GTPases 1)	CDC42EP2	Felis catus (Cat) (Felis silvestris catus)	actin cytoskeleton organization [GO:0030036]; cellular response to interferon-gamma [GO:0071346]; positive regulation of actin filament polymerization [GO:0030838]; positive regulation of GTPase activity [GO:0043547]; positive regulation of pseudopodium assembly [GO:0031274]; regulation of cell shape [GO:0008360]; Rho protein signal transduction [GO:0007266]	cytoplasm [GO:0005737]; cytoskeleton [GO:0005856]; cytosol [GO:0005829]; endomembrane system [GO:0012505]; microtubule cytoskeleton [GO:0015630]; phagocytic vesicle [GO:0045335]; plasma membrane [GO:0005886]	cytoplasm [GO:0005737]; cytoskeleton [GO:0005856]; cytosol [GO:0005829]; endomembrane system [GO:0012505]; microtubule cytoskeleton [GO:0015630]; phagocytic vesicle [GO:0045335]; plasma membrane [GO:0005886]; GTPase activator activity [GO:0005096]; opioid peptide activity [GO:0001515]; small GTPase binding [GO:0031267]; actin cytoskeleton organization [GO:0030036]; cellular response to interferon…	GTPase activator activity [GO:0005096]; opioid peptide activity [GO:0001515]; small GTPase binding [GO:0031267]	LRDLLSSDMISPPLGDFR	0	13.5198	13.8687	1.78644
G-patch domain containing 4	GPATCH4	Felis catus (Cat) (Felis silvestris catus)	NA	NA	nucleic acid binding [GO:0003676]	nucleic acid binding [GO:0003676]	AAGGGK	0	12.5407	12.7551	1.90971
2-phospho-D-glycerate hydro-lyase (EC 4.2.1.11)	ENO4	Felis catus (Cat) (Felis silvestris catus)	cilium organization [GO:0044782]; flagellated sperm motility [GO:0030317]; glycolytic process [GO:0006096]; regulation of vacuole fusion, non-autophagic [GO:0032889]	phosphopyruvate hydratase complex [GO:0000015]; sperm principal piece [GO:0097228]	phosphopyruvate hydratase complex [GO:0000015]; sperm principal piece [GO:0097228]; magnesium ion binding [GO:0000287]; phosphopyruvate hydratase activity [GO:0004634]; cilium organization [GO:0044782]; flagellated sperm motility [GO:0030317]; glycolytic process [GO:0006096]; regulation of vacuole fusion, non-autophagic [GO:0032889]	magnesium ion binding [GO:0000287]; phosphopyruvate hydratase activity [GO:0004634]	YEVMTGTYKNAAEMVDLYGDLISR	0	0	0	15.6172
Cysteine protease (EC 3.4.22.-)	ATG4B	Felis catus (Cat) (Felis silvestris catus)	autophagy [GO:0006914]; protein transport [GO:0015031]	cytoplasm [GO:0005737]	cytoplasm [GO:0005737]; cysteine-type endopeptidase activity [GO:0004197]; autophagy [GO:0006914]; protein transport [GO:0015031]	cysteine-type endopeptidase activity [GO:0004197]	KYSISTEK	0	0	0	14.6194
IQ motif and Sec7 domain ArfGEF 1	IQSEC1	Felis catus (Cat) (Felis silvestris catus)	positive regulation of GTPase activity [GO:0043547]; regulation of ARF protein signal transduction [GO:0032012]	cytoplasm [GO:0005737]	cytoplasm [GO:0005737]; guanyl-nucleotide exchange factor activity [GO:0005085]; positive regulation of GTPase activity [GO:0043547]; regulation of ARF protein signal transduction [GO:0032012]	guanyl-nucleotide exchange factor activity [GO:0005085]	DLSDTGKSGPGPPSYPHMR	0	0	5.61221	14.1177
Keratin-associated protein 13-1-like	LOC101083025	Felis catus (Cat) (Felis silvestris catus)	NA	NA	NA	NA	SGFYHQPTC	0	0	0	14.0086
Myocyte enhancer factor 2A	MEF2A	Felis catus (Cat) (Felis silvestris catus)	positive regulation of transcription by RNA polymerase II [GO:0045944]	nucleus [GO:0005634]	nucleus [GO:0005634]; protein dimerization activity [GO:0046983]; RNA polymerase II transcription regulatory region sequence-specific DNA binding [GO:0000977]; positive regulation of transcription by RNA polymerase II [GO:0045944]	protein dimerization activity [GO:0046983]; RNA polymerase II transcription regulatory region sequence-specific DNA binding [GO:0000977]	VMPTKSPPPPGGGNLGMNSR	0	0	0	15.1845
Inhibitor of growth family member 5	ING5	Felis catus (Cat) (Felis silvestris catus)	histone acetylation [GO:0016573]; negative regulation of cell population proliferation [GO:0008285]	MOZ/MORF histone acetyltransferase complex [GO:0070776]	MOZ/MORF histone acetyltransferase complex [GO:0070776]; metal ion binding [GO:0046872]; histone acetylation [GO:0016573]; negative regulation of cell population proliferation [GO:0008285]	metal ion binding [GO:0046872]	EYSDDKVQLAMQTYEMVDK	0	0	0	14.2657
S5 DRBM domain-containing protein	NA	Felis catus (Cat) (Felis silvestris catus)	translation [GO:0006412]	cytosolic small ribosomal subunit [GO:0022627]	cytosolic small ribosomal subunit [GO:0022627]; RNA binding [GO:0003723]; structural constituent of ribosome [GO:0003735]; translation [GO:0006412]	RNA binding [GO:0003723]; structural constituent of ribosome [GO:0003735]	DEVLKIMTVQK	12.9975	7.0039	0	12.1014
Wolframin ER transmembrane glycoprotein	WFS1	Felis catus (Cat) (Felis silvestris catus)	calcium ion homeostasis [GO:0055074]; endoplasmic reticulum unfolded protein response [GO:0030968]; negative regulation of endoplasmic reticulum stress-induced intrinsic apoptotic signaling pathway [GO:1902236]; negative regulation of type B pancreatic cell apoptotic process [GO:2000675]; positive regulation of growth [GO:0045927]; positive regulation of protein ubiquitination [GO:0031398]; prote…	integral component of endoplasmic reticulum membrane [GO:0030176]	integral component of endoplasmic reticulum membrane [GO:0030176]; ATPase binding [GO:0051117]; calcium ion homeostasis [GO:0055074]; endoplasmic reticulum unfolded protein response [GO:0030968]; negative regulation of endoplasmic reticulum stress-induced intrinsic apoptotic signaling pathway [GO:1902236]; negative regulation of type B pancreatic cell apoptotic process [GO:2000675]; positive regu…	ATPase binding [GO:0051117]	SASPSGPQPPPPLQPQARSR	0	9.71433	13.1498	3.03223
Rho GTPase activating protein 24	ARHGAP24	Felis catus (Cat) (Felis silvestris catus)	signal transduction [GO:0007165]	NA	signal transduction [GO:0007165]	NA	MSVQNLATVFGPNILRPK	0	0	6.88484	15.9116
Solute carrier family 25 member 10	SLC25A10	Felis catus (Cat) (Felis silvestris catus)	mitochondrial transport [GO:0006839]	integral component of membrane [GO:0016021]; mitochondrial membrane [GO:0031966]; nucleoplasm [GO:0005654]	integral component of membrane [GO:0016021]; mitochondrial membrane [GO:0031966]; nucleoplasm [GO:0005654]; secondary active transmembrane transporter activity [GO:0015291]; mitochondrial transport [GO:0006839]	secondary active transmembrane transporter activity [GO:0015291]	LFSGASMAASR	0	14.2639	14.3338	2.39973
Potassium voltage-gated channel interacting protein 4	KCNIP4	Felis catus (Cat) (Felis silvestris catus)	NA	NA	calcium ion binding [GO:0005509]	calcium ion binding [GO:0005509]	QHVETFFQK	17.2447	4.48136	15.0657	2.01019
Pyruvate carboxylase (EC 6.4.1.1)	PC	Felis catus (Cat) (Felis silvestris catus)	gluconeogenesis [GO:0006094]; pyruvate metabolic process [GO:0006090]	NA	ATP binding [GO:0005524]; biotin binding [GO:0009374]; metal ion binding [GO:0046872]; pyruvate carboxylase activity [GO:0004736]; gluconeogenesis [GO:0006094]; pyruvate metabolic process [GO:0006090]	ATP binding [GO:0005524]; biotin binding [GO:0009374]; metal ion binding [GO:0046872]; pyruvate carboxylase activity [GO:0004736]	GQIGAPMPGK	17.6988	3.1775	15.8133	1.43083
Mitochondrial ribosomal protein S14	MRPS14	Felis catus (Cat) (Felis silvestris catus)	mitochondrial translation [GO:0032543]; translation [GO:0006412]	mitochondrial small ribosomal subunit [GO:0005763]; nuclear membrane [GO:0031965]; small ribosomal subunit [GO:0015935]	mitochondrial small ribosomal subunit [GO:0005763]; nuclear membrane [GO:0031965]; small ribosomal subunit [GO:0015935]; structural constituent of ribosome [GO:0003735]; mitochondrial translation [GO:0032543]; translation [GO:0006412]	structural constituent of ribosome [GO:0003735]	GYYVDWKMLR	0	11.0286	14.5515	2.8082
Kinesin-like protein	KIF6	Felis catus (Cat) (Felis silvestris catus)	microtubule-based movement [GO:0007018]	microtubule [GO:0005874]	microtubule [GO:0005874]; ATP binding [GO:0005524]; ATP-dependent microtubule motor activity [GO:1990939]; microtubule binding [GO:0008017]; microtubule-based movement [GO:0007018]	ATP binding [GO:0005524]; ATP-dependent microtubule motor activity [GO:1990939]; microtubule binding [GO:0008017]	HMQQVALGISENVAMPSMPDLLEEK	0	10.8773	11.4474	2.30266
Endothelin-converting enzyme 1 (EC 3.4.24.71)	ECE1	Felis catus (Cat) (Felis silvestris catus)	peptide hormone processing [GO:0016486]; pharyngeal system development [GO:0060037]; protein processing [GO:0016485]	integral component of membrane [GO:0016021]; plasma membrane [GO:0005886]	integral component of membrane [GO:0016021]; plasma membrane [GO:0005886]; metal ion binding [GO:0046872]; metalloendopeptidase activity [GO:0004222]; peptide hormone processing [GO:0016486]; pharyngeal system development [GO:0060037]; protein processing [GO:0016485]	metal ion binding [GO:0046872]; metalloendopeptidase activity [GO:0004222]	AYQNWVEK	0	13.6504	14.0119	1.78341
Zinc finger protein 34	ZNF34	Felis catus (Cat) (Felis silvestris catus)	regulation of transcription, DNA-templated [GO:0006355]	NA	metal ion binding [GO:0046872]; regulation of transcription, DNA-templated [GO:0006355]	metal ion binding [GO:0046872]	AFSDGSILIRHR	15.96	3.55213	14.6328	15.9799
ALX homeobox protein 1 (Cartilage homeoprotein 1)	ALX1	Felis catus (Cat) (Felis silvestris catus)	embryonic skeletal system morphogenesis [GO:0048704]; negative regulation of transcription, DNA-templated [GO:0045892]; negative regulation of transcription by RNA polymerase II [GO:0000122]; neural crest cell migration [GO:0001755]; positive regulation of epithelial to mesenchymal transition [GO:0010718]; positive regulation of transcription by RNA polymerase II [GO:0045944]; regulation of trans…	Golgi apparatus [GO:0005794]; nuclear body [GO:0016604]	Golgi apparatus [GO:0005794]; nuclear body [GO:0016604]; DNA-binding transcription activator activity, RNA polymerase II-specific [GO:0001228]; DNA-binding transcription factor activity, RNA polymerase II-specific [GO:0000981]; RNA polymerase II transcription regulatory region sequence-specific DNA binding [GO:0000977]; embryonic skeletal system morphogenesis [GO:0048704]; negative regulation of …	DNA-binding transcription activator activity, RNA polymerase II-specific [GO:0001228]; DNA-binding transcription factor activity, RNA polymerase II-specific [GO:0000981]; RNA polymerase II transcription regulatory region sequence-specific DNA binding [GO:0000977]	MSPVKGMPEK	0	0	14.9536	16.1805
Lamin B2	LMNB2	Felis catus (Cat) (Felis silvestris catus)	NA	intermediate filament [GO:0005882]	intermediate filament [GO:0005882]	NA	QLEKETLMR	0	0	12.1078	13.4613
TBC1 domain family member 30	TBC1D30	Felis catus (Cat) (Felis silvestris catus)	NA	NA	NA	NA	MSNRPAKNAVIHIPGHTGGR	0	0	11.7791	14.834
Non-specific serine/threonine protein kinase (EC 2.7.11.1)	RIOK2	Felis catus (Cat) (Felis silvestris catus)	maturation of SSU-rRNA [GO:0030490]; positive regulation of ribosomal small subunit export from nucleus [GO:2000208]; positive regulation of rRNA processing [GO:2000234]; protein autophosphorylation [GO:0046777]; regulation of mitotic metaphase/anaphase transition [GO:0030071]	cytosol [GO:0005829]; nucleus [GO:0005634]; preribosome, small subunit precursor [GO:0030688]	cytosol [GO:0005829]; nucleus [GO:0005634]; preribosome, small subunit precursor [GO:0030688]; ATP binding [GO:0005524]; metal ion binding [GO:0046872]; protein kinase activity [GO:0004672]; protein serine kinase activity [GO:0106310]; protein threonine kinase activity [GO:0106311]; maturation of SSU-rRNA [GO:0030490]; positive regulation of ribosomal small subunit export from nucleus [GO:2000208…	ATP binding [GO:0005524]; metal ion binding [GO:0046872]; protein kinase activity [GO:0004672]; protein serine kinase activity [GO:0106310]; protein threonine kinase activity [GO:0106311]	MGLVNVAKLR	0	0	11.5356	14.1386
Potassium voltage-gated channel subfamily C member 2	KCNC2	Felis catus (Cat) (Felis silvestris catus)	protein homooligomerization [GO:0051260]; regulation of ion transmembrane transport [GO:0034765]	voltage-gated potassium channel complex [GO:0008076]	voltage-gated potassium channel complex [GO:0008076]; voltage-gated potassium channel activity [GO:0005249]; protein homooligomerization [GO:0051260]; regulation of ion transmembrane transport [GO:0034765]	voltage-gated potassium channel activity [GO:0005249]	GETCFLLTTGDYTCASDGGIRK	0	0	12.2906	14.8611
Uncharacterized protein	NA	Felis catus (Cat) (Felis silvestris catus)	NA	integral component of membrane [GO:0016021]	integral component of membrane [GO:0016021]	NA	MNKNCDSSK	0	13.902	14.3773	2.03694
Collagen type XVI alpha 1 chain	COL16A1	Felis catus (Cat) (Felis silvestris catus)	cell adhesion mediated by integrin [GO:0033627]; cellular response to amino acid stimulus [GO:0071230]; extracellular matrix organization [GO:0030198]; integrin activation [GO:0033622]; positive regulation of focal adhesion assembly [GO:0051894]	collagen type V trimer [GO:0005588]; extracellular matrix [GO:0031012]; extracellular space [GO:0005615]	collagen type V trimer [GO:0005588]; extracellular matrix [GO:0031012]; extracellular space [GO:0005615]; extracellular matrix structural constituent [GO:0005201]; integrin binding [GO:0005178]; cell adhesion mediated by integrin [GO:0033627]; cellular response to amino acid stimulus [GO:0071230]; extracellular matrix organization [GO:0030198]; integrin activation [GO:0033622]; positive regulatio…	extracellular matrix structural constituent [GO:0005201]; integrin binding [GO:0005178]	GDGGVKGSPGKPGR	0	12.6124	0	0
NKG2-D type II integral membrane protein-like	LOC102899579	Felis catus (Cat) (Felis silvestris catus)	NA	integral component of membrane [GO:0016021]	integral component of membrane [GO:0016021]	NA	GPTVKCACLKPSIIFTTNCSR	10.9566	12.9053	12.6211	4.20012
Tetratricopeptide repeat domain 29	TTC29	Felis catus (Cat) (Felis silvestris catus)	NA	NA	NA	NA	HVDETKVHYGIAK	15.8045	14.6016	0	14.5184
Sec1 family domain containing 1	SCFD1	Felis catus (Cat) (Felis silvestris catus)	protein transport [GO:0015031]; vesicle-mediated transport [GO:0016192]	NA	protein transport [GO:0015031]; vesicle-mediated transport [GO:0016192]	NA	VGVKMATAAAASIR	0	10.6151	0	0
Protein kinase C (EC 2.7.11.13)	PKN1	Felis catus (Cat) (Felis silvestris catus)	signal transduction [GO:0007165]	cleavage furrow [GO:0032154]; midbody [GO:0030496]; nucleus [GO:0005634]	cleavage furrow [GO:0032154]; midbody [GO:0030496]; nucleus [GO:0005634]; ATP binding [GO:0005524]; calcium-dependent protein kinase C activity [GO:0004698]; protein serine kinase activity [GO:0106310]; protein threonine kinase activity [GO:0106311]; small GTPase binding [GO:0031267]; signal transduction [GO:0007165]	ATP binding [GO:0005524]; calcium-dependent protein kinase C activity [GO:0004698]; protein serine kinase activity [GO:0106310]; protein threonine kinase activity [GO:0106311]; small GTPase binding [GO:0031267]	GSLKVEAENTSEVSTVLK	0	13.8595	13.7229	2.71524
RING-type E3 ubiquitin transferase (EC 2.3.2.27)	ZNF598	Felis catus (Cat) (Felis silvestris catus)	rescue of stalled ribosome [GO:0072344]	NA	metal ion binding [GO:0046872]; ubiquitin protein ligase activity [GO:0061630]; rescue of stalled ribosome [GO:0072344]	metal ion binding [GO:0046872]; ubiquitin protein ligase activity [GO:0061630]	APRLTPAPQAYLVPENFR	15.215	3.67629	13.0116	15.0409
Rho guanine nucleotide exchange factor 26	ARHGEF26	Felis catus (Cat) (Felis silvestris catus)	NA	NA	guanyl-nucleotide exchange factor activity [GO:0005085]	guanyl-nucleotide exchange factor activity [GO:0005085]	MGRLLGLETNV	4.97822	12.4772	13.0731	3.66544
Complex I-20kD (NADH dehydrogenase [ubiquinone] iron-sulfur protein 7, mitochondrial) (NADH-ubiquinone oxidoreductase 20 kDa subunit)	NDUFS7	Felis catus (Cat) (Felis silvestris catus)	aerobic respiration [GO:0009060]; electron transport coupled proton transport [GO:0015990]; mitochondrial respiratory chain complex I assembly [GO:0032981]	mitochondrial respiratory chain complex I [GO:0005747]	mitochondrial respiratory chain complex I [GO:0005747]; 4 iron, 4 sulfur cluster binding [GO:0051539]; metal ion binding [GO:0046872]; NADH dehydrogenase (ubiquinone) activity [GO:0008137]; quinone binding [GO:0048038]; aerobic respiration [GO:0009060]; electron transport coupled proton transport [GO:0015990]; mitochondrial respiratory chain complex I assembly [GO:0032981]	4 iron, 4 sulfur cluster binding [GO:0051539]; metal ion binding [GO:0046872]; NADH dehydrogenase (ubiquinone) activity [GO:0008137]; quinone binding [GO:0048038]	GRGAAPPGPGR	15.0246	0.839842	14.5642	1.26248
Trafficking kinesin protein 2	TRAK2	Felis catus (Cat) (Felis silvestris catus)	anterograde axonal transport of mitochondrion [GO:0098957]; anterograde dendritic transport of mitochondrion [GO:0098972]; mitochondrion distribution [GO:0048311]; neurogenesis [GO:0022008]; protein targeting [GO:0006605]; vesicle transport along microtubule [GO:0047496]	axon cytoplasm [GO:1904115]; cytoplasmic vesicle [GO:0031410]; dendrite [GO:0030425]; dendrite cytoplasm [GO:0032839]; early endosome [GO:0005769]; mitochondrion [GO:0005739]	axon cytoplasm [GO:1904115]; cytoplasmic vesicle [GO:0031410]; dendrite [GO:0030425]; dendrite cytoplasm [GO:0032839]; early endosome [GO:0005769]; mitochondrion [GO:0005739]; GABA receptor binding [GO:0050811]; myosin binding [GO:0017022]; signaling receptor binding [GO:0005102]; anterograde axonal transport of mitochondrion [GO:0098957]; anterograde dendritic transport of mitochondrion [GO:0098…	GABA receptor binding [GO:0050811]; myosin binding [GO:0017022]; signaling receptor binding [GO:0005102]	TPNAQENGR	17.4759	2.70355	15.7806	2.89175
2-arachidonoylglycerol hydrolase ABHD12 (EC 3.1.1.23) (Abhydrolase domain-containing protein 12) (Lysophosphatidylserine lipase ABHD12) (Monoacylglycerol lipase ABHD12) (Oxidized phosphatidylserine lipase ABHD12)	ABHD12	Felis catus (Cat) (Felis silvestris catus)	adult walking behavior [GO:0007628]; monoacylglycerol catabolic process [GO:0052651]; phosphatidylserine catabolic process [GO:0006660]; protein depalmitoylation [GO:0002084]; regulation of inflammatory response [GO:0050727]; response to auditory stimulus [GO:0010996]	AMPA glutamate receptor complex [GO:0032281]; dendrite cytoplasm [GO:0032839]; endoplasmic reticulum membrane [GO:0005789]	AMPA glutamate receptor complex [GO:0032281]; dendrite cytoplasm [GO:0032839]; endoplasmic reticulum membrane [GO:0005789]; acylglycerol lipase activity [GO:0047372]; lysophospholipase activity [GO:0004622]; palmitoyl-(protein) hydrolase activity [GO:0008474]; adult walking behavior [GO:0007628]; monoacylglycerol catabolic process [GO:0052651]; phosphatidylserine catabolic process [GO:0006660]; p…	acylglycerol lipase activity [GO:0047372]; lysophospholipase activity [GO:0004622]; palmitoyl-(protein) hydrolase activity [GO:0008474]	EFLGK	13.6991	14.5785	14.6497	0.828525
Coiled-coil domain containing 90B	CCDC90B	Felis catus (Cat) (Felis silvestris catus)	NA	integral component of membrane [GO:0016021]; mitochondrion [GO:0005739]	integral component of membrane [GO:0016021]; mitochondrion [GO:0005739]	NA	LMEATTEFTK	0	8.81433	12.4732	2.54394
HLF transcription factor, PAR bZIP family member	HLF	Felis catus (Cat) (Felis silvestris catus)	regulation of transcription by RNA polymerase II [GO:0006357]	nucleus [GO:0005634]	nucleus [GO:0005634]; DNA-binding transcription factor activity, RNA polymerase II-specific [GO:0000981]; RNA polymerase II cis-regulatory region sequence-specific DNA binding [GO:0000978]; regulation of transcription by RNA polymerase II [GO:0006357]	DNA-binding transcription factor activity, RNA polymerase II-specific [GO:0000981]; RNA polymerase II cis-regulatory region sequence-specific DNA binding [GO:0000978]	KLPLNPTFIPPPYGVLR	0	13.12	13.4561	2.71895
Vitamin-K-epoxide reductase (warfarin-sensitive) (EC 1.17.4.4)	VKORC1	Felis catus (Cat) (Felis silvestris catus)	blood coagulation [GO:0007596]; peptidyl-glutamic acid carboxylation [GO:0017187]; vitamin K metabolic process [GO:0042373]	endoplasmic reticulum membrane [GO:0005789]; integral component of membrane [GO:0016021]	endoplasmic reticulum membrane [GO:0005789]; integral component of membrane [GO:0016021]; quinone binding [GO:0048038]; vitamin-K-epoxide reductase (warfarin-sensitive) activity [GO:0047057]; blood coagulation [GO:0007596]; peptidyl-glutamic acid carboxylation [GO:0017187]; vitamin K metabolic process [GO:0042373]	quinone binding [GO:0048038]; vitamin-K-epoxide reductase (warfarin-sensitive) activity [GO:0047057]	ARDQDYR	0	0	0	15.2634
Leucine-rich repeat and WD repeat-containing protein 1 (Origin recognition complex-associated protein)	LRWD1	Felis catus (Cat) (Felis silvestris catus)	chromatin organization [GO:0006325]; DNA replication [GO:0006260]; establishment of protein localization to chromatin [GO:0071169]	chromosome, telomeric region [GO:0000781]; condensed chromosome kinetochore [GO:0000777]; microtubule organizing center [GO:0005815]; nuclear origin of replication recognition complex [GO:0005664]; nucleolus [GO:0005730]; nucleoplasm [GO:0005654]; pericentric heterochromatin [GO:0005721]	chromosome, telomeric region [GO:0000781]; condensed chromosome kinetochore [GO:0000777]; microtubule organizing center [GO:0005815]; nuclear origin of replication recognition complex [GO:0005664]; nucleolus [GO:0005730]; nucleoplasm [GO:0005654]; pericentric heterochromatin [GO:0005721]; chromatin binding [GO:0003682]; methyl-CpG binding [GO:0008327]; methylated histone binding [GO:0035064]; chr…	chromatin binding [GO:0003682]; methylated histone binding [GO:0035064]; methyl-CpG binding [GO:0008327]	AQADFVK	0	12.6841	14.0229	1.19529
ATP synthase subunit alpha	ATP5F1A	Felis catus (Cat) (Felis silvestris catus)	ATP synthesis coupled proton transport [GO:0015986]; lipid metabolic process [GO:0006629]; mitochondrial ATP synthesis coupled proton transport [GO:0042776]; negative regulation of endothelial cell proliferation [GO:0001937]; positive regulation of blood vessel endothelial cell migration [GO:0043536]	COP9 signalosome [GO:0008180]; mitochondrial proton-transporting ATP synthase complex [GO:0005753]; plasma membrane [GO:0005886]; proton-transporting ATP synthase complex, catalytic core F(1) [GO:0045261]	COP9 signalosome [GO:0008180]; mitochondrial proton-transporting ATP synthase complex [GO:0005753]; plasma membrane [GO:0005886]; proton-transporting ATP synthase complex, catalytic core F(1) [GO:0045261]; ADP binding [GO:0043531]; angiostatin binding [GO:0043532]; ATP binding [GO:0005524]; MHC class I protein binding [GO:0042288]; proton-transporting ATP synthase activity, rotational mechanism […	ADP binding [GO:0043531]; angiostatin binding [GO:0043532]; ATP binding [GO:0005524]; MHC class I protein binding [GO:0042288]; proton-transporting ATP synthase activity, rotational mechanism [GO:0046933]	GIRPAINVGLSVSRVGSAAQTR	0	12.8175	12.9458	3.99543
GRAM domain containing 2B	GRAMD2B	Felis catus (Cat) (Felis silvestris catus)	NA	integral component of membrane [GO:0016021]	integral component of membrane [GO:0016021]	NA	SPTAQSPTPSCEAESPDQK	0	12.9517	13.253	2.68608
S-phase cyclin A associated protein in the ER	SCAPER	Felis catus (Cat) (Felis silvestris catus)	NA	NA	nucleic acid binding [GO:0003676]; zinc ion binding [GO:0008270]	nucleic acid binding [GO:0003676]; zinc ion binding [GO:0008270]	REVQLQAIVK	0	0	13.0461	15.4401
Transmembrane p24 trafficking protein 2	TMED2	Felis catus (Cat) (Felis silvestris catus)	endoplasmic reticulum membrane organization [GO:0090158]; endoplasmic reticulum to Golgi vesicle-mediated transport [GO:0006888]; Golgi organization [GO:0007030]; heart looping [GO:0001947]; intracellular protein transport [GO:0006886]; labyrinthine layer blood vessel development [GO:0060716]; maternal placenta development [GO:0001893]; multicellular organism growth [GO:0035264]; negative regulat…	COPII-coated ER to Golgi transport vesicle [GO:0030134]; endoplasmic reticulum [GO:0005783]; endoplasmic reticulum-Golgi intermediate compartment [GO:0005793]; endoplasmic reticulum-Golgi intermediate compartment membrane [GO:0033116]; endoplasmic reticulum membrane [GO:0005789]; Golgi apparatus [GO:0005794]; integral component of membrane [GO:0016021]	COPII-coated ER to Golgi transport vesicle [GO:0030134]; endoplasmic reticulum [GO:0005783]; endoplasmic reticulum membrane [GO:0005789]; endoplasmic reticulum-Golgi intermediate compartment [GO:0005793]; endoplasmic reticulum-Golgi intermediate compartment membrane [GO:0033116]; Golgi apparatus [GO:0005794]; integral component of membrane [GO:0016021]; endoplasmic reticulum membrane organization…	NA	AINDNTNSR	16.642	1.39418	17.7865	2.86136
Consortin, connexin sorting protein	CNST	Felis catus (Cat) (Felis silvestris catus)	negative regulation of phosphatase activity [GO:0010923]; positive regulation of Golgi to plasma membrane protein transport [GO:0042998]	integral component of membrane [GO:0016021]; plasma membrane [GO:0005886]; protein-containing complex [GO:0032991]; trans-Golgi network [GO:0005802]; transport vesicle [GO:0030133]	integral component of membrane [GO:0016021]; plasma membrane [GO:0005886]; protein-containing complex [GO:0032991]; trans-Golgi network [GO:0005802]; transport vesicle [GO:0030133]; connexin binding [GO:0071253]; phosphatase binding [GO:0019902]; negative regulation of phosphatase activity [GO:0010923]; positive regulation of Golgi to plasma membrane protein transport [GO:0042998]	connexin binding [GO:0071253]; phosphatase binding [GO:0019902]	FCTTHQDPVLSKHK	0	0	12.3488	14.7649
SUMO specific peptidase 7	SENP7	Felis catus (Cat) (Felis silvestris catus)	NA	NA	cysteine-type peptidase activity [GO:0008234]	cysteine-type peptidase activity [GO:0008234]	MEPTLTSR	15.33	1.72613	14.0975	1.90206
Fem-1 homolog A	FEM1A	Felis catus (Cat) (Felis silvestris catus)	negative regulation of inflammatory response [GO:0050728]; ubiquitin-dependent protein catabolic process [GO:0006511]	ubiquitin ligase complex [GO:0000151]	ubiquitin ligase complex [GO:0000151]; EP4 subtype prostaglandin E2 receptor binding [GO:0031867]; negative regulation of inflammatory response [GO:0050728]; ubiquitin-dependent protein catabolic process [GO:0006511]	EP4 subtype prostaglandin E2 receptor binding [GO:0031867]	AACFDGHLEVVRYLVGEHQADLEVANR	0	0	13.8108	15.3821
Golgin A2	GOLGA2	Felis catus (Cat) (Felis silvestris catus)	NA	Golgi apparatus [GO:0005794]	Golgi apparatus [GO:0005794]	NA	GSDEGCGESVR	0	13.1333	13.4874	2.53493
HAUS augmin like complex subunit 5	HAUS5	Felis catus (Cat) (Felis silvestris catus)	centrosome cycle [GO:0007098]; spindle assembly [GO:0051225]	centrosome [GO:0005813]; HAUS complex [GO:0070652]; mitotic spindle microtubule [GO:1990498]	centrosome [GO:0005813]; HAUS complex [GO:0070652]; mitotic spindle microtubule [GO:1990498]; centrosome cycle [GO:0007098]; spindle assembly [GO:0051225]	NA	MELVQEAR	15.3442	17.1488	0	13.8015
Cilia- and flagella-associated protein 126 (Protein Flattop)	CFAP126	Felis catus (Cat) (Felis silvestris catus)	cell projection organization [GO:0030030]	apical plasma membrane [GO:0016324]	apical plasma membrane [GO:0016324]; cell projection organization [GO:0030030]	NA	AFSPK	0	0	15.4528	15.998
Collagen type XI alpha 2 chain	COL11A2	Felis catus (Cat) (Felis silvestris catus)	NA	NA	extracellular matrix structural constituent [GO:0005201]	extracellular matrix structural constituent [GO:0005201]	AGLPGSDGAPGPPGTSLMLPFR	0	9.60625	13.1784	2.36998
Malignant fibrous histiocytoma amplified sequence 1	MFHAS1	Felis catus (Cat) (Felis silvestris catus)	NA	NA	nucleotide binding [GO:0000166]	nucleotide binding [GO:0000166]	LLLMGHK	0	0	13.0696	15.5952
Ribosomal protein S6 kinase (EC 2.7.11.1)	RPS6KB1	Felis catus (Cat) (Felis silvestris catus)	signal transduction [GO:0007165]	NA	ATP binding [GO:0005524]; protein serine kinase activity [GO:0106310]; protein threonine kinase activity [GO:0106311]; signal transduction [GO:0007165]	ATP binding [GO:0005524]; protein serine kinase activity [GO:0106310]; protein threonine kinase activity [GO:0106311]	FIGSPRTPVSPVK	11.0423	14.4062	0	0
Brain enriched myelin associated protein 1	BCAS1	Felis catus (Cat) (Felis silvestris catus)	myelination [GO:0042552]	NA	myelination [GO:0042552]	NA	TLVSPNKAETK	0	12.1525	13.412	2.3917
ATP-dependent DNA helicase (EC 3.6.4.12)	RECQL5	Felis catus (Cat) (Felis silvestris catus)	cellular response to camptothecin [GO:0072757]; cellular response to drug [GO:0035690]; chromosome separation [GO:0051304]; DNA duplex unwinding [GO:0032508]; DNA recombination [GO:0006310]; DNA repair [GO:0006281]; DNA unwinding involved in DNA replication [GO:0006268]; double-strand break repair via homologous recombination [GO:0000724]; mitotic cell cycle [GO:0000278]; negative regulation of d…	chromosome [GO:0005694]; cytoplasm [GO:0005737]; cytosol [GO:0005829]; RNA polymerase II, holoenzyme [GO:0016591]	chromosome [GO:0005694]; cytoplasm [GO:0005737]; cytosol [GO:0005829]; RNA polymerase II, holoenzyme [GO:0016591]; 3'-5' DNA helicase activity [GO:0043138]; ATP binding [GO:0005524]; four-way junction helicase activity [GO:0009378]; nucleic acid binding [GO:0003676]; RNA polymerase II complex binding [GO:0000993]; cellular response to camptothecin [GO:0072757]; cellular response to drug [GO:00356…	3'-5' DNA helicase activity [GO:0043138]; ATP binding [GO:0005524]; four-way junction helicase activity [GO:0009378]; nucleic acid binding [GO:0003676]; RNA polymerase II complex binding [GO:0000993]	GCDHCR	16.1086	1.01832	15.3909	1.44445
Radial spoke head component 9	RSPH9	Felis catus (Cat) (Felis silvestris catus)	NA	NA	NA	NA	VLLPGSQALR	0	0	6.27827	14.4308
Contactin associated protein family member 4	CNTNAP4	Felis catus (Cat) (Felis silvestris catus)	NA	integral component of membrane [GO:0016021]	integral component of membrane [GO:0016021]; calcium ion binding [GO:0005509]	calcium ion binding [GO:0005509]	NWKQYR	0	12.1288	12.0618	7.42206
Protein HIRA	HIRA	Felis catus (Cat) (Felis silvestris catus)	DNA replication-independent nucleosome assembly [GO:0006336]; gastrulation [GO:0007369]; muscle cell differentiation [GO:0042692]; osteoblast differentiation [GO:0001649]; regulation of transcription, DNA-templated [GO:0006355]; transcription, DNA-templated [GO:0006351]	chromatin [GO:0000785]; nucleoplasm [GO:0005654]; protein-containing complex [GO:0032991]	chromatin [GO:0000785]; nucleoplasm [GO:0005654]; protein-containing complex [GO:0032991]; histone binding [GO:0042393]; RNA polymerase II transcription factor binding [GO:0001085]; DNA replication-independent nucleosome assembly [GO:0006336]; gastrulation [GO:0007369]; muscle cell differentiation [GO:0042692]; osteoblast differentiation [GO:0001649]; regulation of transcription, DNA-templated [G…	histone binding [GO:0042393]; RNA polymerase II transcription factor binding [GO:0001085]	GDTGK	15.4935	16.463	16.3289	1.00587
Anoctamin	ANO9	Felis catus (Cat) (Felis silvestris catus)	calcium activated phospholipid scrambling [GO:0061588]	integral component of membrane [GO:0016021]	integral component of membrane [GO:0016021]; calcium activated phospholipid scrambling [GO:0061588]	NA	LEECHLSGCMMDLFLQMAIIMGLK	0	0	0	14.5772
PRP4 pre-mRNA-processing factor 4 homolog (EC 2.7.11.1) (Serine/threonine-protein kinase PRP4 homolog)	PRPF4B	Felis catus (Cat) (Felis silvestris catus)	mRNA cis splicing, via spliceosome [GO:0045292]	NA	ATP binding [GO:0005524]; protein serine kinase activity [GO:0106310]; protein threonine kinase activity [GO:0106311]; mRNA cis splicing, via spliceosome [GO:0045292]	ATP binding [GO:0005524]; protein serine kinase activity [GO:0106310]; protein threonine kinase activity [GO:0106311]	VTVMSTINPTKDLLADLIGCQR	0	0	0	14.3704
Uncharacterized protein	NA	Felis catus (Cat) (Felis silvestris catus)	NA	NA	zinc ion binding [GO:0008270]	zinc ion binding [GO:0008270]	DPVTTECGHNFCRCCIR	0	0	0	13.8068
Tetratricopeptide repeat domain 5	TTC5	Felis catus (Cat) (Felis silvestris catus)	positive regulation of transcription by RNA polymerase II [GO:0045944]	cytoplasm [GO:0005737]; nucleoplasm [GO:0005654]	cytoplasm [GO:0005737]; nucleoplasm [GO:0005654]; chromatin binding [GO:0003682]; DNA binding [GO:0003677]; positive regulation of transcription by RNA polymerase II [GO:0045944]	chromatin binding [GO:0003682]; DNA binding [GO:0003677]	VETPLLLVVNGKPQGSSSQAAATVASRPQCE	0	0	0	13.9563
Zinc finger CCHC-type containing 7	ZCCHC7	Felis catus (Cat) (Felis silvestris catus)	NA	NA	nucleic acid binding [GO:0003676]; zinc ion binding [GO:0008270]	nucleic acid binding [GO:0003676]; zinc ion binding [GO:0008270]	NCDKCGHLSK	0	0	0	15.4402
Uncharacterized protein	NA	Felis catus (Cat) (Felis silvestris catus)	regulation of transcription, DNA-templated [GO:0006355]	NA	DNA-binding transcription factor activity, RNA polymerase II-specific [GO:0000981]; metal ion binding [GO:0046872]; RNA polymerase II cis-regulatory region sequence-specific DNA binding [GO:0000978]; regulation of transcription, DNA-templated [GO:0006355]	DNA-binding transcription factor activity, RNA polymerase II-specific [GO:0000981]; metal ion binding [GO:0046872]; RNA polymerase II cis-regulatory region sequence-specific DNA binding [GO:0000978]	MSFEDVAVYFSWEEWR	0	0	12.4445	13.75
Nectin cell adhesion molecule 1	NECTIN1	Felis catus (Cat) (Felis silvestris catus)	desmosome organization [GO:0002934]; enamel mineralization [GO:0070166]; heterophilic cell-cell adhesion via plasma membrane cell adhesion molecules [GO:0007157]; homophilic cell adhesion via plasma membrane adhesion molecules [GO:0007156]; iron ion transport [GO:0006826]; lens morphogenesis in camera-type eye [GO:0002089]; protein localization to cell junction [GO:1902414]; regulation of synapse…	adherens junction [GO:0005912]; apical junction complex [GO:0043296]; cell-cell contact zone [GO:0044291]; hippocampal mossy fiber to CA3 synapse [GO:0098686]; integral component of presynaptic active zone membrane [GO:0099059]	adherens junction [GO:0005912]; apical junction complex [GO:0043296]; cell-cell contact zone [GO:0044291]; hippocampal mossy fiber to CA3 synapse [GO:0098686]; integral component of presynaptic active zone membrane [GO:0099059]; cell adhesion molecule binding [GO:0050839]; protein homodimerization activity [GO:0042803]; signaling receptor activity [GO:0038023]; desmosome organization [GO:0002934]…	cell adhesion molecule binding [GO:0050839]; protein homodimerization activity [GO:0042803]; signaling receptor activity [GO:0038023]	TNLAPTL	0	0	12.5352	13.8783
Limkain-b1 (Meiosis regulator and mRNA stability factor 1)	MYH11 MARF1	Felis catus (Cat) (Felis silvestris catus)	meiotic cell cycle [GO:0051321]; oogenesis [GO:0048477]; regulation of gene expression [GO:0010468]	peroxisome [GO:0005777]	peroxisome [GO:0005777]; RNA binding [GO:0003723]; meiotic cell cycle [GO:0051321]; oogenesis [GO:0048477]; regulation of gene expression [GO:0010468]	RNA binding [GO:0003723]	MPELCHMESK	0	10.6501	14.4938	9.91942
Methyltransferase like 3	METTL3	Felis catus (Cat) (Felis silvestris catus)	cellular response to DNA damage stimulus [GO:0006974]; cellular response to UV [GO:0034644]; dosage compensation by inactivation of X chromosome [GO:0009048]; mRNA splicing, via spliceosome [GO:0000398]; negative regulation of type I interferon-mediated signaling pathway [GO:0060339]; positive regulation of cap-independent translational initiation [GO:1903679]; primary miRNA methylation [GO:19907…	nuclear speck [GO:0016607]; nucleus [GO:0005634]; RNA N6-methyladenosine methyltransferase complex [GO:0036396]	nuclear speck [GO:0016607]; nucleus [GO:0005634]; RNA N6-methyladenosine methyltransferase complex [GO:0036396]; methyltransferase activity [GO:0008168]; mRNA (2'-O-methyladenosine-N6-)-methyltransferase activity [GO:0016422]; mRNA (N6-adenosine)-methyltransferase activity [GO:0001734]; mRNA binding [GO:0003729]; protein heterodimerization activity [GO:0046982]; S-adenosyl-L-methionine binding [G…	methyltransferase activity [GO:0008168]; mRNA (2'-O-methyladenosine-N6-)-methyltransferase activity [GO:0016422]; mRNA (N6-adenosine)-methyltransferase activity [GO:0001734]; mRNA binding [GO:0003729]; protein heterodimerization activity [GO:0046982]; S-adenosyl-L-methionine binding [GO:1904047]	LSAMMGAVAEK	0	8.85553	13.0919	9.5143
Elongation factor like GTPase 1	EFL1	Felis catus (Cat) (Felis silvestris catus)	mature ribosome assembly [GO:0042256]	ribonucleoprotein complex [GO:1990904]	ribonucleoprotein complex [GO:1990904]; GTP binding [GO:0005525]; GTPase activity [GO:0003924]; ribosome binding [GO:0043022]; mature ribosome assembly [GO:0042256]	GTPase activity [GO:0003924]; GTP binding [GO:0005525]; ribosome binding [GO:0043022]	EARHSDPK	14.9117	0.765665	14.391	1.3717
FA complementation group C	FANCC	Felis catus (Cat) (Felis silvestris catus)	brain morphogenesis [GO:0048854]; cellular response to oxidative stress [GO:0034599]; germ cell development [GO:0007281]; interstrand cross-link repair [GO:0036297]; myeloid cell homeostasis [GO:0002262]; neuronal stem cell population maintenance [GO:0097150]; nucleotide-excision repair [GO:0006289]; removal of superoxide radicals [GO:0019430]	cytosol [GO:0005829]; Fanconi anaemia nuclear complex [GO:0043240]	cytosol [GO:0005829]; Fanconi anaemia nuclear complex [GO:0043240]; brain morphogenesis [GO:0048854]; cellular response to oxidative stress [GO:0034599]; germ cell development [GO:0007281]; interstrand cross-link repair [GO:0036297]; myeloid cell homeostasis [GO:0002262]; neuronal stem cell population maintenance [GO:0097150]; nucleotide-excision repair [GO:0006289]; removal of superoxide radical…	NA	GLLSHVLSAFK	0	0	12.6339	13.7077
Lin-7 homolog C, crumbs cell polarity complex component	LIN7C	Felis catus (Cat) (Felis silvestris catus)	exocytosis [GO:0006887]; protein transport [GO:0015031]	basolateral plasma membrane [GO:0016323]; bicellular tight junction [GO:0005923]; lateral plasma membrane [GO:0016328]; postsynaptic membrane [GO:0045211]	basolateral plasma membrane [GO:0016323]; bicellular tight junction [GO:0005923]; lateral plasma membrane [GO:0016328]; postsynaptic membrane [GO:0045211]; exocytosis [GO:0006887]; protein transport [GO:0015031]	NA	MAALGEPVR	0	0	13.1371	15.5427
Frizzled class receptor 8	FZD8	Felis catus (Cat) (Felis silvestris catus)	canonical Wnt signaling pathway [GO:0060070]; multicellular organism development [GO:0007275]	integral component of membrane [GO:0016021]	integral component of membrane [GO:0016021]; PDZ domain binding [GO:0030165]; ubiquitin protein ligase binding [GO:0031625]; Wnt-activated receptor activity [GO:0042813]; canonical Wnt signaling pathway [GO:0060070]; multicellular organism development [GO:0007275]	PDZ domain binding [GO:0030165]; ubiquitin protein ligase binding [GO:0031625]; Wnt-activated receptor activity [GO:0042813]	AGCAPLMR	0	9.19468	12.9753	14.0236
Ciliary associated calcium binding coiled-coil 1	CABCOCO1	Felis catus (Cat) (Felis silvestris catus)	NA	NA	NA	NA	GMDFSVTQYSKFMTLLDMLLHNLR	0	0	12.7773	14.0241
*IQR = interquartile range
