# Supplementary material for: Analysis of serum peptidome profiles of non-metastatic and metastatic feline mammary carcinoma using liquid chromatography-tandem mass spectrometry
Source: BMC Vet Res. 2024 Jun 29;20:280. doi: 10.1186/s12917-024-04148-y (PMC11218297; doi:10.1186/s12917-024-04148-y)
Supplement: Supplementary file 3 — Additional file 3: Supplementary Table 3. Protein expression in non-metastatic (NmFMC) and metastatic feline mammary carcinoma (mFMC) compared with controls. [file 12917_2024_4148_MOESM3_ESM.xlsx]

## Sheet: Sheet1
Supplementary Table S3. Protein expression in non-metastatic (NmFMC) and metastatic feline mammary carcinoma (mFMC) compared with controls
Protein name	Gene name	Organism	Gene ontology (biological process)	Gene ontology (cellular component)	Gene ontology (GO)	Gene ontology (molecular function)	Peptide	Controls		NmFMC		mFMC
								Median	IQR*	Median	IQR	Median	IQR
Myosin light chain kinase 2, skeletal/cardiac muscle (EC 2.7.11.18)	MYLK2	Felis catus (Cat) (Felis silvestris catus)	cardiac muscle tissue morphogenesis [GO:0055008]; striated muscle contraction [GO:0006941]	cytoplasm [GO:0005737]	cytoplasm [GO:0005737]; ATP binding [GO:0005524]; myosin light chain binding [GO:0032027]; myosin light chain kinase activity [GO:0004687]; cardiac muscle tissue morphogenesis [GO:0055008]; striated muscle contraction [GO:0006941]	ATP binding [GO:0005524]; myosin light chain binding [GO:0032027]; myosin light chain kinase activity [GO:0004687]	GSPAFLHSPSCPAIISRPEK	0	0	13.5002	2.01491	13.1636	2.14777
Solute carrier family 39 member 4	SLC39A4	Felis catus (Cat) (Felis silvestris catus)	cellular response to zinc ion starvation [GO:0034224]	apical plasma membrane [GO:0016324]; cytoplasmic vesicle [GO:0031410]; integral component of membrane [GO:0016021]	apical plasma membrane [GO:0016324]; cytoplasmic vesicle [GO:0031410]; integral component of membrane [GO:0016021]; zinc ion transmembrane transporter activity [GO:0005385]; cellular response to zinc ion starvation [GO:0034224]	zinc ion transmembrane transporter activity [GO:0005385]	QHSGENPNITLAELEALMQR	0	0	12.7391	2.83244	12.1612	2.4366
Sperm tail PG-rich repeat containing 1	STPG1	Felis catus (Cat) (Felis silvestris catus)	NA	NA	NA	NA	GTCTFPSMR	0	0	13.7318	13.8949	14.1128	2.17547
Secreted phosphoprotein 2 (Secreted phosphoprotein 24)	SPP2	Felis catus (Cat) (Felis silvestris catus)	bone remodeling [GO:0046849]	extracellular region [GO:0005576]; integral component of membrane [GO:0016021]	extracellular region [GO:0005576]; integral component of membrane [GO:0016021]; bone remodeling [GO:0046849]	NA	TGKMETK	0	0	15.0277	16.4757	15.7959	3.4495
Sodium channel protein	SCN11A	Felis catus (Cat) (Felis silvestris catus)	regulation of ion transmembrane transport [GO:0034765]	voltage-gated sodium channel complex [GO:0001518]	voltage-gated sodium channel complex [GO:0001518]; voltage-gated ion channel activity [GO:0005244]; voltage-gated sodium channel activity [GO:0005248]; regulation of ion transmembrane transport [GO:0034765]	voltage-gated ion channel activity [GO:0005244]; voltage-gated sodium channel activity [GO:0005248]	VIVGALLRSVK	0	0	13.9108	2.57508	14.0454	2.76357
Zinc finger SWIM-type containing 2	ZSWIM2	Felis catus (Cat) (Felis silvestris catus)	positive regulation of extrinsic apoptotic signaling pathway via death domain receptors [GO:1902043]; protein polyubiquitination [GO:0000209]	NA	protein self-association [GO:0043621]; ubiquitin protein ligase activity [GO:0061630]; zinc ion binding [GO:0008270]; positive regulation of extrinsic apoptotic signaling pathway via death domain receptors [GO:1902043]; protein polyubiquitination [GO:0000209]	protein self-association [GO:0043621]; ubiquitin protein ligase activity [GO:0061630]; zinc ion binding [GO:0008270]	EFAPIKLILEEFK	0	0	13.6864	1.8249	14.0347	2.72097
Ankyrin repeat and EF-hand domain containing 1	ANKEF1	Felis catus (Cat) (Felis silvestris catus)	NA	NA	NA	NA	NITDCNR	0	0	13.0214	14.0076	13.7983	1.87425
Dynein light chain Tctex-type 4	DYNLT4	Felis catus (Cat) (Felis silvestris catus)	NA	acrosomal vesicle [GO:0001669]; axoneme [GO:0005930]; microtubule organizing center [GO:0005815]; nucleus [GO:0005634]	acrosomal vesicle [GO:0001669]; axoneme [GO:0005930]; microtubule organizing center [GO:0005815]; nucleus [GO:0005634]	NA	EISPPR	0	0	12.5249	1.82814	12.6775	2.64377
ETS variant transcription factor 5	ETV5	Felis catus (Cat) (Felis silvestris catus)	cell differentiation [GO:0030154]; cellular response to oxidative stress [GO:0034599]; negative regulation of transcription by RNA polymerase II [GO:0000122]; regulation of transcription by RNA polymerase II [GO:0006357]	nucleoplasm [GO:0005654]; nucleus [GO:0005634]	nucleoplasm [GO:0005654]; nucleus [GO:0005634]; DNA-binding transcription activator activity, RNA polymerase II-specific [GO:0001228]; DNA-binding transcription factor activity, RNA polymerase II-specific [GO:0000981]; RNA polymerase II transcription regulatory region sequence-specific DNA binding [GO:0000977]; cell differentiation [GO:0030154]; cellular response to oxidative stress [GO:0034599];…	DNA-binding transcription activator activity, RNA polymerase II-specific [GO:0001228]; DNA-binding transcription factor activity, RNA polymerase II-specific [GO:0000981]; RNA polymerase II transcription regulatory region sequence-specific DNA binding [GO:0000977]	MVTGGAAGPR	0	0	13.6988	13.9486	13.9924	1.79483
Sosondowah ankyrin repeat domain family member D	SOWAHD	Felis catus (Cat) (Felis silvestris catus)	NA	NA	NA	NA	DHAAAAAASR	0	0	13.9401	2.42439	14.6849	4.36157
Pseudouridine synthase 7 like	PUS7L	Felis catus (Cat) (Felis silvestris catus)	pseudouridine synthesis [GO:0001522]	nucleus [GO:0005634]	nucleus [GO:0005634]; pseudouridine synthase activity [GO:0009982]; RNA binding [GO:0003723]; pseudouridine synthesis [GO:0001522]	pseudouridine synthase activity [GO:0009982]; RNA binding [GO:0003723]	AVTYQAMVVR	0	0	12.8558	13.7328	13.2621	11.0578
60S ribosomal protein L17	NA	Felis catus (Cat) (Felis silvestris catus)	cytoplasmic translation [GO:0002181]	cytosolic large ribosomal subunit [GO:0022625]	cytosolic large ribosomal subunit [GO:0022625]; structural constituent of ribosome [GO:0003735]; cytoplasmic translation [GO:0002181]	structural constituent of ribosome [GO:0003735]	SMHIQKATK	0	0	15.3113	17.1216	15.7845	9.87655
Leucine rich repeat containing 4	LRRC4	Felis catus (Cat) (Felis silvestris catus)	NA	integral component of membrane [GO:0016021]	integral component of membrane [GO:0016021]	NA	MQTSLDEVMK	0	0	10.8436	13.0841	13.8859	11.5506
Phosphoserine aminotransferase (EC 2.6.1.52)	PSAT1	Felis catus (Cat) (Felis silvestris catus)	L-serine biosynthetic process [GO:0006564]	cytoplasm [GO:0005737]; cytosol [GO:0005829]	cytoplasm [GO:0005737]; cytosol [GO:0005829]; identical protein binding [GO:0042802]; O-phospho-L-serine:2-oxoglutarate aminotransferase activity [GO:0004648]; pyridoxal phosphate binding [GO:0030170]; L-serine biosynthetic process [GO:0006564]	identical protein binding [GO:0042802]; O-phospho-L-serine:2-oxoglutarate aminotransferase activity [GO:0004648]; pyridoxal phosphate binding [GO:0030170]	QVVNFGPGPAK	0	0	10.956	14.713	13.7341	2.51464
Neuron navigator 1	NAV1	Felis catus (Cat) (Felis silvestris catus)	neurogenesis [GO:0022008]	NA	neurogenesis [GO:0022008]	NA	VLDAEPPEMPPCR	0	0	14.9229	1.44933	14.5827	0.65344
RWD domain-containing protein	RWDD2A	Felis catus (Cat) (Felis silvestris catus)	NA	NA	NA	NA	SASMK	17.7843	0.93042	17.0362	0.97107	16.9345	0.69768
Cellular tumor antigen p53	TP63	Felis catus (Cat) (Felis silvestris catus)	apoptotic process [GO:0006915]; cell cycle [GO:0007049]; developmental process [GO:0032502]; protein tetramerization [GO:0051262]; rhythmic process [GO:0048511]	endoplasmic reticulum [GO:0005783]; microtubule organizing center [GO:0005815]; mitochondrial matrix [GO:0005759]; PML body [GO:0016605]	endoplasmic reticulum [GO:0005783]; microtubule organizing center [GO:0005815]; mitochondrial matrix [GO:0005759]; PML body [GO:0016605]; DNA-binding transcription factor activity [GO:0003700]; metal ion binding [GO:0046872]; transcription regulatory region sequence-specific DNA binding [GO:0000976]; apoptotic process [GO:0006915]; cell cycle [GO:0007049]; developmental process [GO:0032502]; prot…	DNA-binding transcription factor activity [GO:0003700]; metal ion binding [GO:0046872]; transcription regulatory region sequence-specific DNA binding [GO:0000976]	GRETYEMLLK	0	0	13.6422	3.82908	14.5567	5.58568
Actin related protein 1B	ACTR1B	Felis catus (Cat) (Felis silvestris catus)	NA	NA	NA	NA	YPMEHGVVRDWNDMER	0	0	13.7599	14.7912	13.2598	8.3769
V-type proton ATPase subunit a	ATP6V0A2	Felis catus (Cat) (Felis silvestris catus)	cellular iron ion homeostasis [GO:0006879]; cellular response to increased oxygen levels [GO:0036295]; vacuolar acidification [GO:0007035]	acrosomal vesicle [GO:0001669]; integral component of membrane [GO:0016021]; perinuclear region of cytoplasm [GO:0048471]; plasma membrane [GO:0005886]; vacuolar proton-transporting V-type ATPase, V0 domain [GO:0000220]; vacuolar proton-transporting V-type ATPase complex [GO:0016471]	acrosomal vesicle [GO:0001669]; integral component of membrane [GO:0016021]; perinuclear region of cytoplasm [GO:0048471]; plasma membrane [GO:0005886]; vacuolar proton-transporting V-type ATPase complex [GO:0016471]; vacuolar proton-transporting V-type ATPase, V0 domain [GO:0000220]; ATPase binding [GO:0051117]; proton-transporting ATPase activity, rotational mechanism [GO:0046961]; cellular iro…	ATPase binding [GO:0051117]; proton-transporting ATPase activity, rotational mechanism [GO:0046961]	FSDDVA	0	0	13.7684	1.36769	14.0184	1.26044
Abhydrolase domain containing 3, phospholipase	ABHD3	Felis catus (Cat) (Felis silvestris catus)	cellular lipid metabolic process [GO:0044255]; medium-chain fatty acid biosynthetic process [GO:0051792]; medium-chain fatty acid catabolic process [GO:0051793]; phosphatidylcholine metabolic process [GO:0046470]	integral component of membrane [GO:0016021]	integral component of membrane [GO:0016021]; acetylesterase activity [GO:0008126]; acylglycerol lipase activity [GO:0047372]; phospholipase A1 activity [GO:0008970]; phospholipase A2 activity [GO:0004623]; short-chain carboxylesterase activity [GO:0034338]; cellular lipid metabolic process [GO:0044255]; medium-chain fatty acid biosynthetic process [GO:0051792]; medium-chain fatty acid catabolic p…	acetylesterase activity [GO:0008126]; acylglycerol lipase activity [GO:0047372]; phospholipase A1 activity [GO:0008970]; phospholipase A2 activity [GO:0004623]; short-chain carboxylesterase activity [GO:0034338]	MQRLAMDLR	0	0	10.7901	13.8911	12.9691	14.7695
U-box domain containing 5	UBOX5	Felis catus (Cat) (Felis silvestris catus)	protein polyubiquitination [GO:0000209]	focal adhesion [GO:0005925]; nuclear body [GO:0016604]	focal adhesion [GO:0005925]; nuclear body [GO:0016604]; metal ion binding [GO:0046872]; ubiquitin protein ligase binding [GO:0031625]; ubiquitin-ubiquitin ligase activity [GO:0034450]; protein polyubiquitination [GO:0000209]	metal ion binding [GO:0046872]; ubiquitin protein ligase binding [GO:0031625]; ubiquitin-ubiquitin ligase activity [GO:0034450]	VIDQSTLEK	0	0	13.7482	14.694	13.5336	14.498
Scm polycomb group protein like 4	SCML4	Felis catus (Cat) (Felis silvestris catus)	NA	nucleus [GO:0005634]	nucleus [GO:0005634]	NA	LVFSLVK	0	0	15.2222	16.4873	15.6131	1.73512
Glucosaminyl (N-acetyl) transferase 4	GCNT4	Felis catus (Cat) (Felis silvestris catus)	homeostasis of number of cells [GO:0048872]; inter-male aggressive behavior [GO:0002121]; kidney morphogenesis [GO:0060993]; thyroid hormone metabolic process [GO:0042403]; tissue morphogenesis [GO:0048729]	Golgi membrane [GO:0000139]; integral component of membrane [GO:0016021]	Golgi membrane [GO:0000139]; integral component of membrane [GO:0016021]; acetylglucosaminyltransferase activity [GO:0008375]; homeostasis of number of cells [GO:0048872]; inter-male aggressive behavior [GO:0002121]; kidney morphogenesis [GO:0060993]; thyroid hormone metabolic process [GO:0042403]; tissue morphogenesis [GO:0048729]	acetylglucosaminyltransferase activity [GO:0008375]	GIYLVEYSLSTSPFVRNR	0	0	13.3352	2.52127	13.509	3.06835
Calneuron 1	CALN1	Felis catus (Cat) (Felis silvestris catus)	NA	NA	calcium ion binding [GO:0005509]	calcium ion binding [GO:0005509]	GAARQPR	0	0	13.4483	15.0318	13.2444	2.39717
ATP synthase subunit beta (EC 7.1.2.2)	ATP5F1B	Felis catus (Cat) (Felis silvestris catus)	angiogenesis [GO:0001525]; cellular response to interleukin-7 [GO:0098761]; lipid metabolic process [GO:0006629]; mitochondrial ATP synthesis coupled proton transport [GO:0042776]; negative regulation of cell adhesion involved in substrate-bound cell migration [GO:0006933]; positive regulation of blood vessel endothelial cell migration [GO:0043536]; regulation of intracellular pH [GO:0051453]	cell surface [GO:0009986]; mitochondrial nucleoid [GO:0042645]; mitochondrial proton-transporting ATP synthase complex [GO:0005753]; plasma membrane [GO:0005886]; proton-transporting ATP synthase complex, catalytic core F(1) [GO:0045261]	cell surface [GO:0009986]; mitochondrial nucleoid [GO:0042645]; mitochondrial proton-transporting ATP synthase complex [GO:0005753]; plasma membrane [GO:0005886]; proton-transporting ATP synthase complex, catalytic core F(1) [GO:0045261]; angiostatin binding [GO:0043532]; ATP binding [GO:0005524]; MHC class I protein binding [GO:0042288]; proton-transporting ATP synthase activity, rotational mech…	angiostatin binding [GO:0043532]; ATP binding [GO:0005524]; MHC class I protein binding [GO:0042288]; proton-transporting ATPase activity, rotational mechanism [GO:0046961]; proton-transporting ATP synthase activity, rotational mechanism [GO:0046933]	IGLFGGAGVGK	0	0	12.4271	3.32588	14.0428	2.26953
Leptin receptor overlapping transcript like 1	LEPROTL1	Felis catus (Cat) (Felis silvestris catus)	NA	integral component of membrane [GO:0016021]	integral component of membrane [GO:0016021]; identical protein binding [GO:0042802]	identical protein binding [GO:0042802]	FAGVCIRER	0	0	12.7073	15.3104	14.0062	4.10038
Solute carrier family 41 member 1	SLC41A1	Felis catus (Cat) (Felis silvestris catus)	NA	integral component of membrane [GO:0016021]	integral component of membrane [GO:0016021]; cation transmembrane transporter activity [GO:0008324]	cation transmembrane transporter activity [GO:0008324]	GPAPPSPLK	0	0	14.3966	14.9218	14.2194	1.8045
Lon protease homolog 2, peroxisomal (EC 3.4.21.-) (Lon protease-like protein 2) (Lon protease 2) (Peroxisomal Lon protease)	LONP2	Felis catus (Cat) (Felis silvestris catus)	protein import into peroxisome matrix [GO:0016558]; protein processing [GO:0016485]; protein quality control for misfolded or incompletely synthesized proteins [GO:0006515]	peroxisomal matrix [GO:0005782]	peroxisomal matrix [GO:0005782]; ATP binding [GO:0005524]; ATP-dependent peptidase activity [GO:0004176]; serine-type endopeptidase activity [GO:0004252]; protein import into peroxisome matrix [GO:0016558]; protein processing [GO:0016485]; protein quality control for misfolded or incompletely synthesized proteins [GO:0006515]	ATP binding [GO:0005524]; ATP-dependent peptidase activity [GO:0004176]; serine-type endopeptidase activity [GO:0004252]	LPLLLTHEGVLLPGSTMR	0	0	13.7279	15.1554	14.0548	8.98372
Cadherin like and PC-esterase domain containing 1	CPED1	Felis catus (Cat) (Felis silvestris catus)	NA	NA	NA	NA	MTLTLR	0	0	12.807	13.5182	12.7015	13.9906
Oxoglutarate dehydrogenase (succinyl-transferring) (EC 1.2.4.2)	OGDHL	Felis catus (Cat) (Felis silvestris catus)	tricarboxylic acid cycle [GO:0006099]	NA	oxoglutarate dehydrogenase (succinyl-transferring) activity [GO:0004591]; thiamine pyrophosphate binding [GO:0030976]; tricarboxylic acid cycle [GO:0006099]	oxoglutarate dehydrogenase (succinyl-transferring) activity [GO:0004591]; thiamine pyrophosphate binding [GO:0030976]	FLQMSNDDSDAYPVFTK	0	0	13.4599	14.2576	13.2312	14.651
Centrosomal protein 57	CEP57	Felis catus (Cat) (Felis silvestris catus)	microtubule anchoring [GO:0034453]	cytoplasm [GO:0005737]	cytoplasm [GO:0005737]; gamma-tubulin binding [GO:0043015]; identical protein binding [GO:0042802]; microtubule binding [GO:0008017]; microtubule anchoring [GO:0034453]	gamma-tubulin binding [GO:0043015]; identical protein binding [GO:0042802]; microtubule binding [GO:0008017]	STSPSHAVVANVQHVLHLMK	0	0	0	14.8405	14.1871	15.8146
C4a anaphylatoxin (Complement C4 gamma chain)	LOC101094346	Felis catus (Cat) (Felis silvestris catus)	complement activation, classical pathway [GO:0006958]; inflammatory response [GO:0006954]; innate immune response [GO:0045087]	axon [GO:0030424]; dendrite [GO:0030425]; extracellular space [GO:0005615]; synapse [GO:0045202]	axon [GO:0030424]; dendrite [GO:0030425]; extracellular space [GO:0005615]; synapse [GO:0045202]; endopeptidase inhibitor activity [GO:0004866]; complement activation, classical pathway [GO:0006958]; inflammatory response [GO:0006954]; innate immune response [GO:0045087]	endopeptidase inhibitor activity [GO:0004866]	EDSAHHCIPPWSGMR	0	0	0	13.6223	13.3208	15.0725
DEAH-box helicase 32 (putative)	DHX32	Felis catus (Cat) (Felis silvestris catus)	NA	spliceosomal complex [GO:0005681]	spliceosomal complex [GO:0005681]; ATP binding [GO:0005524]; helicase activity [GO:0004386]; RNA binding [GO:0003723]	ATP binding [GO:0005524]; helicase activity [GO:0004386]; RNA binding [GO:0003723]	DILHQVMDHLSPMSTMKK	0	0	0	17.3495	13.5146	16.1654
Transient receptor potential cation channel subfamily A member 1	TRPA1	Felis catus (Cat) (Felis silvestris catus)	cell surface receptor signaling pathway [GO:0007166]; detection of chemical stimulus involved in sensory perception of pain [GO:0050968]; detection of mechanical stimulus involved in sensory perception of pain [GO:0050966]; protein homotetramerization [GO:0051289]; response to cold [GO:0009409]; response to drug [GO:0042493]; response to hydrogen peroxide [GO:0042542]; response to organic cyclic …	integral component of plasma membrane [GO:0005887]; stereocilium bundle [GO:0032421]	integral component of plasma membrane [GO:0005887]; stereocilium bundle [GO:0032421]; calcium-release channel activity [GO:0015278]; identical protein binding [GO:0042802]; temperature-gated cation channel activity [GO:0097604]; cell surface receptor signaling pathway [GO:0007166]; detection of chemical stimulus involved in sensory perception of pain [GO:0050968]; detection of mechanical stimulus…	calcium-release channel activity [GO:0015278]; identical protein binding [GO:0042802]; temperature-gated cation channel activity [GO:0097604]	DAFLEPFLR	0	0	12.1483	14.4985	13.5046	2.28787
Chromosome D1 C11orf91 homolog	CD1H11orf91	Felis catus (Cat) (Felis silvestris catus)	NA	NA	NA	NA	LASASHPEELCELEIRIK	0	0	12.5999	14.6127	13.8027	14.6888
Coiled-coil domain containing 186	CCDC186	Felis catus (Cat) (Felis silvestris catus)	NA	NA	NA	NA	AEMDSHK	0	12.6937	15.3064	1.14482	15.3445	1.09791
Leucine rich repeat containing 27	LRRC27	Felis catus (Cat) (Felis silvestris catus)	NA	NA	NA	NA	FQGTTPLKEMSPAAR	0	0	13.7765	14.8113	13.4685	2.16921
Armadillo repeat containing X-linked 4	ARMCX4	Felis catus (Cat) (Felis silvestris catus)	NA	NA	NA	NA	DNPNTMSK	0	0	14.3185	15.0179	13.4766	1.65262
Leucine rich repeat protein 1	LRR1	Felis catus (Cat) (Felis silvestris catus)	NA	NA	NA	NA	FPFKMGQLTNLR	0	0	13.1263	13.6333	11.1232	9.91845
Putative methyltransferase-like protein 21E pseudogene	LOC101085945	Felis catus (Cat) (Felis silvestris catus)	peptidyl-lysine methylation [GO:0018022]; peptidyl-lysine trimethylation [GO:0018023]	cytoplasm [GO:0005737]; cytosol [GO:0005829]	cytoplasm [GO:0005737]; cytosol [GO:0005829]; protein-lysine N-methyltransferase activity [GO:0016279]; peptidyl-lysine methylation [GO:0018022]; peptidyl-lysine trimethylation [GO:0018023]	protein-lysine N-methyltransferase activity [GO:0016279]	KVVAEIMAR	0	0	12.8403	13.8777	13.6055	13.9396
Angiomotin like 1	AMOTL1	Felis catus (Cat) (Felis silvestris catus)	NA	bicellular tight junction [GO:0005923]; COP9 signalosome [GO:0008180]	bicellular tight junction [GO:0005923]; COP9 signalosome [GO:0008180]; identical protein binding [GO:0042802]	identical protein binding [GO:0042802]	LEMELAAVR	0	0	0	14.8891	12.8325	15.1958
IZUMO family member 3	IZUMO3	Felis catus (Cat) (Felis silvestris catus)	NA	integral component of membrane [GO:0016021]	integral component of membrane [GO:0016021]; protein homodimerization activity [GO:0042803]	protein homodimerization activity [GO:0042803]	MLRVLAVHK	0	0	0	15.6734	13.8194	15.7901
Phospholipase D family member 3	PLD3	Felis catus (Cat) (Felis silvestris catus)	myotube differentiation [GO:0014902]; regulation of cytokine production involved in inflammatory response [GO:1900015]	early endosome membrane [GO:0031901]; endoplasmic reticulum membrane [GO:0005789]; Golgi membrane [GO:0000139]; integral component of membrane [GO:0016021]; late endosome membrane [GO:0031902]; lysosomal lumen [GO:0043202]; lysosomal membrane [GO:0005765]	early endosome membrane [GO:0031901]; endoplasmic reticulum membrane [GO:0005789]; Golgi membrane [GO:0000139]; integral component of membrane [GO:0016021]; late endosome membrane [GO:0031902]; lysosomal lumen [GO:0043202]; lysosomal membrane [GO:0005765]; single-stranded DNA 5'-3' exodeoxyribonuclease activity [GO:0045145]; myotube differentiation [GO:0014902]; regulation of cytokine production …	single-stranded DNA 5'-3' exodeoxyribonuclease activity [GO:0045145]	TPSIPSASGPVPPPMAR	0	0	0	14.352	13.6083	14.859
Cystic fibrosis transmembrane conductance regulator (Fragment)	CFTR	Felis catus (Cat) (Felis silvestris catus)	NA	integral component of membrane [GO:0016021]	integral component of membrane [GO:0016021]; chloride channel activity [GO:0005254]	chloride channel activity [GO:0005254]	MCLARSVLSK	0	0	0	14.485	11.812	16.0822
CD22 molecule	CD22	Felis catus (Cat) (Felis silvestris catus)	B cell activation [GO:0042113]; negative regulation of B cell receptor signaling pathway [GO:0050859]; regulation of endocytosis [GO:0030100]	early endosome [GO:0005769]; integral component of membrane [GO:0016021]; recycling endosome [GO:0055037]	early endosome [GO:0005769]; integral component of membrane [GO:0016021]; recycling endosome [GO:0055037]; B cell activation [GO:0042113]; negative regulation of B cell receptor signaling pathway [GO:0050859]; regulation of endocytosis [GO:0030100]	NA	AGKTLPHR	0	0	0	14.0937	12.8519	15.4626
Calcium homeostasis modulator 3	CALHM3	Felis catus (Cat) (Felis silvestris catus)	ATP transport [GO:0015867]; protein heterooligomerization [GO:0051291]; sensory perception of taste [GO:0050909]	basolateral plasma membrane [GO:0016323]; integral component of plasma membrane [GO:0005887]	basolateral plasma membrane [GO:0016323]; integral component of plasma membrane [GO:0005887]; cation channel activity [GO:0005261]; voltage-gated ion channel activity [GO:0005244]; ATP transport [GO:0015867]; protein heterooligomerization [GO:0051291]; sensory perception of taste [GO:0050909]	cation channel activity [GO:0005261]; voltage-gated ion channel activity [GO:0005244]	LSQHTDV	0	0	0	14.8174	12.6165	14.7375
Ataxin 7 like 2	ATXN7L2	Felis catus (Cat) (Felis silvestris catus)	NA	NA	NA	NA	AAAAMAALERR	0	0	0	14.254	11.6404	15.0193
Enhancer of mRNA-decapping protein 3 (YjeF domain-containing protein 1)	EDC3	Felis catus (Cat) (Felis silvestris catus)	deadenylation-independent decapping of nuclear-transcribed mRNA [GO:0031087]; P-body assembly [GO:0033962]	P-body [GO:0000932]	P-body [GO:0000932]; identical protein binding [GO:0042802]; mRNA binding [GO:0003729]; phosphodiesterase decapping endonuclease activity [GO:1990174]; deadenylation-independent decapping of nuclear-transcribed mRNA [GO:0031087]; P-body assembly [GO:0033962]	identical protein binding [GO:0042802]; mRNA binding [GO:0003729]; phosphodiesterase decapping endonuclease activity [GO:1990174]	CLVPEVTFR	0	0	0	16.5116	13.7019	16.7653
DNA-(apurinic or apyrimidinic site) endonuclease (EC 3.1.-.-)	APEX1	Felis catus (Cat) (Felis silvestris catus)	cell redox homeostasis [GO:0045454]; DNA demethylation [GO:0080111]; DNA recombination [GO:0006310]; positive regulation of transcription by RNA polymerase II [GO:0045944]; regulation of apoptotic process [GO:0042981]; regulation of mRNA stability [GO:0043488]; telomere maintenance via base-excision repair [GO:0097698]	centrosome [GO:0005813]; mitochondrion [GO:0005739]; nuclear speck [GO:0016607]; nucleolus [GO:0005730]; perinuclear region of cytoplasm [GO:0048471]	centrosome [GO:0005813]; mitochondrion [GO:0005739]; nuclear speck [GO:0016607]; nucleolus [GO:0005730]; perinuclear region of cytoplasm [GO:0048471]; 3'-5' exonuclease activity [GO:0008408]; chromatin DNA binding [GO:0031490]; damaged DNA binding [GO:0003684]; DNA-(apurinic or apyrimidinic site) endonuclease activity [GO:0003906]; double-stranded DNA exodeoxyribonuclease activity [GO:0008309]; d…	3'-5' exonuclease activity [GO:0008408]; chromatin DNA binding [GO:0031490]; damaged DNA binding [GO:0003684]; DNA-(apurinic or apyrimidinic site) endonuclease activity [GO:0003906]; double-stranded DNA exodeoxyribonuclease activity [GO:0008309]; double-stranded telomeric DNA binding [GO:0003691]; metal ion binding [GO:0046872]; oxidoreductase activity [GO:0016491]; phosphoric diester hydrolase a…	TSPSGKSATLK	0	0	13.4241	2.10408	12.0652	14.2652
Mitochondrial intermediate peptidase	MIPEP	Felis catus (Cat) (Felis silvestris catus)	peptide metabolic process [GO:0006518]; protein processing involved in protein targeting to mitochondrion [GO:0006627]; proteolysis [GO:0006508]	mitochondrion [GO:0005739]	mitochondrion [GO:0005739]; metal ion binding [GO:0046872]; metalloendopeptidase activity [GO:0004222]; peptide metabolic process [GO:0006518]; protein processing involved in protein targeting to mitochondrion [GO:0006627]; proteolysis [GO:0006508]	metal ion binding [GO:0046872]; metalloendopeptidase activity [GO:0004222]	EPMLMVQGMLQK	0	0	13.4385	16.0985	13.4133	3.32454
GDP-fucose transporter 1	SLC35C1	Felis catus (Cat) (Felis silvestris catus)	GDP-fucose import into Golgi lumen [GO:0036085]; lipid glycosylation [GO:0030259]; negative regulation of Notch signaling pathway [GO:0045746]; protein O-linked fucosylation [GO:0036066]	Golgi apparatus [GO:0005794]; integral component of membrane [GO:0016021]	Golgi apparatus [GO:0005794]; integral component of membrane [GO:0016021]; antiporter activity [GO:0015297]; GDP-fucose transmembrane transporter activity [GO:0005457]; GDP-fucose import into Golgi lumen [GO:0036085]; lipid glycosylation [GO:0030259]; negative regulation of Notch signaling pathway [GO:0045746]; protein O-linked fucosylation [GO:0036066]	antiporter activity [GO:0015297]; GDP-fucose transmembrane transporter activity [GO:0005457]	SSMGV	17.5761	0.78446	16.7768	0.41018	16.8459	0.722405
Centrosomal protein 85 like	CEP85L	Felis catus (Cat) (Felis silvestris catus)	neuron migration [GO:0001764]	centrosome [GO:0005813]; pericentriolar material [GO:0000242]	centrosome [GO:0005813]; pericentriolar material [GO:0000242]; neuron migration [GO:0001764]	NA	TIGPSCLHDSMEMLK	15.4433	0.854045	0	14.8791	0	14.4777
RNA helicase (EC 3.6.4.13)	DDX20	Felis catus (Cat) (Felis silvestris catus)	NA	NA	ATP binding [GO:0005524]; hydrolase activity [GO:0016787]; nucleic acid binding [GO:0003676]; RNA helicase activity [GO:0003724]	ATP binding [GO:0005524]; hydrolase activity [GO:0016787]; nucleic acid binding [GO:0003676]; RNA helicase activity [GO:0003724]	IPCLSSFK	0	0	15.0697	2.76809	13.9103	15.5156
Unc-5 family C-terminal like	UNC5CL	Felis catus (Cat) (Felis silvestris catus)	NA	integral component of membrane [GO:0016021]	integral component of membrane [GO:0016021]; netrin receptor activity [GO:0005042]	netrin receptor activity [GO:0005042]	FLALAGTGVHGGWQHQMTR	0	0	12.9346	2.78765	14.39	9.93063
Apolipoprotein A-IV	APOA4	Felis catus (Cat) (Felis silvestris catus)	cholesterol efflux [GO:0033344]; cholesterol homeostasis [GO:0042632]; cholesterol metabolic process [GO:0008203]; hydrogen peroxide catabolic process [GO:0042744]; innate immune response in mucosa [GO:0002227]; leukocyte cell-cell adhesion [GO:0007159]; lipid catabolic process [GO:0016042]; lipoprotein metabolic process [GO:0042157]; negative regulation of plasma lipoprotein oxidation [GO:003444…	cell surface [GO:0009986]; chylomicron [GO:0042627]; high-density lipoprotein particle [GO:0034364]; very-low-density lipoprotein particle [GO:0034361]	cell surface [GO:0009986]; chylomicron [GO:0042627]; high-density lipoprotein particle [GO:0034364]; very-low-density lipoprotein particle [GO:0034361]; antioxidant activity [GO:0016209]; cholesterol transfer activity [GO:0120020]; copper ion binding [GO:0005507]; phosphatidylcholine binding [GO:0031210]; phosphatidylcholine-sterol O-acyltransferase activator activity [GO:0060228]; protein homodi…	antioxidant activity [GO:0016209]; cholesterol transfer activity [GO:0120020]; copper ion binding [GO:0005507]; phosphatidylcholine binding [GO:0031210]; phosphatidylcholine-sterol O-acyltransferase activator activity [GO:0060228]; protein homodimerization activity [GO:0042803]	LTKDSEK	0	0	14.5112	2.66276	13.166	10.0577
Ryanodine receptor 2	RYR2	Felis catus (Cat) (Felis silvestris catus)	calcium-mediated signaling using intracellular calcium source [GO:0035584]; cardiac muscle contraction [GO:0060048]; cellular response to caffeine [GO:0071313]; detection of calcium ion [GO:0005513]; establishment of protein localization to endoplasmic reticulum [GO:0072599]; positive regulation of ATPase-coupled calcium transmembrane transporter activity [GO:1901896]; positive regulation of sequ…	calcium channel complex [GO:0034704]; sarcoplasmic reticulum membrane [GO:0033017]; Z disc [GO:0030018]	calcium channel complex [GO:0034704]; sarcoplasmic reticulum membrane [GO:0033017]; Z disc [GO:0030018]; calcium ion binding [GO:0005509]; calcium-induced calcium release activity [GO:0048763]; calmodulin binding [GO:0005516]; identical protein binding [GO:0042802]; protein kinase A catalytic subunit binding [GO:0034236]; protein kinase A regulatory subunit binding [GO:0034237]; ryanodine-sensiti…	calcium-induced calcium release activity [GO:0048763]; calcium ion binding [GO:0005509]; calmodulin binding [GO:0005516]; identical protein binding [GO:0042802]; protein kinase A catalytic subunit binding [GO:0034236]; protein kinase A regulatory subunit binding [GO:0034237]; ryanodine-sensitive calcium-release channel activity [GO:0005219]; suramin binding [GO:0043924]	EAATPEEDTEALEK	15.4307	2.18196	13.4007	1.11641	14.085	8.97507
Solute carrier family 22 member 6	SLC22A6	Felis catus (Cat) (Felis silvestris catus)	alpha-ketoglutarate transport [GO:0015742]; organic anion transport [GO:0015711]; renal tubular secretion [GO:0097254]	basolateral plasma membrane [GO:0016323]; integral component of plasma membrane [GO:0005887]	basolateral plasma membrane [GO:0016323]; integral component of plasma membrane [GO:0005887]; inorganic anion exchanger activity [GO:0005452]; sodium-independent organic anion transmembrane transporter activity [GO:0015347]; alpha-ketoglutarate transport [GO:0015742]; organic anion transport [GO:0015711]; renal tubular secretion [GO:0097254]	inorganic anion exchanger activity [GO:0005452]; sodium-independent organic anion transmembrane transporter activity [GO:0015347]	QTGLGMGSTMAR	0	0	13.1538	8.67834	13.6978	2.44105
Phosphoinositide 5-phosphatase (EC 3.1.3.36)	OCRL	Felis catus (Cat) (Felis silvestris catus)	phosphatidylinositol dephosphorylation [GO:0046856]; signal transduction [GO:0007165]	early endosome membrane [GO:0031901]; phagocytic vesicle membrane [GO:0030670]	early endosome membrane [GO:0031901]; phagocytic vesicle membrane [GO:0030670]; inositol phosphate phosphatase activity [GO:0052745]; phosphatidylinositol-4,5-bisphosphate 5-phosphatase activity [GO:0004439]; phosphatidylinositol dephosphorylation [GO:0046856]; signal transduction [GO:0007165]	inositol phosphate phosphatase activity [GO:0052745]; phosphatidylinositol-4,5-bisphosphate 5-phosphatase activity [GO:0004439]	IQGDWTRER	0	0	12.5802	2.58465	12.6301	2.41637
RB binding protein 9, serine hydrolase	RBBP9	Felis catus (Cat) (Felis silvestris catus)	NA	nucleoplasm [GO:0005654]	nucleoplasm [GO:0005654]; hydrolase activity [GO:0016787]	hydrolase activity [GO:0016787]	MQSRAPGPAGPAAGR	0	0	12.7242	14.3827	12.3065	14.4985
Olfactory receptor	LOC101096691	Felis catus (Cat) (Felis silvestris catus)	NA	integral component of membrane [GO:0016021]; plasma membrane [GO:0005886]	integral component of membrane [GO:0016021]; plasma membrane [GO:0005886]; G protein-coupled receptor activity [GO:0004930]; olfactory receptor activity [GO:0004984]	G protein-coupled receptor activity [GO:0004930]; olfactory receptor activity [GO:0004984]	EEENYTSASEFILLGLSSQPER	14.5806	0.959468	13.1226	2.11396	12.859	2.11831
Sodium/calcium exchanger 1 (Na(+)/Ca(2+)-exchange protein 1) (Solute carrier family 8 member 1)	SLC8A1 NCX1	Felis catus (Cat) (Felis silvestris catus)	calcium ion import across plasma membrane [GO:0098703]; calcium ion transmembrane transport [GO:0070588]; cell communication [GO:0007154]; metal ion transport [GO:0030001]; sodium ion transmembrane transport [GO:0035725]	axon [GO:0030424]; integral component of plasma membrane [GO:0005887]; intrinsic component of plasma membrane [GO:0031226]; membrane [GO:0016020]; postsynapse [GO:0098794]; sarcolemma [GO:0042383]	axon [GO:0030424]; integral component of plasma membrane [GO:0005887]; intrinsic component of plasma membrane [GO:0031226]; membrane [GO:0016020]; postsynapse [GO:0098794]; sarcolemma [GO:0042383]; calcium ion binding [GO:0005509]; calcium:sodium antiporter activity [GO:0005432]; calmodulin binding [GO:0005516]; cation:cation antiporter activity [GO:0015491]; calcium ion import across plasma memb…	calcium:sodium antiporter activity [GO:0005432]; calcium ion binding [GO:0005509]; calmodulin binding [GO:0005516]; cation:cation antiporter activity [GO:0015491]	LVEMSEKK	0	#N/A	14.0119	#N/A	14.4004	#N/A
Contactin 3	CNTN3	Felis catus (Cat) (Felis silvestris catus)	NA	NA	NA	NA	LDQYYSEMLI	0	7.41256	11.5392	4.94923	12.6998	2.67488
ADAM metallopeptidase with thrombospondin type 1 motif 13	ADAMTS13	Felis catus (Cat) (Felis silvestris catus)	extracellular matrix organization [GO:0030198]; peptide catabolic process [GO:0043171]	extracellular matrix [GO:0031012]; extracellular space [GO:0005615]	extracellular matrix [GO:0031012]; extracellular space [GO:0005615]; metalloendopeptidase activity [GO:0004222]; extracellular matrix organization [GO:0030198]; peptide catabolic process [GO:0043171]	metalloendopeptidase activity [GO:0004222]	GRNLGGCR	0	0	12.7726	14.0628	13.8784	10.1531
BAF nuclear assembly factor 1	BANF1	Felis catus (Cat) (Felis silvestris catus)	chromosome condensation [GO:0030261]; chromosome segregation [GO:0007059]; DNA integration [GO:0015074]; negative regulation of viral genome replication [GO:0045071]	cytosol [GO:0005829]; nucleoplasm [GO:0005654]	cytosol [GO:0005829]; nucleoplasm [GO:0005654]; DNA binding [GO:0003677]; enzyme binding [GO:0019899]; LEM domain binding [GO:0097726]; protein C-terminus binding [GO:0008022]; protein homodimerization activity [GO:0042803]; protein N-terminus binding [GO:0047485]; chromosome condensation [GO:0030261]; chromosome segregation [GO:0007059]; DNA integration [GO:0015074]; negative regulation of viral…	DNA binding [GO:0003677]; enzyme binding [GO:0019899]; LEM domain binding [GO:0097726]; protein C-terminus binding [GO:0008022]; protein homodimerization activity [GO:0042803]; protein N-terminus binding [GO:0047485]	EWCDAFL	0	0	13.6502	14.5332	13.4396	8.06579
Coiled-coil domain containing 66	CCDC66	Felis catus (Cat) (Felis silvestris catus)	cilium assembly [GO:0060271]; detection of light stimulus involved in visual perception [GO:0050908]; microtubule bundle formation [GO:0001578]; regulation of protein localization to cilium [GO:1903564]	cell junction [GO:0030054]; centriolar satellite [GO:0034451]; ciliary basal body [GO:0036064]; cilium [GO:0005929]; cytosol [GO:0005829]; Flemming body [GO:0090543]; microtubule [GO:0005874]; photoreceptor inner segment [GO:0001917]	cell junction [GO:0030054]; centriolar satellite [GO:0034451]; ciliary basal body [GO:0036064]; cilium [GO:0005929]; cytosol [GO:0005829]; Flemming body [GO:0090543]; microtubule [GO:0005874]; photoreceptor inner segment [GO:0001917]; microtubule binding [GO:0008017]; protein homodimerization activity [GO:0042803]; cilium assembly [GO:0060271]; detection of light stimulus involved in visual perce…	microtubule binding [GO:0008017]; protein homodimerization activity [GO:0042803]	GHDTSGLIKNLGGHGLDDVSDK	0	0	0	15.4694	12.877	15.3102
Protein TOPAZ1 (Testis- and ovary-specific PAZ domain-containing protein 1)	TOPAZ1	Felis catus (Cat) (Felis silvestris catus)	NA	NA	metal ion binding [GO:0046872]	metal ion binding [GO:0046872]	SMQSSVVK	0	0	13.9923	14.7632	13.4888	14.9495
SKI like proto-oncogene	SKIL	Felis catus (Cat) (Felis silvestris catus)	negative regulation of transcription by RNA polymerase II [GO:0000122]; negative regulation of transforming growth factor beta receptor signaling pathway [GO:0030512]	NA	SMAD binding [GO:0046332]; negative regulation of transcription by RNA polymerase II [GO:0000122]; negative regulation of transforming growth factor beta receptor signaling pathway [GO:0030512]	SMAD binding [GO:0046332]	LDHAEADR	0	0	0	14.4964	13.9146	15.4752
FAT atypical cadherin 3	FAT3	Felis catus (Cat) (Felis silvestris catus)	homophilic cell adhesion via plasma membrane adhesion molecules [GO:0007156]	integral component of membrane [GO:0016021]; plasma membrane [GO:0005886]	integral component of membrane [GO:0016021]; plasma membrane [GO:0005886]; calcium ion binding [GO:0005509]; homophilic cell adhesion via plasma membrane adhesion molecules [GO:0007156]	calcium ion binding [GO:0005509]	EAMDSGLHFTQSFYSTSISENNTNITK	0	0	0	15.0658	12.7739	14.1226
CFAP20 domain containing	CFAP20DC	Felis catus (Cat) (Felis silvestris catus)	NA	NA	NA	NA	ENICQIK	21.8711	1.53287	20.4133	1.7023	20.8399	0.81135
RING-type E3 ubiquitin transferase (EC 2.3.2.27)	SH3RF3	Felis catus (Cat) (Felis silvestris catus)	apoptotic process [GO:0006915]; positive regulation of JNK cascade [GO:0046330]; protein autoubiquitination [GO:0051865]	NA	metal ion binding [GO:0046872]; ubiquitin protein ligase activity [GO:0061630]; apoptotic process [GO:0006915]; positive regulation of JNK cascade [GO:0046330]; protein autoubiquitination [GO:0051865]	metal ion binding [GO:0046872]; ubiquitin protein ligase activity [GO:0061630]	AAAAAAQSEGDDDRPGER	0	0	14.4449	15.1547	13.683	15.1506
Crystallin beta-gamma domain containing 3	CRYBG3	Felis catus (Cat) (Felis silvestris catus)	lens development in camera-type eye [GO:0002088]; visual perception [GO:0007601]	NA	carbohydrate binding [GO:0030246]; structural constituent of eye lens [GO:0005212]; lens development in camera-type eye [GO:0002088]; visual perception [GO:0007601]	carbohydrate binding [GO:0030246]; structural constituent of eye lens [GO:0005212]	GLPGQSNKNTLFTMSEVGK	0	0	0	13.4712	12.0232	13.9924
Tyrosine-protein kinase (EC 2.7.10.2)	BMX	Felis catus (Cat) (Felis silvestris catus)	adaptive immune response [GO:0002250]; B cell receptor signaling pathway [GO:0050853]; intracellular signal transduction [GO:0035556]; peptidyl-tyrosine autophosphorylation [GO:0038083]	nucleoplasm [GO:0005654]; ruffle membrane [GO:0032587]	nucleoplasm [GO:0005654]; ruffle membrane [GO:0032587]; ATP binding [GO:0005524]; metal ion binding [GO:0046872]; non-membrane spanning protein tyrosine kinase activity [GO:0004715]; protein tyrosine kinase activity [GO:0004713]; transmembrane receptor protein tyrosine kinase activity [GO:0004714]; adaptive immune response [GO:0002250]; B cell receptor signaling pathway [GO:0050853]; intracellula…	ATP binding [GO:0005524]; metal ion binding [GO:0046872]; non-membrane spanning protein tyrosine kinase activity [GO:0004715]; protein tyrosine kinase activity [GO:0004713]; transmembrane receptor protein tyrosine kinase activity [GO:0004714]	APTFPDRVLK	0	9.31651	15.0132	1.18535	13.8663	2.23243
ATP binding cassette subfamily C member 5	ABCC5	Felis catus (Cat) (Felis silvestris catus)	cAMP transport [GO:0070730]; cGMP transport [GO:0070731]; export across plasma membrane [GO:0140115]; folate transmembrane transport [GO:0098838]; heme transmembrane transport [GO:0035351]; transmembrane transport [GO:0055085]	apical plasma membrane [GO:0016324]; basolateral plasma membrane [GO:0016323]; integral component of membrane [GO:0016021]; membrane [GO:0016020]	apical plasma membrane [GO:0016324]; basolateral plasma membrane [GO:0016323]; integral component of membrane [GO:0016021]; membrane [GO:0016020]; ABC-type xenobiotic transporter activity [GO:0008559]; ATP binding [GO:0005524]; ATPase-coupled transmembrane transporter activity [GO:0042626]; efflux transmembrane transporter activity [GO:0015562]; glutathione transmembrane transporter activity [GO:…	ABC-type xenobiotic transporter activity [GO:0008559]; ATPase-coupled transmembrane transporter activity [GO:0042626]; ATP binding [GO:0005524]; efflux transmembrane transporter activity [GO:0015562]; glutathione transmembrane transporter activity [GO:0034634]; heme transmembrane transporter activity [GO:0015232]; purine nucleotide transmembrane transporter activity [GO:0015216]	GAILTMAFKK	0	0	5.93774	15.3742	13.857	16.4859
RNA helicase (EC 3.6.4.13)	DDX24	Felis catus (Cat) (Felis silvestris catus)	NA	nucleolus [GO:0005730]	nucleolus [GO:0005730]; ATP binding [GO:0005524]; hydrolase activity [GO:0016787]; nucleic acid binding [GO:0003676]; RNA helicase activity [GO:0003724]	ATP binding [GO:0005524]; hydrolase activity [GO:0016787]; nucleic acid binding [GO:0003676]; RNA helicase activity [GO:0003724]	AQAVSGDEEGESSSSKK	0	0	0	14.5497	12.6246	14.7227
N-acetyltransferase 9 (putative)	NAT9	Felis catus (Cat) (Felis silvestris catus)	protein acetylation [GO:0006473]	NA	N-acetyltransferase activity [GO:0008080]; protein acetylation [GO:0006473]	N-acetyltransferase activity [GO:0008080]	GKGFGTEAVLMMMSYGVSK	0	0	13.3429	3.97226	13.48	14.6392
DnaJ heat shock protein family (Hsp40) member C5 gamma	DNAJC5G	Felis catus (Cat) (Felis silvestris catus)	NA	NA	NA	NA	ISLPGQETK	0	0	14.7509	14.9609	14.6594	0.97755
Uncharacterized protein	NA	Felis catus (Cat) (Felis silvestris catus)	NA	NA	calcium ion binding [GO:0005509]	calcium ion binding [GO:0005509]	GSPPRPR	15.1677	1.59138	13.3252	1.59995	14.1903	1.15478
Zinc finger protein 526	ZNF526	Felis catus (Cat) (Felis silvestris catus)	regulation of transcription by RNA polymerase II [GO:0006357]	nucleus [GO:0005634]	nucleus [GO:0005634]; DNA-binding transcription factor activity, RNA polymerase II-specific [GO:0000981]; RNA polymerase II cis-regulatory region sequence-specific DNA binding [GO:0000978]; regulation of transcription by RNA polymerase II [GO:0006357]	DNA-binding transcription factor activity, RNA polymerase II-specific [GO:0000981]; RNA polymerase II cis-regulatory region sequence-specific DNA binding [GO:0000978]	SFASASRLSR	0	13.0991	14.6728	3.39719	14.2047	2.52577
Regulator of G protein signaling 6	RGS6	Felis catus (Cat) (Felis silvestris catus)	G protein-coupled receptor signaling pathway [GO:0007186]; intracellular signal transduction [GO:0035556]; negative regulation of signal transduction [GO:0009968]; positive regulation of GTPase activity [GO:0043547]	NA	GTPase activator activity [GO:0005096]; G protein-coupled receptor signaling pathway [GO:0007186]; intracellular signal transduction [GO:0035556]; negative regulation of signal transduction [GO:0009968]; positive regulation of GTPase activity [GO:0043547]	GTPase activator activity [GO:0005096]	LLAQGS	16.2222	0.92561	14.7902	1.71004	14.7799	1.86442
CECR2 histone acetyl-lysine reader	CECR2	Felis catus (Cat) (Felis silvestris catus)	ATP-dependent chromatin remodeling [GO:0043044]	CERF complex [GO:0090537]	CERF complex [GO:0090537]; ATP-dependent chromatin remodeling [GO:0043044]	NA	LPDFEIEELEAALHR	0	8.54839	13.8857	2.95312	13.7014	2.08715
Chromosome C1 C1orf54 homolog	CC1H1orf54	Felis catus (Cat) (Felis silvestris catus)	NA	NA	NA	NA	SLDGDLGRGIWK	0	0	11.9981	13.2096	11.2939	5.56572
Chymotrypsin C	CTRC	Felis catus (Cat) (Felis silvestris catus)	NA	NA	NA	NA	SGTPSWCATTLPSSSWR	0	0	12.9254	13.588	11.6925	14.9799
Heterogeneous nuclear ribonucleoprotein H2	HNRNPH2	Felis catus (Cat) (Felis silvestris catus)	regulation of RNA splicing [GO:0043484]	cytosol [GO:0005829]; nucleoplasm [GO:0005654]; ribonucleoprotein complex [GO:1990904]	cytosol [GO:0005829]; nucleoplasm [GO:0005654]; ribonucleoprotein complex [GO:1990904]; RNA binding [GO:0003723]; regulation of RNA splicing [GO:0043484]	RNA binding [GO:0003723]	VTGEADVEFATHEDAVAAMAK	0	0	14.3428	15.85	10.7583	14.3837
Transmembrane protein 143	TMEM143	Felis catus (Cat) (Felis silvestris catus)	NA	integral component of membrane [GO:0016021]; mitochondrion [GO:0005739]	integral component of membrane [GO:0016021]; mitochondrion [GO:0005739]	NA	ALAHLQALTPSIGMYPPPGFPK	0	0	12.1495	13.7825	5.5468	13.6617
RNA-binding protein with serine-rich domain 1	RNPS1	Felis catus (Cat) (Felis silvestris catus)	NA	nuclear speck [GO:0016607]	nuclear speck [GO:0016607]; RNA binding [GO:0003723]	RNA binding [GO:0003723]	LTRNVTK	0	0	0	14.7962	6.69976	15.381
Cadherin 17	CDH17	Felis catus (Cat) (Felis silvestris catus)	homophilic cell adhesion via plasma membrane adhesion molecules [GO:0007156]	plasma membrane [GO:0005886]	plasma membrane [GO:0005886]; calcium ion binding [GO:0005509]; homophilic cell adhesion via plasma membrane adhesion molecules [GO:0007156]	calcium ion binding [GO:0005509]	ANPPAVTFK	0	0	0	15.0765	6.59797	14.8845
F-actin monooxygenase (EC 1.14.13.225)	MICAL2	Felis catus (Cat) (Felis silvestris catus)	actin filament depolymerization [GO:0030042]; positive regulation of transcription via serum response element binding [GO:0010735]	nucleus [GO:0005634]	nucleus [GO:0005634]; actin binding [GO:0003779]; FAD binding [GO:0071949]; metal ion binding [GO:0046872]; monooxygenase activity [GO:0004497]; NADPH:sulfur oxidoreductase activity [GO:0043914]; actin filament depolymerization [GO:0030042]; positive regulation of transcription via serum response element binding [GO:0010735]	actin binding [GO:0003779]; FAD binding [GO:0071949]; metal ion binding [GO:0046872]; monooxygenase activity [GO:0004497]; NADPH:sulfur oxidoreductase activity [GO:0043914]	CPRPEEPTPGPSPPLKR	0	0	0	13.8872	13.3674	15.028
Zinc finger protein 420	ZNF420	Felis catus (Cat) (Felis silvestris catus)	regulation of transcription by RNA polymerase II [GO:0006357]	NA	DNA-binding transcription factor activity, RNA polymerase II-specific [GO:0000981]; metal ion binding [GO:0046872]; RNA polymerase II cis-regulatory region sequence-specific DNA binding [GO:0000978]; regulation of transcription by RNA polymerase II [GO:0006357]	DNA-binding transcription factor activity, RNA polymerase II-specific [GO:0000981]; metal ion binding [GO:0046872]; RNA polymerase II cis-regulatory region sequence-specific DNA binding [GO:0000978]	GSELTQHERIHTGEKPYECK	0	0	0	12.7564	4.70635	12.8602
Cyclin G2	CCNG2	Felis catus (Cat) (Felis silvestris catus)	mitotic cell cycle phase transition [GO:0044772]; regulation of cyclin-dependent protein serine/threonine kinase activity [GO:0000079]	cyclin-dependent protein kinase holoenzyme complex [GO:0000307]; cytoplasm [GO:0005737]; nucleus [GO:0005634]	cyclin-dependent protein kinase holoenzyme complex [GO:0000307]; cytoplasm [GO:0005737]; nucleus [GO:0005634]; cyclin-dependent protein serine/threonine kinase regulator activity [GO:0016538]; mitotic cell cycle phase transition [GO:0044772]; regulation of cyclin-dependent protein serine/threonine kinase activity [GO:0000079]	cyclin-dependent protein serine/threonine kinase regulator activity [GO:0016538]	KDLGAEYLAGR	16.5658	5.39648	13.762	2.16334	12.9806	4.14492
BAG cochaperone 5	BAG5	Felis catus (Cat) (Felis silvestris catus)	Golgi organization [GO:0007030]; negative regulation of neuron projection development [GO:0010977]; negative regulation of oxidative stress-induced intrinsic apoptotic signaling pathway [GO:1902176]; negative regulation of proteasomal ubiquitin-dependent protein catabolic process [GO:0032435]; negative regulation of protein ubiquitination [GO:0031397]; protein stabilization [GO:0050821]; regulati…	cytoplasm [GO:0005737]; cytosol [GO:0005829]; inclusion body [GO:0016234]; membrane [GO:0016020]; mitochondrion [GO:0005739]; nucleus [GO:0005634]; perinuclear region of cytoplasm [GO:0048471]	cytoplasm [GO:0005737]; cytosol [GO:0005829]; inclusion body [GO:0016234]; membrane [GO:0016020]; mitochondrion [GO:0005739]; nucleus [GO:0005634]; perinuclear region of cytoplasm [GO:0048471]; adenyl-nucleotide exchange factor activity [GO:0000774]; chaperone binding [GO:0051087]; heat shock protein binding [GO:0031072]; protein kinase binding [GO:0019901]; ubiquitin protein ligase binding [GO:0…	adenyl-nucleotide exchange factor activity [GO:0000774]; chaperone binding [GO:0051087]; heat shock protein binding [GO:0031072]; protein kinase binding [GO:0019901]; ubiquitin protein ligase binding [GO:0031625]	QPSLPLSEDAHPSVAK	0	0	13.9985	2.66118	13.7855	1.19118
Rho-associated protein kinase (EC 2.7.11.1)	ROCK2	Felis catus (Cat) (Felis silvestris catus)	actomyosin structure organization [GO:0031032]; cortical actin cytoskeleton organization [GO:0030866]; embryonic morphogenesis [GO:0048598]; mitotic cytokinesis [GO:0000281]; peptidyl-threonine phosphorylation [GO:0018107]; positive regulation of centrosome duplication [GO:0010825]; regulation of actin cytoskeleton organization [GO:0032956]; regulation of cell junction assembly [GO:1901888]; Rho …	centrosome [GO:0005813]; cytoplasm [GO:0005737]; cytoskeleton [GO:0005856]; plasma membrane [GO:0005886]	centrosome [GO:0005813]; cytoplasm [GO:0005737]; cytoskeleton [GO:0005856]; plasma membrane [GO:0005886]; ATP binding [GO:0005524]; metal ion binding [GO:0046872]; protein serine kinase activity [GO:0106310]; protein serine/threonine kinase activity [GO:0004674]; protein threonine kinase activity [GO:0106311]; Rho-dependent protein serine/threonine kinase activity [GO:0072518]; small GTPase bindi…	ATP binding [GO:0005524]; metal ion binding [GO:0046872]; protein serine/threonine kinase activity [GO:0004674]; protein serine kinase activity [GO:0106310]; protein threonine kinase activity [GO:0106311]; Rho-dependent protein serine/threonine kinase activity [GO:0072518]; small GTPase binding [GO:0031267]	SEAMK	17.2624	4.49466	14.6648	3.9743	15.0027	1.97198
Collagen type XVIII alpha 1 chain	COL18A1	Felis catus (Cat) (Felis silvestris catus)	NA	collagen trimer [GO:0005581]	collagen trimer [GO:0005581]	NA	GSGAHGRAVEAR	0	10.5248	12.6142	4.47648	15.5125	10.3914
Zinc finger and BTB domain containing 40	ZBTB40	Felis catus (Cat) (Felis silvestris catus)	NA	NA	NA	NA	IFSAPSMLER	0	0	13.7734	15.6807	12.8976	14.7375
HBS1-like protein	HBS1L	Felis catus (Cat) (Felis silvestris catus)	regulation of translation [GO:0006417]; translation [GO:0006412]	integral component of membrane [GO:0016021]	integral component of membrane [GO:0016021]; GTP binding [GO:0005525]; GTPase activity [GO:0003924]; regulation of translation [GO:0006417]; translation [GO:0006412]	GTPase activity [GO:0003924]; GTP binding [GO:0005525]	TAKGK	0	0	16.2385	17.137	16.4665	18.1358
Acyl-CoA-binding domain-containing protein 6	ACBD6	Felis catus (Cat) (Felis silvestris catus)	NA	NA	fatty-acyl-CoA binding [GO:0000062]	fatty-acyl-CoA binding [GO:0000062]	HCGAAAAVWR	0	10.204	15.2606	6.05039	14.0048	2.3481
Chromosome B1 C4orf54 homolog	CB1H4orf54	Felis catus (Cat) (Felis silvestris catus)	NA	NA	NA	NA	ASAQKTPEK	0	0	10.8455	12.9014	11.9728	7.38535
Chloride channel protein	CLCN7	Felis catus (Cat) (Felis silvestris catus)	NA	integral component of membrane [GO:0016021]; intracellular membrane-bounded organelle [GO:0043231]; nucleoplasm [GO:0005654]	integral component of membrane [GO:0016021]; intracellular membrane-bounded organelle [GO:0043231]; nucleoplasm [GO:0005654]; chloride transmembrane transporter activity [GO:0015108]; voltage-gated chloride channel activity [GO:0005247]	chloride transmembrane transporter activity [GO:0015108]; voltage-gated chloride channel activity [GO:0005247]	SNMGLVRR	0	9.96977	14.4384	1.63005	14.9069	1.62311
DNA damage-binding protein 1 (Damage-specific DNA-binding protein 1)	DDB1	Felis catus (Cat) (Felis silvestris catus)	DNA repair [GO:0006281]; negative regulation of apoptotic process [GO:0043066]; positive regulation of gluconeogenesis [GO:0045722]; proteasome-mediated ubiquitin-dependent protein catabolic process [GO:0043161]; protein ubiquitination [GO:0016567]; regulation of circadian rhythm [GO:0042752]; Wnt signaling pathway [GO:0016055]	nucleus [GO:0005634]; site of double-strand break [GO:0035861]	nucleus [GO:0005634]; site of double-strand break [GO:0035861]; nucleic acid binding [GO:0003676]; DNA repair [GO:0006281]; negative regulation of apoptotic process [GO:0043066]; positive regulation of gluconeogenesis [GO:0045722]; proteasome-mediated ubiquitin-dependent protein catabolic process [GO:0043161]; protein ubiquitination [GO:0016567]; regulation of circadian rhythm [GO:0042752]; Wnt s…	nucleic acid binding [GO:0003676]	ALVSEWKEPQGK	12.3078	13.779	0	0	0	0
Formin 1	FMN1	Felis catus (Cat) (Felis silvestris catus)	actin nucleation [GO:0045010]	actin filament [GO:0005884]	actin filament [GO:0005884]; microtubule binding [GO:0008017]; actin nucleation [GO:0045010]	microtubule binding [GO:0008017]	AGMPLKGHK	0	0	11.9775	14.3923	13.3592	15.2141
SLIT and NTRK like family member 5	SLITRK5	Felis catus (Cat) (Felis silvestris catus)	adult behavior [GO:0030534]; axonogenesis [GO:0007409]; chemical synaptic transmission [GO:0007268]; circulatory system development [GO:0072359]; dendrite morphogenesis [GO:0048813]; grooming behavior [GO:0007625]; positive regulation of synapse assembly [GO:0051965]; regulation of presynapse assembly [GO:1905606]; response to xenobiotic stimulus [GO:0009410]; skin development [GO:0043588]; stria…	integral component of membrane [GO:0016021]; receptor complex [GO:0043235]; synapse [GO:0045202]	integral component of membrane [GO:0016021]; receptor complex [GO:0043235]; synapse [GO:0045202]; adult behavior [GO:0030534]; axonogenesis [GO:0007409]; chemical synaptic transmission [GO:0007268]; circulatory system development [GO:0072359]; dendrite morphogenesis [GO:0048813]; grooming behavior [GO:0007625]; positive regulation of synapse assembly [GO:0051965]; regulation of presynapse assembl…	NA	DLGYSNYGPSIAYQTK	0	10.1109	14.1157	1.22337	14.1024	1.99295
Endoglin	ENG	Felis catus (Cat) (Felis silvestris catus)	angiogenesis [GO:0001525]; atrial cardiac muscle tissue morphogenesis [GO:0055009]; atrioventricular canal morphogenesis [GO:1905222]; branching involved in blood vessel morphogenesis [GO:0001569]; cell migration [GO:0016477]; cell migration involved in endocardial cushion formation [GO:0003273]; central nervous system vasculogenesis [GO:0022009]; dorsal aorta morphogenesis [GO:0035912]; epitheli…	cell surface [GO:0009986]; endothelial microparticle [GO:0072563]; external side of plasma membrane [GO:0009897]; extracellular space [GO:0005615]; integral component of membrane [GO:0016021]; nuclear body [GO:0016604]; receptor complex [GO:0043235]	cell surface [GO:0009986]; endothelial microparticle [GO:0072563]; external side of plasma membrane [GO:0009897]; extracellular space [GO:0005615]; integral component of membrane [GO:0016021]; nuclear body [GO:0016604]; receptor complex [GO:0043235]; BMP binding [GO:0036122]; coreceptor activity [GO:0015026]; galactose binding [GO:0005534]; glycosaminoglycan binding [GO:0005539]; protein homodime…	BMP binding [GO:0036122]; coreceptor activity [GO:0015026]; galactose binding [GO:0005534]; glycosaminoglycan binding [GO:0005539]; protein homodimerization activity [GO:0042803]; transforming growth factor beta-activated receptor activity [GO:0005024]; transforming growth factor beta binding [GO:0050431]; type II transforming growth factor beta receptor binding [GO:0005114]; type I transforming …	GCRLEGVPGHK	0	0	11.8181	13.9414	11.5109	13.255
Nescient helix-loop-helix 1	NHLH1	Felis catus (Cat) (Felis silvestris catus)	regulation of transcription by RNA polymerase II [GO:0006357]	NA	DNA-binding transcription activator activity, RNA polymerase II-specific [GO:0001228]; DNA-binding transcription factor activity, RNA polymerase II-specific [GO:0000981]; protein dimerization activity [GO:0046983]; RNA polymerase II cis-regulatory region sequence-specific DNA binding [GO:0000978]; regulation of transcription by RNA polymerase II [GO:0006357]	DNA-binding transcription activator activity, RNA polymerase II-specific [GO:0001228]; DNA-binding transcription factor activity, RNA polymerase II-specific [GO:0000981]; protein dimerization activity [GO:0046983]; RNA polymerase II cis-regulatory region sequence-specific DNA binding [GO:0000978]	GLEPGEPGRK	0	0	14.142	14.9836	13.6955	14.2234
Leucine rich repeat containing 47	LRRC47	Felis catus (Cat) (Felis silvestris catus)	NA	NA	phenylalanine-tRNA ligase activity [GO:0004826]; RNA binding [GO:0003723]	phenylalanine-tRNA ligase activity [GO:0004826]; RNA binding [GO:0003723]	AAGGR	0	0	13.691	1.51019	13.8312	14.1994
Outer dense fiber of sperm tails 3 like 1	ODF3L1	Felis catus (Cat) (Felis silvestris catus)	NA	cytoskeleton [GO:0005856]	cytoskeleton [GO:0005856]	NA	GPGPAK	17.8175	0.78675	16.7527	0.57018	17.0129	0.696835
SEC31 homolog A, COPII coat complex component	SEC31A	Felis catus (Cat) (Felis silvestris catus)	COPII-coated vesicle cargo loading [GO:0090110]; endoplasmic reticulum organization [GO:0007029]; intracellular protein transport [GO:0006886]	COPII vesicle coat [GO:0030127]; endoplasmic reticulum exit site [GO:0070971]; endoplasmic reticulum membrane [GO:0005789]	COPII vesicle coat [GO:0030127]; endoplasmic reticulum exit site [GO:0070971]; endoplasmic reticulum membrane [GO:0005789]; structural molecule activity [GO:0005198]; COPII-coated vesicle cargo loading [GO:0090110]; endoplasmic reticulum organization [GO:0007029]; intracellular protein transport [GO:0006886]	structural molecule activity [GO:0005198]	GILAIAWSMADPELLLSCGK	0	0	0	17.3848	0	13.7788
Zinc finger protein 500	ZNF500	Felis catus (Cat) (Felis silvestris catus)	regulation of transcription by RNA polymerase II [GO:0006357]	cytosol [GO:0005829]; nucleoplasm [GO:0005654]	cytosol [GO:0005829]; nucleoplasm [GO:0005654]; DNA-binding transcription factor activity, RNA polymerase II-specific [GO:0000981]; metal ion binding [GO:0046872]; RNA polymerase II cis-regulatory region sequence-specific DNA binding [GO:0000978]; regulation of transcription by RNA polymerase II [GO:0006357]	DNA-binding transcription factor activity, RNA polymerase II-specific [GO:0000981]; metal ion binding [GO:0046872]; RNA polymerase II cis-regulatory region sequence-specific DNA binding [GO:0000978]	EQDRELVGGMTRPEQSLEGGGPR	0	0	0	13.1714	0	12.383
CHK1 checkpoint homolog (EC 2.7.11.1) (Checkpoint kinase-1) (Serine/threonine-protein kinase Chk1)	CHEK1	Felis catus (Cat) (Felis silvestris catus)	apoptotic process involved in development [GO:1902742]; chromatin-mediated maintenance of transcription [GO:0048096]; DNA damage checkpoint [GO:0000077]; DNA repair [GO:0006281]; G2/M transition of mitotic cell cycle [GO:0000086]; inner cell mass cell proliferation [GO:0001833]; intracellular signal transduction [GO:0035556]; nucleus organization [GO:0006997]; protein phosphorylation [GO:0006468]…	chromatin [GO:0000785]; cytoplasm [GO:0005737]; nucleoplasm [GO:0005654]; nucleus [GO:0005634]; replication fork [GO:0005657]	chromatin [GO:0000785]; cytoplasm [GO:0005737]; nucleoplasm [GO:0005654]; nucleus [GO:0005634]; replication fork [GO:0005657]; ATP binding [GO:0005524]; histone kinase activity (H3-T11 specific) [GO:0035402]; protein serine kinase activity [GO:0106310]; protein serine/threonine kinase activity [GO:0004674]; protein threonine kinase activity [GO:0106311]; apoptotic process involved in development …	ATP binding [GO:0005524]; histone kinase activity (H3-T11 specific) [GO:0035402]; protein serine/threonine kinase activity [GO:0004674]; protein serine kinase activity [GO:0106310]; protein threonine kinase activity [GO:0106311]	TEEAVAVK	0	0	0	14.4533	0	14.3908
Hydroxysteroid 17-beta dehydrogenase 12	HSD17B12 ALKBH3	Felis catus (Cat) (Felis silvestris catus)	NA	integral component of membrane [GO:0016021]	integral component of membrane [GO:0016021]; oxidoreductase activity [GO:0016491]	oxidoreductase activity [GO:0016491]	ITTNMGKSTR	0	0	0	14.0519	5.42408	13.2673
Uncharacterized protein	NA	Felis catus (Cat) (Felis silvestris catus)	NA	integral component of plasma membrane [GO:0005887]	integral component of plasma membrane [GO:0005887]; cation channel activity [GO:0005261]	cation channel activity [GO:0005261]	SESIK	0	0	0	13.5023	0	13.1452
Olfactory receptor	OR5C1	Felis catus (Cat) (Felis silvestris catus)	NA	integral component of membrane [GO:0016021]; plasma membrane [GO:0005886]	integral component of membrane [GO:0016021]; plasma membrane [GO:0005886]; G protein-coupled receptor activity [GO:0004930]; odorant binding [GO:0005549]; olfactory receptor activity [GO:0004984]	G protein-coupled receptor activity [GO:0004930]; odorant binding [GO:0005549]; olfactory receptor activity [GO:0004984]	MASVFYTLVIPALNPLIYSLRNK	0	0	0	13.4877	0	12.5312
Sodium channel protein	SCN8A	Felis catus (Cat) (Felis silvestris catus)	regulation of ion transmembrane transport [GO:0034765]	cytoplasm [GO:0005737]; voltage-gated sodium channel complex [GO:0001518]	cytoplasm [GO:0005737]; voltage-gated sodium channel complex [GO:0001518]; voltage-gated ion channel activity [GO:0005244]; voltage-gated sodium channel activity [GO:0005248]; regulation of ion transmembrane transport [GO:0034765]	voltage-gated ion channel activity [GO:0005244]; voltage-gated sodium channel activity [GO:0005248]	EAEFKAMLEQLK	15.4005	1.79249	12.5446	2.28036	12.8672	3.28587
Kelch like family member 29	KLHL29	Felis catus (Cat) (Felis silvestris catus)	NA	NA	NA	NA	QMVGMTQR	0	0	13.8864	14.498	13.699	14.1961
Family with sequence similarity 162 member A	FAM162A	Felis catus (Cat) (Felis silvestris catus)	cellular response to hypoxia [GO:0071456]; neuron apoptotic process [GO:0051402]; positive regulation of release of cytochrome c from mitochondria [GO:0090200]	integral component of membrane [GO:0016021]; mitochondrion [GO:0005739]	integral component of membrane [GO:0016021]; mitochondrion [GO:0005739]; cellular response to hypoxia [GO:0071456]; neuron apoptotic process [GO:0051402]; positive regulation of release of cytochrome c from mitochondria [GO:0090200]	NA	MGSLRSLR	15.1581	0.314415	13.3226	14.6104	14.572	1.37119
Cilia- and flagella-associated protein 206	CFAP206	Felis catus (Cat) (Felis silvestris catus)	regulation of cilium beat frequency [GO:0003356]; regulation of flagellated sperm motility [GO:1901317]; sperm axoneme assembly [GO:0007288]	axoneme [GO:0005930]; ciliary basal body [GO:0036064]	axoneme [GO:0005930]; ciliary basal body [GO:0036064]; regulation of cilium beat frequency [GO:0003356]; regulation of flagellated sperm motility [GO:1901317]; sperm axoneme assembly [GO:0007288]	NA	DASTQSMR	0	0	13.1094	15.013	6.62607	15.9286
GC-rich promoter binding protein 1 like 1	GPBP1L1	Felis catus (Cat) (Felis silvestris catus)	positive regulation of transcription, DNA-templated [GO:0045893]; regulation of transcription, DNA-templated [GO:0006355]; transcription, DNA-templated [GO:0006351]	nucleus [GO:0005634]	nucleus [GO:0005634]; DNA binding [GO:0003677]; RNA binding [GO:0003723]; positive regulation of transcription, DNA-templated [GO:0045893]; regulation of transcription, DNA-templated [GO:0006355]; transcription, DNA-templated [GO:0006351]	DNA binding [GO:0003677]; RNA binding [GO:0003723]	HGEHLPRGDR	0	0	13.0062	13.5815	11.8053	8.37892
Glucagon like peptide 2 receptor	GLP2R	Felis catus (Cat) (Felis silvestris catus)	adenylate cyclase-modulating G protein-coupled receptor signaling pathway [GO:0007188]; cell surface receptor signaling pathway [GO:0007166]	integral component of membrane [GO:0016021]; plasma membrane [GO:0005886]	integral component of membrane [GO:0016021]; plasma membrane [GO:0005886]; G protein-coupled peptide receptor activity [GO:0008528]; glucagon receptor activity [GO:0004967]; peptide hormone binding [GO:0017046]; adenylate cyclase-modulating G protein-coupled receptor signaling pathway [GO:0007188]; cell surface receptor signaling pathway [GO:0007166]	glucagon receptor activity [GO:0004967]; G protein-coupled peptide receptor activity [GO:0008528]; peptide hormone binding [GO:0017046]	LLISKLK	0	0	16.1241	16.8048	15.759	16.7142
RING-type E3 ubiquitin transferase (EC 2.3.2.27)	RMND5A	Felis catus (Cat) (Felis silvestris catus)	NA	cytoplasm [GO:0005737]; nucleoplasm [GO:0005654]; ubiquitin ligase complex [GO:0000151]	cytoplasm [GO:0005737]; nucleoplasm [GO:0005654]; ubiquitin ligase complex [GO:0000151]; metal ion binding [GO:0046872]; ubiquitin protein ligase activity [GO:0061630]	metal ion binding [GO:0046872]; ubiquitin protein ligase activity [GO:0061630]	EMLIAQNSSLEFKLHR	0	0	0	15.4125	6.9279	16.0958
Phosphate carrier protein, mitochondrial (Phosphate transport protein) (Solute carrier family 25 member 3)	NA	Felis catus (Cat) (Felis silvestris catus)	mitochondrial phosphate ion transmembrane transport [GO:1990547]; phosphate ion transmembrane transport [GO:0035435]	integral component of mitochondrial inner membrane [GO:0031305]	integral component of mitochondrial inner membrane [GO:0031305]; inorganic phosphate transmembrane transporter activity [GO:0005315]; mitochondrial phosphate ion transmembrane transport [GO:1990547]; phosphate ion transmembrane transport [GO:0035435]	inorganic phosphate transmembrane transporter activity [GO:0005315]	GLARGWAPTFLGYSLQGLFK	0	11.3092	13.7133	1.73808	13.3123	2.54584
GRAM domain containing 4	GRAMD4	Felis catus (Cat) (Felis silvestris catus)	apoptotic process [GO:0006915]	integral component of membrane [GO:0016021]	integral component of membrane [GO:0016021]; apoptotic process [GO:0006915]	NA	MRVGPDLR	15.2893	2.6638	0	0	0	13.7182
Scribble planar cell polarity protein	SCRIB	Felis catus (Cat) (Felis silvestris catus)	auditory receptor cell stereocilium organization [GO:0060088]; cell-cell adhesion [GO:0098609]; cell migration [GO:0016477]; cochlear nucleus development [GO:0021747]; establishment of T cell polarity [GO:0001768]; establishment or maintenance of epithelial cell apical/basal polarity [GO:0045197]; mammary gland duct morphogenesis [GO:0060603]; negative regulation of activated T cell proliferation…	adherens junction [GO:0005912]; basolateral plasma membrane [GO:0016323]; cell-cell contact zone [GO:0044291]; cell junction [GO:0030054]; immunological synapse [GO:0001772]; myelin sheath abaxonal region [GO:0035748]; postsynaptic density [GO:0014069]; presynapse [GO:0098793]	adherens junction [GO:0005912]; basolateral plasma membrane [GO:0016323]; cell junction [GO:0030054]; cell-cell contact zone [GO:0044291]; immunological synapse [GO:0001772]; myelin sheath abaxonal region [GO:0035748]; postsynaptic density [GO:0014069]; presynapse [GO:0098793]; auditory receptor cell stereocilium organization [GO:0060088]; cell migration [GO:0016477]; cell-cell adhesion [GO:00986…	NA	TLAATPGAGSTQR	0	8.74532	13.3235	3.0037	12.0531	6.41682
Phosphorylase b kinase regulatory subunit	PHKA2	Felis catus (Cat) (Felis silvestris catus)	glycogen metabolic process [GO:0005977]	phosphorylase kinase complex [GO:0005964]; plasma membrane [GO:0005886]	phosphorylase kinase complex [GO:0005964]; plasma membrane [GO:0005886]; calmodulin binding [GO:0005516]; glycogen metabolic process [GO:0005977]	calmodulin binding [GO:0005516]	FAVHVESVLNRVPQPEYR	0	0	0	11.8759	0	14.7461
Receptor protein-tyrosine kinase (EC 2.7.10.1)	EGFR	Felis catus (Cat) (Felis silvestris catus)	cell-cell adhesion [GO:0098609]; cellular response to cadmium ion [GO:0071276]; cellular response to estradiol stimulus [GO:0071392]; cellular response to reactive oxygen species [GO:0034614]; negative regulation of apoptotic process [GO:0043066]; negative regulation of cardiocyte differentiation [GO:1905208]; negative regulation of protein catabolic process [GO:0042177]; peptidyl-tyrosine autoph…	basolateral plasma membrane [GO:0016323]; cell junction [GO:0030054]; cell surface [GO:0009986]; early endosome membrane [GO:0031901]; integral component of membrane [GO:0016021]; membrane raft [GO:0045121]; multivesicular body, internal vesicle lumen [GO:0097489]; nucleus [GO:0005634]; perinuclear region of cytoplasm [GO:0048471]; receptor complex [GO:0043235]	basolateral plasma membrane [GO:0016323]; cell junction [GO:0030054]; cell surface [GO:0009986]; early endosome membrane [GO:0031901]; integral component of membrane [GO:0016021]; membrane raft [GO:0045121]; multivesicular body, internal vesicle lumen [GO:0097489]; nucleus [GO:0005634]; perinuclear region of cytoplasm [GO:0048471]; receptor complex [GO:0043235]; actin filament binding [GO:0051015…	actin filament binding [GO:0051015]; ATP binding [GO:0005524]; chromatin binding [GO:0003682]; epidermal growth factor-activated receptor activity [GO:0005006]; identical protein binding [GO:0042802]; kinase binding [GO:0019900]; nitric-oxide synthase regulator activity [GO:0030235]; protein phosphatase binding [GO:0019903]; ubiquitin protein ligase binding [GO:0031625]	MCHLCHSNCTYGCSGPGLEGCATDGPK	0	0	0	14.2714	0	14.0092
Integrin subunit alpha 8	ITGA8	Felis catus (Cat) (Felis silvestris catus)	cell adhesion [GO:0007155]; integrin-mediated signaling pathway [GO:0007229]	integrin complex [GO:0008305]	integrin complex [GO:0008305]; cell adhesion [GO:0007155]; integrin-mediated signaling pathway [GO:0007229]	NA	MVVCDLGNPMVAGTNYSLGLR	0	0	0	13.252	0	13.5195
Leucine rich repeat and Ig domain containing 4	LINGO4	Felis catus (Cat) (Felis silvestris catus)	NA	extracellular matrix [GO:0031012]; extracellular space [GO:0005615]; integral component of membrane [GO:0016021]	extracellular matrix [GO:0031012]; extracellular space [GO:0005615]; integral component of membrane [GO:0016021]	NA	HLSFLRVLDLSQNPISAIPAR	0	8.53571	11.9462	4.9055	12.6722	7.87589
XPA, DNA damage recognition and repair factor	XPA	Felis catus (Cat) (Felis silvestris catus)	nucleotide-excision repair, DNA incision [GO:0033683]; protein localization to nucleus [GO:0034504]; UV protection [GO:0009650]	DNA replication factor A complex [GO:0005662]; intercellular bridge [GO:0045171]; nucleoplasm [GO:0005654]	DNA replication factor A complex [GO:0005662]; intercellular bridge [GO:0045171]; nucleoplasm [GO:0005654]; damaged DNA binding [GO:0003684]; metal ion binding [GO:0046872]; protein domain specific binding [GO:0019904]; protein homodimerization activity [GO:0042803]; sequence-specific double-stranded DNA binding [GO:1990837]; nucleotide-excision repair, DNA incision [GO:0033683]; protein localiza…	damaged DNA binding [GO:0003684]; metal ion binding [GO:0046872]; protein domain specific binding [GO:0019904]; protein homodimerization activity [GO:0042803]; sequence-specific double-stranded DNA binding [GO:1990837]	IKILSQIK	0	0	14.625	16.0525	14.3778	16.616
Aspartyl aminopeptidase (EC 3.4.11.21)	DNPEP	Felis catus (Cat) (Felis silvestris catus)	NA	NA	aminopeptidase activity [GO:0004177]; metallopeptidase activity [GO:0008237]; zinc ion binding [GO:0008270]	aminopeptidase activity [GO:0004177]; metallopeptidase activity [GO:0008237]; zinc ion binding [GO:0008270]	VMQVVMTGRAR	0	0	12.324	5.65589	11.9856	7.19345
Ciliary rootlet coiled-coil, rootletin family member 2	CROCC2	Felis catus (Cat) (Felis silvestris catus)	NA	NA	NA	NA	LARQALQVEMQQLR	0	0	13.8474	14.5231	13.1697	14.7006
EF-hand domain-containing protein	NA	Felis catus (Cat) (Felis silvestris catus)	NA	NA	calcium ion binding [GO:0005509]	calcium ion binding [GO:0005509]	GGVSK	0	11.8477	12.6266	0.86924	12.44	1.45786
Sodium/potassium-transporting ATPase subunit alpha	ATP1A1	Felis catus (Cat) (Felis silvestris catus)	cellular potassium ion homeostasis [GO:0030007]; cellular response to steroid hormone stimulus [GO:0071383]; cellular sodium ion homeostasis [GO:0006883]; membrane repolarization [GO:0086009]; negative regulation of glucocorticoid biosynthetic process [GO:0031947]; negative regulation of heart contraction [GO:0045822]; positive regulation of heart contraction [GO:0045823]; positive regulation of …	apical plasma membrane [GO:0016324]; basolateral plasma membrane [GO:0016323]; lateral plasma membrane [GO:0016328]; organelle membrane [GO:0031090]; postsynaptic density [GO:0014069]; sodium:potassium-exchanging ATPase complex [GO:0005890]; sperm flagellum [GO:0036126]; T-tubule [GO:0030315]	apical plasma membrane [GO:0016324]; basolateral plasma membrane [GO:0016323]; lateral plasma membrane [GO:0016328]; organelle membrane [GO:0031090]; postsynaptic density [GO:0014069]; sodium:potassium-exchanging ATPase complex [GO:0005890]; sperm flagellum [GO:0036126]; T-tubule [GO:0030315]; ATP binding [GO:0005524]; chaperone binding [GO:0051087]; metal ion binding [GO:0046872]; P-type sodium:…	ATP binding [GO:0005524]; chaperone binding [GO:0051087]; metal ion binding [GO:0046872]; phosphatase activity [GO:0016791]; P-type sodium:potassium-exchanging transporter activity [GO:0005391]; steroid hormone binding [GO:1990239]	LSLDELHRK	0	0	14.1986	2.42457	13.3367	4.5944
Contactin 1	CNTN1	Felis catus (Cat) (Felis silvestris catus)	neuron projection development [GO:0031175]	membrane [GO:0016020]	membrane [GO:0016020]; neuron projection development [GO:0031175]	NA	KVLEPMPSTAEISTSGAVLK	0	9.59286	14.161	1.32921	13.8254	3.67121
Netrin G1	NTNG1	Felis catus (Cat) (Felis silvestris catus)	NA	NA	NA	NA	LALSTVSSVQVANHKR	0	0	14.5357	1.70691	13.6767	2.40674
Large tumor suppressor kinase 1	LATS1	Felis catus (Cat) (Felis silvestris catus)	cellular protein localization [GO:0034613]; cytoplasmic sequestering of protein [GO:0051220]; G1/S transition of mitotic cell cycle [GO:0000082]; G2/M transition of mitotic cell cycle [GO:0000086]; hippo signaling [GO:0035329]; hormone-mediated signaling pathway [GO:0009755]; inner cell mass cell fate commitment [GO:0001827]; inner cell mass cellular morphogenesis [GO:0001828]; intracellular sign…	spindle pole [GO:0000922]	spindle pole [GO:0000922]; ATP binding [GO:0005524]; estrogen receptor binding [GO:0030331]; magnesium ion binding [GO:0000287]; protein kinase binding [GO:0019901]; protein serine/threonine kinase activity [GO:0004674]; cellular protein localization [GO:0034613]; cytoplasmic sequestering of protein [GO:0051220]; G1/S transition of mitotic cell cycle [GO:0000082]; G2/M transition of mitotic cell …	ATP binding [GO:0005524]; estrogen receptor binding [GO:0030331]; magnesium ion binding [GO:0000287]; protein kinase binding [GO:0019901]; protein serine/threonine kinase activity [GO:0004674]	NPPKFGTHHK	0	0	12.679	14.4085	13.9196	17.3032
Collagen type XIX alpha 1 chain	COL19A1	Felis catus (Cat) (Felis silvestris catus)	extracellular matrix organization [GO:0030198]; skeletal muscle tissue development [GO:0007519]	extracellular matrix [GO:0031012]; extracellular space [GO:0005615]	extracellular matrix [GO:0031012]; extracellular space [GO:0005615]; extracellular matrix structural constituent [GO:0005201]; extracellular matrix organization [GO:0030198]; skeletal muscle tissue development [GO:0007519]	extracellular matrix structural constituent [GO:0005201]	GPPGDIGLPGEHGIPGK	14.7784	14.6692	0	0	0	0
WD repeat domain 25	WDR25	Felis catus (Cat) (Felis silvestris catus)	NA	NA	NA	NA	HGSREGPAGHR	0	12.9956	12.8301	1.63337	13.3621	3.97621
Transcription elongation factor spt6	SUPT6H	Felis catus (Cat) (Felis silvestris catus)	blastocyst formation [GO:0001825]; chromatin maintenance [GO:0070827]; mRNA transcription by RNA polymerase II [GO:0042789]; negative regulation of histone H3-K27 methylation [GO:0061086]; nucleosome organization [GO:0034728]; positive regulation of transcription elongation from RNA polymerase II promoter [GO:0032968]; regulation of isotype switching [GO:0045191]; regulation of mRNA export from n…	transcriptionally active chromatin [GO:0035327]; transcription elongation factor complex [GO:0008023]	transcription elongation factor complex [GO:0008023]; transcriptionally active chromatin [GO:0035327]; DNA binding [GO:0003677]; histone binding [GO:0042393]; nucleosome binding [GO:0031491]; blastocyst formation [GO:0001825]; chromatin maintenance [GO:0070827]; mRNA transcription by RNA polymerase II [GO:0042789]; negative regulation of histone H3-K27 methylation [GO:0061086]; nucleosome organiz…	DNA binding [GO:0003677]; histone binding [GO:0042393]; nucleosome binding [GO:0031491]	MAEQWLQEK	0	13.3753	14.9476	7.58649	14.0556	3.99987
Cytohesin 1	CYTH1	Felis catus (Cat) (Felis silvestris catus)	regulation of ARF protein signal transduction [GO:0032012]; regulation of cell adhesion [GO:0030155]	cytoplasm [GO:0005737]; plasma membrane [GO:0005886]	cytoplasm [GO:0005737]; plasma membrane [GO:0005886]; guanyl-nucleotide exchange factor activity [GO:0005085]; regulation of ARF protein signal transduction [GO:0032012]; regulation of cell adhesion [GO:0030155]	guanyl-nucleotide exchange factor activity [GO:0005085]	GIQFLIENGLLK	6.03614	13.2153	14.1884	0.67969	13.9957	1.71979
Serine protease 56	PRSS56	Felis catus (Cat) (Felis silvestris catus)	camera-type eye development [GO:0043010]	NA	serine-type endopeptidase activity [GO:0004252]; camera-type eye development [GO:0043010]	serine-type endopeptidase activity [GO:0004252]	AGLGGQHVVFGGLVGLEPATMAR	14.704	5.03781	13.0067	2.18464	12.1415	9.05532
PDZ domain containing 2	PDZD2	Felis catus (Cat) (Felis silvestris catus)	NA	centriolar satellite [GO:0034451]; cytosol [GO:0005829]; intracellular membrane-bounded organelle [GO:0043231]; plasma membrane [GO:0005886]	centriolar satellite [GO:0034451]; cytosol [GO:0005829]; intracellular membrane-bounded organelle [GO:0043231]; plasma membrane [GO:0005886]	NA	ESDGLGIQVSGGRGSK	0	8.96258	14.0222	1.54002	13.1282	3.08616
Receptor interacting serine/threonine kinase 4	RIPK4	Felis catus (Cat) (Felis silvestris catus)	morphogenesis of an epithelium [GO:0002009]; positive regulation of NF-kappaB transcription factor activity [GO:0051092]	cytoplasm [GO:0005737]	cytoplasm [GO:0005737]; ATP binding [GO:0005524]; protein kinase activity [GO:0004672]; morphogenesis of an epithelium [GO:0002009]; positive regulation of NF-kappaB transcription factor activity [GO:0051092]	ATP binding [GO:0005524]; protein kinase activity [GO:0004672]	GRHAK	17.2381	0.958305	16.5245	0.58367	16.6995	0.64498
Cullin 4A	CUL4A	Felis catus (Cat) (Felis silvestris catus)	protein ubiquitination [GO:0016567]; ubiquitin-dependent protein catabolic process [GO:0006511]	cullin-RING ubiquitin ligase complex [GO:0031461]	cullin-RING ubiquitin ligase complex [GO:0031461]; ubiquitin protein ligase binding [GO:0031625]; protein ubiquitination [GO:0016567]; ubiquitin-dependent protein catabolic process [GO:0006511]	ubiquitin protein ligase binding [GO:0031625]	DMELSKDIMVQFK	13.6041	0.988582	12.0381	1.31496	12.5137	3.0276
MCC regulator of WNT signaling pathway	MCC	Felis catus (Cat) (Felis silvestris catus)	NA	NA	NA	NA	ALELKLSTR	0	0	0	16.0989	5.2932	16.461
Regulator of G-protein signaling 8	RGS8	Felis catus (Cat) (Felis silvestris catus)	G protein-coupled receptor signaling pathway [GO:0007186]; positive regulation of GTPase activity [GO:0043547]	dendrite [GO:0030425]; nucleus [GO:0005634]; perikaryon [GO:0043204]; plasma membrane [GO:0005886]	dendrite [GO:0030425]; nucleus [GO:0005634]; perikaryon [GO:0043204]; plasma membrane [GO:0005886]; GTPase activator activity [GO:0005096]; G protein-coupled receptor signaling pathway [GO:0007186]; positive regulation of GTPase activity [GO:0043547]	GTPase activator activity [GO:0005096]	NMQEPSLTCFDQAQGK	0	0	0	15.6326	0	14.3734
Methyltransferase-like protein (EC 2.1.1.-)	METTL6	Felis catus (Cat) (Felis silvestris catus)	NA	NA	enzyme binding [GO:0019899]; tRNA (cytosine-3-)-methyltransferase activity [GO:0052735]	enzyme binding [GO:0019899]; tRNA (cytosine-3-)-methyltransferase activity [GO:0052735]	DQALMSDFK	0	0	0	16.6077	0	14.6463
Coiled-coil domain containing 121	CCDC121	Felis catus (Cat) (Felis silvestris catus)	NA	NA	NA	NA	SEEIEQRR	0	0	0	15.7916	0	16.5292
Potassium channel tetramerization domain containing 1	KCTD1	Felis catus (Cat) (Felis silvestris catus)	protein homooligomerization [GO:0051260]	plasma membrane [GO:0005886]	plasma membrane [GO:0005886]; protein homooligomerization [GO:0051260]	NA	LSENTRLATR	0	0	0	14.4472	0	14.857
Heat shock protein family A (Hsp70) member 8	HSPA8	Felis catus (Cat) (Felis silvestris catus)	NA	NA	ATP binding [GO:0005524]; ATPase activity [GO:0016887]	ATPase activity [GO:0016887]; ATP binding [GO:0005524]	SINPDEAVAYGAAVQAAILSGDK	0	0	0	12.8058	0	14.2167
G3BP stress granule assembly factor 2	G3BP2	Felis catus (Cat) (Felis silvestris catus)	innate immune response [GO:0045087]; stress granule assembly [GO:0034063]	cytoplasmic stress granule [GO:0010494]	cytoplasmic stress granule [GO:0010494]; RNA binding [GO:0003723]; innate immune response [GO:0045087]; stress granule assembly [GO:0034063]	RNA binding [GO:0003723]	IIRYPDSHQLFVGNLPHDIDENELK	0	0	0	14.2275	0	13.4409
TBC1 domain family member 2	TBC1D2	Felis catus (Cat) (Felis silvestris catus)	activation of GTPase activity [GO:0090630]; intracellular protein transport [GO:0006886]	cell junction [GO:0030054]; cytoplasmic vesicle [GO:0031410]; cytosol [GO:0005829]; nucleoplasm [GO:0005654]; plasma membrane [GO:0005886]	cell junction [GO:0030054]; cytoplasmic vesicle [GO:0031410]; cytosol [GO:0005829]; nucleoplasm [GO:0005654]; plasma membrane [GO:0005886]; cadherin binding [GO:0045296]; GTPase activator activity [GO:0005096]; activation of GTPase activity [GO:0090630]; intracellular protein transport [GO:0006886]	cadherin binding [GO:0045296]; GTPase activator activity [GO:0005096]	ERALLMK	15.281	0.844855	14.6086	0.59449	14.8667	1.11075
SET and MYND domain containing 1	SMYD1	Felis catus (Cat) (Felis silvestris catus)	chromatin remodeling [GO:0006338]; heart development [GO:0007507]; histone lysine methylation [GO:0034968]; positive regulation of myoblast differentiation [GO:0045663]; positive regulation of myotube differentiation [GO:0010831]; skeletal muscle cell differentiation [GO:0035914]	cytoplasm [GO:0005737]; nucleus [GO:0005634]	cytoplasm [GO:0005737]; nucleus [GO:0005634]; histone-lysine N-methyltransferase activity [GO:0018024]; transcription corepressor activity [GO:0003714]; chromatin remodeling [GO:0006338]; heart development [GO:0007507]; histone lysine methylation [GO:0034968]; positive regulation of myoblast differentiation [GO:0045663]; positive regulation of myotube differentiation [GO:0010831]; skeletal muscle…	histone-lysine N-methyltransferase activity [GO:0018024]; transcription corepressor activity [GO:0003714]	EMIQLSK	14.7277	1.77255	12.556	14.0651	13.4693	1.58218
Inositol-pentakisphosphate 2-kinase	BICD2	Felis catus (Cat) (Felis silvestris catus)	microtubule anchoring at microtubule organizing center [GO:0072393]; microtubule-based movement [GO:0007018]; protein localization to Golgi apparatus [GO:0034067]; protein localization to organelle [GO:0033365]; regulation of microtubule cytoskeleton organization [GO:0070507]; retrograde vesicle-mediated transport, Golgi to endoplasmic reticulum [GO:0006890]	cytosol [GO:0005829]; Golgi apparatus [GO:0005794]	cytosol [GO:0005829]; Golgi apparatus [GO:0005794]; cytoskeletal anchor activity [GO:0008093]; dynactin binding [GO:0034452]; dynein complex binding [GO:0070840]; dynein light intermediate chain binding [GO:0051959]; microtubule anchoring at microtubule organizing center [GO:0072393]; microtubule-based movement [GO:0007018]; protein localization to Golgi apparatus [GO:0034067]; protein localizati…	cytoskeletal anchor activity [GO:0008093]; dynactin binding [GO:0034452]; dynein complex binding [GO:0070840]; dynein light intermediate chain binding [GO:0051959]	EESLIQESASK	0	12.6586	13.314	2.75869	12.6383	2.90831
Otogelin like	OTOGL	Felis catus (Cat) (Felis silvestris catus)	L-arabinose metabolic process [GO:0046373]; sensory perception of sound [GO:0007605]	extracellular matrix [GO:0031012]; extracellular space [GO:0005615]	extracellular matrix [GO:0031012]; extracellular space [GO:0005615]; alpha-L-arabinofuranosidase activity [GO:0046556]; L-arabinose metabolic process [GO:0046373]; sensory perception of sound [GO:0007605]	alpha-L-arabinofuranosidase activity [GO:0046556]	LNLMIPR	14.5325	16.4853	17.0238	1.53993	17.1397	1.99441
Growth factor receptor bound protein 2	GRB2	Felis catus (Cat) (Felis silvestris catus)	NA	endosome [GO:0005768]; Golgi apparatus [GO:0005794]	endosome [GO:0005768]; Golgi apparatus [GO:0005794]	NA	AKAEEMLSK	17.1351	3.19391	12.9352	15.0771	14.2933	5.17329
Polyprenol reductase (EC 1.3.1.22) (EC 1.3.1.94)	SRD5A3	Felis catus (Cat) (Felis silvestris catus)	dolichol biosynthetic process [GO:0019408]; dolichol-linked oligosaccharide biosynthetic process [GO:0006488]; polyprenol catabolic process [GO:0016095]	endoplasmic reticulum [GO:0005783]; endoplasmic reticulum membrane [GO:0005789]; integral component of membrane [GO:0016021]	endoplasmic reticulum [GO:0005783]; endoplasmic reticulum membrane [GO:0005789]; integral component of membrane [GO:0016021]; 3-oxo-5-alpha-steroid 4-dehydrogenase activity [GO:0003865]; cholestenone 5-alpha-reductase activity [GO:0047751]; polyprenol reductase activity [GO:0102389]; dolichol biosynthetic process [GO:0019408]; dolichol-linked oligosaccharide biosynthetic process [GO:0006488]; pol…	3-oxo-5-alpha-steroid 4-dehydrogenase activity [GO:0003865]; cholestenone 5-alpha-reductase activity [GO:0047751]; polyprenol reductase activity [GO:0102389]	NVYVIGKNLLMQAR	0	8.92236	15.5964	2.92137	13.9198	3.97651
Neural cell adhesion molecule 1	NCAM1	Felis catus (Cat) (Felis silvestris catus)	cell adhesion [GO:0007155]	integral component of membrane [GO:0016021]	integral component of membrane [GO:0016021]; cell adhesion [GO:0007155]	NA	DESKEPIVEVR	16.0516	2.58754	13.3294	1.93648	13.7645	1.99797
C1q and TNF related 1	C1QTNF1	Felis catus (Cat) (Felis silvestris catus)	negative regulation of platelet aggregation [GO:0090331]; positive regulation of aldosterone secretion [GO:2000860]; positive regulation of cytosolic calcium ion concentration [GO:0007204]; positive regulation of gene expression [GO:0010628]; positive regulation of MAPK cascade [GO:0043410]; positive regulation of protein kinase B signaling [GO:0051897]; regulation of glucose metabolic process [G…	extracellular space [GO:0005615]; integral component of plasma membrane [GO:0005887]	extracellular space [GO:0005615]; integral component of plasma membrane [GO:0005887]; collagen binding [GO:0005518]; identical protein binding [GO:0042802]; negative regulation of platelet aggregation [GO:0090331]; positive regulation of aldosterone secretion [GO:2000860]; positive regulation of cytosolic calcium ion concentration [GO:0007204]; positive regulation of gene expression [GO:0010628];…	collagen binding [GO:0005518]; identical protein binding [GO:0042802]	GHTGPK	16.8528	0.594878	15.9703	1.08088	16.0197	0.857845
Netrin receptor UNC5	UNC5C	Felis catus (Cat) (Felis silvestris catus)	anterior/posterior axon guidance [GO:0033564]; apoptotic process [GO:0006915]; axon guidance [GO:0007411]; brain development [GO:0007420]; chemorepulsion of axon [GO:0061643]; dorsal root ganglion development [GO:1990791]; positive regulation of apoptotic process [GO:0043065]; regulation of cell migration [GO:0030334]	dendrite [GO:0030425]; filopodium [GO:0030175]; growth cone [GO:0030426]; integral component of membrane [GO:0016021]; lamellipodium [GO:0030027]; neuronal cell body [GO:0043025]; plasma membrane [GO:0005886]	dendrite [GO:0030425]; filopodium [GO:0030175]; growth cone [GO:0030426]; integral component of membrane [GO:0016021]; lamellipodium [GO:0030027]; neuronal cell body [GO:0043025]; plasma membrane [GO:0005886]; netrin receptor activity [GO:0005042]; netrin receptor activity involved in chemorepulsion [GO:0005043]; protein kinase binding [GO:0019901]; tubulin binding [GO:0015631]; anterior/posterio…	netrin receptor activity [GO:0005042]; netrin receptor activity involved in chemorepulsion [GO:0005043]; protein kinase binding [GO:0019901]; tubulin binding [GO:0015631]	GHDWRMLAHK	0	0	0	13.3099	0	11.9234
Lysosomal associated membrane protein 3	LAMP3	Felis catus (Cat) (Felis silvestris catus)	NA	integral component of membrane [GO:0016021]; lysosomal membrane [GO:0005765]	integral component of membrane [GO:0016021]; lysosomal membrane [GO:0005765]	NA	IYQGMKSAMVMFETVVGHSFK	14.7042	1.97364	9.06054	12.9174	12.5451	10.1468
Cullin 4B	CUL4B	Felis catus (Cat) (Felis silvestris catus)	protein ubiquitination [GO:0016567]; ubiquitin-dependent protein catabolic process [GO:0006511]	cullin-RING ubiquitin ligase complex [GO:0031461]	cullin-RING ubiquitin ligase complex [GO:0031461]; ubiquitin protein ligase binding [GO:0031625]; protein ubiquitination [GO:0016567]; ubiquitin-dependent protein catabolic process [GO:0006511]	ubiquitin protein ligase binding [GO:0031625]	IMIIFR	16.1401	0.65254	15.6785	0.45315	15.7338	0.42344
Leucine rich repeat and sterile alpha motif containing 1	LRSAM1	Felis catus (Cat) (Felis silvestris catus)	NA	NA	metal ion binding [GO:0046872]	metal ion binding [GO:0046872]	PLFFR	15.8031	17.1635	0	0	0	0
KIAA1958	KIAA1958	Felis catus (Cat) (Felis silvestris catus)	NA	NA	NA	NA	ILKNAGVGFSITSSTFSSSTK	0	12.3945	14.2895	1.52201	13.7851	2.37444
Phosphatidylinositol transfer protein membrane associated 2	PITPNM2	Felis catus (Cat) (Felis silvestris catus)	NA	cytoplasm [GO:0005737]	cytoplasm [GO:0005737]; metal ion binding [GO:0046872]; phosphatidylcholine binding [GO:0031210]; phosphatidylcholine transporter activity [GO:0008525]; phosphatidylinositol binding [GO:0035091]; phosphatidylinositol transfer activity [GO:0008526]	metal ion binding [GO:0046872]; phosphatidylcholine binding [GO:0031210]; phosphatidylcholine transporter activity [GO:0008525]; phosphatidylinositol binding [GO:0035091]; phosphatidylinositol transfer activity [GO:0008526]	APGSLSHTPSVR	0	0	10.8929	13.0508	10.9641	14.3618
Ubiquitination factor E4A	UBE4A	Felis catus (Cat) (Felis silvestris catus)	protein polyubiquitination [GO:0000209]; ubiquitin-dependent ERAD pathway [GO:0030433]	cytoplasm [GO:0005737]; nucleus [GO:0005634]; ubiquitin ligase complex [GO:0000151]	cytoplasm [GO:0005737]; nucleus [GO:0005634]; ubiquitin ligase complex [GO:0000151]; ubiquitin-ubiquitin ligase activity [GO:0034450]; protein polyubiquitination [GO:0000209]; ubiquitin-dependent ERAD pathway [GO:0030433]	ubiquitin-ubiquitin ligase activity [GO:0034450]	ELNDEER	0	0	13.9318	3.16725	13.2983	14.0753
S1 RNA binding domain 1	SRBD1	Felis catus (Cat) (Felis silvestris catus)	nucleobase-containing compound metabolic process [GO:0006139]	NA	nucleic acid binding [GO:0003676]; nucleobase-containing compound metabolic process [GO:0006139]	nucleic acid binding [GO:0003676]	LKVDEEGNR	0	13.7583	14.6727	2.17947	14.6742	2.31117
MFNG O-fucosylpeptide 3-beta-N-acetylglucosaminyltransferase	MFNG	Felis catus (Cat) (Felis silvestris catus)	NA	integral component of membrane [GO:0016021]	integral component of membrane [GO:0016021]; transferase activity, transferring glycosyl groups [GO:0016757]	transferase activity, transferring glycosyl groups [GO:0016757]	FVETAALIR	0	0	14.2787	1.10212	13.1241	8.1806
Transmembrane protein 132A	TMEM132A	Felis catus (Cat) (Felis silvestris catus)	NA	endoplasmic reticulum [GO:0005783]; Golgi apparatus [GO:0005794]; integral component of membrane [GO:0016021]	endoplasmic reticulum [GO:0005783]; Golgi apparatus [GO:0005794]; integral component of membrane [GO:0016021]	NA	RWEAGGVGDR	0	0	0	16.4824	0	14.23
von Willebrand factor	VWF	Felis catus (Cat) (Felis silvestris catus)	blood coagulation [GO:0007596]	extracellular region [GO:0005576]	extracellular region [GO:0005576]; blood coagulation [GO:0007596]	NA	ASSNVVKLQR	0	0	0	16.435	0	13.1282
ATP binding cassette subfamily A member 5	ABCA5	Felis catus (Cat) (Felis silvestris catus)	cholesterol efflux [GO:0033344]; cholesterol homeostasis [GO:0042632]; cholesterol metabolic process [GO:0008203]; high-density lipoprotein particle remodeling [GO:0034375]; lipid transport [GO:0006869]; negative regulation of macrophage derived foam cell differentiation [GO:0010745]; positive regulation of reverse cholesterol transport [GO:1903064]; regulation of cholesterol efflux [GO:0010874]	Golgi apparatus [GO:0005794]; integral component of membrane [GO:0016021]; intracellular membrane-bounded organelle [GO:0043231]; late endosome [GO:0005770]; lysosome [GO:0005764]	Golgi apparatus [GO:0005794]; integral component of membrane [GO:0016021]; intracellular membrane-bounded organelle [GO:0043231]; late endosome [GO:0005770]; lysosome [GO:0005764]; ATP binding [GO:0005524]; ATPase-coupled transmembrane transporter activity [GO:0042626]; lipid transporter activity [GO:0005319]; cholesterol efflux [GO:0033344]; cholesterol homeostasis [GO:0042632]; cholesterol meta…	ATPase-coupled transmembrane transporter activity [GO:0042626]; ATP binding [GO:0005524]; lipid transporter activity [GO:0005319]	ATAIREVGVWR	0	0	0	14.4301	0	12.067
Nucleoporin 214	NUP214	Felis catus (Cat) (Felis silvestris catus)	mRNA export from nucleus [GO:0006406]; protein import into nucleus [GO:0006606]; regulation of cell cycle [GO:0051726]; regulation of nucleocytoplasmic transport [GO:0046822]	cytoplasmic side of nuclear pore [GO:1990876]	cytoplasmic side of nuclear pore [GO:1990876]; nuclear export signal receptor activity [GO:0005049]; structural constituent of nuclear pore [GO:0017056]; mRNA export from nucleus [GO:0006406]; protein import into nucleus [GO:0006606]; regulation of cell cycle [GO:0051726]; regulation of nucleocytoplasmic transport [GO:0046822]	nuclear export signal receptor activity [GO:0005049]; structural constituent of nuclear pore [GO:0017056]	HGAPGPSHPISAPQAAAAAALRR	0	0	0	13.3978	0	13.1385
T-complex 11	TCP11	Felis catus (Cat) (Felis silvestris catus)	protein kinase A signaling [GO:0010737]; regulation of sperm capacitation [GO:1902490]; signal transduction [GO:0007165]	acrosomal vesicle [GO:0001669]; sperm flagellum [GO:0036126]	acrosomal vesicle [GO:0001669]; sperm flagellum [GO:0036126]; protein kinase A signaling [GO:0010737]; regulation of sperm capacitation [GO:1902490]; signal transduction [GO:0007165]	NA	VLPPSSLEGK	0	0	0	15.5086	0	14.8055
Calcium release activated channel regulator 2A	CRACR2A	Felis catus (Cat) (Felis silvestris catus)	activation of store-operated calcium channel activity [GO:0032237]; store-operated calcium entry [GO:0002115]	cytoplasm [GO:0005737]	cytoplasm [GO:0005737]; calcium ion binding [GO:0005509]; GTP binding [GO:0005525]; GTPase activity [GO:0003924]; activation of store-operated calcium channel activity [GO:0032237]; store-operated calcium entry [GO:0002115]	calcium ion binding [GO:0005509]; GTPase activity [GO:0003924]; GTP binding [GO:0005525]	DERDICFQK	0	0	0	13.7547	0	12.9214
Calcium binding protein 1	CABP1	Felis catus (Cat) (Felis silvestris catus)	NA	NA	calcium ion binding [GO:0005509]	calcium ion binding [GO:0005509]	MGNCVKSPLR	15.2476	0.943023	12.7185	1.12757	13.7517	1.78582
Dynein axonemal heavy chain 3	DNAH3	Felis catus (Cat) (Felis silvestris catus)	microtubule-based movement [GO:0007018]	cilium [GO:0005929]; cytoplasm [GO:0005737]; dynein complex [GO:0030286]; microtubule [GO:0005874]	cilium [GO:0005929]; cytoplasm [GO:0005737]; dynein complex [GO:0030286]; microtubule [GO:0005874]; ATP binding [GO:0005524]; ATP-dependent microtubule motor activity, minus-end-directed [GO:0008569]; microtubule-based movement [GO:0007018]	ATP binding [GO:0005524]; ATP-dependent microtubule motor activity, minus-end-directed [GO:0008569]	ETTSNSFGLR	0	15.3169	15.7787	3.87939	15.1091	2.62983
Cdc42 effector protein 2 (Binder of Rho GTPases 1)	CDC42EP2	Felis catus (Cat) (Felis silvestris catus)	actin cytoskeleton organization [GO:0030036]; cellular response to interferon-gamma [GO:0071346]; positive regulation of actin filament polymerization [GO:0030838]; positive regulation of GTPase activity [GO:0043547]; positive regulation of pseudopodium assembly [GO:0031274]; regulation of cell shape [GO:0008360]; Rho protein signal transduction [GO:0007266]	cytoplasm [GO:0005737]; cytoskeleton [GO:0005856]; cytosol [GO:0005829]; endomembrane system [GO:0012505]; microtubule cytoskeleton [GO:0015630]; phagocytic vesicle [GO:0045335]; plasma membrane [GO:0005886]	cytoplasm [GO:0005737]; cytoskeleton [GO:0005856]; cytosol [GO:0005829]; endomembrane system [GO:0012505]; microtubule cytoskeleton [GO:0015630]; phagocytic vesicle [GO:0045335]; plasma membrane [GO:0005886]; GTPase activator activity [GO:0005096]; opioid peptide activity [GO:0001515]; small GTPase binding [GO:0031267]; actin cytoskeleton organization [GO:0030036]; cellular response to interferon…	GTPase activator activity [GO:0005096]; opioid peptide activity [GO:0001515]; small GTPase binding [GO:0031267]	LRDLLSSDMISPPLGDFR	0	13.5198	14.5513	1.9723	13.8687	1.78644
*IQR = interquartile range
